# Supplementary material for: Integrative Bioinformatics–Gene Network Approach Reveals Linkage between Estrogenic Endocrine Disruptors and Vascular Remodeling in Peripheral Arterial Disease
Source: Int J Mol Sci. 2024 Apr 19;25(8):4502. doi: 10.3390/ijms25084502 (PMC11049860; doi:10.3390/ijms25084502)
Supplement: Supplementary file 1 [file ijms-25-04502-s001.zip]

Archive with 5 entries (5 files):
- Supplementary file_S1.xlsx
- Supplementary file_S2.xlsx
- Supplementary file_S3.xlsx
- Supplementary file_S4.xlsx
- Supplementary file_S5.xlsx
