# Supplementary material for: Integrative Bioinformatics–Gene Network Approach Reveals Linkage between Estrogenic Endocrine Disruptors and Vascular Remodeling in Peripheral Arterial Disease
Source: Int J Mol Sci. 2024 Apr 19;25(8):4502. doi: 10.3390/ijms25084502 (PMC11049860; doi:10.3390/ijms25084502)
Supplement: Supplementary file 1 [file ijms-25-04502-s001.zip › Supplementary file_S1.xlsx]

## Sheet: CTD_venn_gene_Diethylstilbestro
# DiethylstilbestrolInteractingGenes_only	DiethylstilbestrolInteractingGenes_only_IDs	EstradiolInteractiongGenes_only	EstradiolInteractiongGenes_only_IDs	DiethylstilbestrolInteractingGenes_EstradiolInteractiongGenes_intersect	DiethylstilbestrolInteractingGenes_EstradiolInteractiongGenes_intersect_IDs	DiethylstilbestrolInteractingGenes_all	DiethylstilbestrolInteractingGenes_all_IDs	EstradiolInteractiongGenes_all	EstradiolInteractiongGenes_all_IDs
AARD	441376	1-SF	100049428	ABCB1	5243	AARD	441376	1-SF	100049428
ACKR2	1238	A2M	2	ABCB11	8647	ABCB1	5243	A2M	2
ACTB	60	A2MP1	3	ABCC3	8714	ABCB11	8647	A2MP1	3
ADAR	103	AACS	65985	ABCC8	6833	ABCC3	8714	AACS	65985
ADGRB3	577	AADAC	13	ABCD2	225	ABCC8	6833	AADAC	13
ADPRH	141	AADAT	51166	ABHD2	11057	ABCD2	225	AADAT	51166
AEBP1	165	AAED1	195827	ACAA2	10449	ABHD2	11057	AAED1	195827
AFF3	3899	AASS	10157	ACO1	48	ACAA2	10449	AASS	10157
AGTR1B	11608	AATK	9625	ACOX1	51	ACKR2	1238	AATK	9625
AHCYL2	23382	ABAT	18	ACP5	54	ACO1	48	ABAT	18
AKR1B8	14187	ABCA1	19	ACRBP	84519	ACOX1	51	ABCA1	19
AKR1C20	116852	ABCA12	26154	ACSL5	51703	ACP5	54	ABCA12	26154
ALYREF	10189	ABCA3	21	ACSS1	84532	ACRBP	84519	ABCA3	21
ANGPTL7	10218	ABCA8	10351	ACTA1	58	ACSL5	51703	ABCA8	10351
ANO4	121601	ABCB1A	18671	ACTG2	72	ACSS1	84532	ABCB1	5243
AP1B1	162	ABCB1B	18669	ADAMTS9	56999	ACTA1	58	ABCB11	8647
AP2B1	163	ABCB4	5244	ADCY1	107	ACTB	60	ABCB1A	18671
AP3B1	8546	ABCB7	22	ADCY6	112	ACTG2	72	ABCB1B	18669
ARHGAP15	55843	ABCC1	4363	ADCY7	113	ADAMTS9	56999	ABCB4	5244
ARIH2	10425	ABCC11	85320	ADGRB2	576	ADAR	103	ABCB7	22
ASF1A	25842	ABCC13	150000	ADH1	11522	ADCY1	107	ABCC1	4363
ATG2A	23130	ABCC2	1244	ADIPOQ	9370	ADCY6	112	ABCC11	85320
ATG2B	55102	ABCC4	10257	ADM2	79924	ADCY7	113	ABCC13	150000
ATP10D	57205	ABCC5	10057	ADORA1	134	ADGRB2	576	ABCC2	1244
ATP6AP1L	92270	ABCC6	368	ADRA2C	152	ADGRB3	577	ABCC3	8714
BAG1	573	ABCC9	10060	ADRB3	155	ADH1	11522	ABCC4	10257
BATF3	55509	ABCD3	5825	AFP	174	ADIPOQ	9370	ABCC5	10057
BCL6	604	ABCE1	6059	AGR2	10551	ADM2	79924	ABCC6	368
BHMT	635	ABCG1	9619	AGTR2	186	ADORA1	134	ABCC8	6833
BNIP3	664	ABCG2	9429	AGTRAP	57085	ADPRH	141	ABCC9	10060
C10G11.8	172324	ABCG4	64137	AHR	196	ADRA2C	152	ABCD2	225
CALB1	793	ABCG5	64240	AKAP12	9590	ADRB3	155	ABCD3	5825
CAMK2B	816	ABCG8	64241	AKAP17B	338351	AEBP1	165	ABCE1	6059
CAMTA1	23261	ABHD10	55347	AKAP8L	26993	AFF3	3899	ABCG1	9619
CAPNS1	826	ABHD11	83451	AKAP9	10142	AFP	174	ABCG2	9429
CAR8	12319	ABHD12	26090	AKIRIN1	79647	AGR2	10551	ABCG4	64137
CASC1	55259	ABHD17B	51104	AKR1B10	57016	AGTR1B	11608	ABCG5	64240
CASKIN1	57524	ABHD3	171586	AKR1C1	1645	AGTR2	186	ABCG8	64241
CASP12	100506742	ABHD4	63874	AKR1C13	27384	AGTRAP	57085	ABHD10	55347
CAVIN2	8436	ABI1	10006	AKR1C2	1646	AHCYL2	23382	ABHD11	83451
CCL21B	100042493	ABI3BP	25890	AKR1C3	8644	AHR	196	ABHD12	26090
CCR9	10803	ABLIM1	3983	AKR1C4	1109	AKAP12	9590	ABHD17B	51104
CCT2	10576	ABLIM2	84448	AKT1	207	AKAP17B	338351	ABHD2	11057
CD1D1	12479	ABRACL	58527	AKTIP	64400	AKAP8L	26993	ABHD3	171586
CD200	4345	ACACA	31	ALAD	210	AKAP9	10142	ABHD4	63874
CD28	940	ACACB	32	ALCAM	214	AKIRIN1	79647	ABI1	10006
CD4	920	ACADL	33	ALDH2	217	AKR1B10	57016	ABI3BP	25890
CD53	963	ACADM	34	ALDOA	226	AKR1B8	14187	ABLIM1	3983
CD72	971	ACADS	35	ALMS1	7840	AKR1C1	1645	ABLIM2	84448
CD74	972	ACADVL	37	ALPL	249	AKR1C13	27384	ABRACL	58527
CDH16	1014	ACAT1	38	ALPPL2	251	AKR1C2	1646	ACAA2	10449
CDK16	5127	ACBD6	84320	AMBP	259	AKR1C20	116852	ACACA	31
CDK5	1020	ACE	1636	AMER1	139285	AKR1C3	8644	ACACB	32
CFAP126	257177	ACHE	43	ANK	11732	AKR1C4	1109	ACADL	33
CFAP45	25790	ACKR3	57007	ANO1	55107	AKT1	207	ACADM	34
CGRRF1	10668	ACLY	47	ANP32A	8125	AKTIP	64400	ACADS	35
CLDN14	23562	ACMSD	130013	ANPEP	290	ALAD	210	ACADVL	37
COCH	1690	ACO2	50	ANXA3	306	ALCAM	214	ACAT1	38
COL5A3	50509	ACOD1.L	398116	AOC1	26	ALDH2	217	ACBD6	84320
COX5A	9377	ACOT1	641371	APEX1	328	ALDOA	226	ACE	1636
CR1L	1379	ACOT11	26027	APOE	348	ALMS1	7840	ACHE	43
CSN1S2A	12993	ACOT5	217698	APOV1	396476	ALPL	249	ACKR3	57007
CST3	1471	ACOT6	641372	AQP3	360	ALPPL2	251	ACLY	47
CTBS	1486	ACOT7	11332	AR	367	ALYREF	10189	ACMSD	130013
CYB561D2	11068	ACP2	53	AREG	374	AMBP	259	ACO1	48
CYP20A1	57404	ACPP	55	ARG1	383	AMER1	139285	ACO2	50
CYP4A22	284541	ACSL1	2180	ARG2	384	ANGPTL7	10218	ACOD1.L	398116
D17H6S56E-5	110956	ACSL4	2182	ARHGDIA	396	ANK	11732	ACOT1	641371
DAPL1	92196	ACSM3	6296	ARHGDIB	397	ANO1	55107	ACOT11	26027
DCC	1630	ACSM5	54988	ARHGEF25	115557	ANO4	121601	ACOT5	217698
DDA1	79016	ACSS2	55902	ARHGEF5	7984	ANP32A	8125	ACOT6	641372
DDR1	780	ACTA2	59	ARL4D	379	ANPEP	290	ACOT7	11332
DDX4	54514	ACTB1	57934	ARPC1B	10095	ANXA3	306	ACOX1	51
DFFB	1677	ACTB2	57935	ARVCF	421	AOC1	26	ACP2	53
DHX32	55760	ACTBL2	345651	ASGR2	433	AP1B1	162	ACP5	54
DIRC2	84925	ACTC1	70	ASRGL1	80150	AP2B1	163	ACPP	55
DLX3	1747	ACTG1	71	ASS1	445	AP3B1	8546	ACRBP	84519
DLX5	1749	ACTN2	88	ATF3	467	APEX1	328	ACSL1	2180
DLX6	1750	ACTN3	89	ATF4	468	APOE	348	ACSL4	2182
DNAH8	1769	ACTR6	64431	ATP1B1	481	APOV1	396476	ACSL5	51703
DNPH1	10591	ACVR1C	130399	ATP1B3	483	AQP3	360	ACSM3	6296
DNTT	1791	ACVR2B	93	ATP2B1	490	AR	367	ACSM5	54988
DOK4	55715	ACY1	95	ATP5PO	539	AREG	374	ACSS1	84532
DRD5	1816	ACYP1	97	ATP6V1A	523	ARG1	383	ACSS2	55902
DSP	1832	ACYP2	98	ATP6V1B2	526	ARG2	384	ACTA1	58
DVL3	1857	ADA	100	ATXN3	4287	ARHGAP15	55843	ACTA2	59
EBF3	253738	ADAM12	8038	AURKA	6790	ARHGDIA	396	ACTB1	57934
EFEMP2	30008	ADAM15	8751	AVD	567678	ARHGDIB	397	ACTB2	57935
EGG-4	171980	ADAM17	6868	B2M	567	ARHGEF25	115557	ACTBL2	345651
EI24	9538	ADAM22	53616	B3GNTL1	146712	ARHGEF5	7984	ACTC1	70
EIF4E3	317649	ADAM28	10863	B4GALT1	2683	ARIH2	10425	ACTG1	71
EMCN	51705	ADAM30	11085	BACE2	25825	ARL4D	379	ACTG2	72
ENTPD2	954	ADAMTS1	9510	BAD	572	ARPC1B	10095	ACTN2	88
EPDR1	54749	ADAMTS15	170689	BAMBI	25805	ARVCF	421	ACTN3	89
EPT10	554291	ADAMTS18	170692	BAX	581	ASF1A	25842	ACTR6	64431
EPT13	554293	ADAMTS19	171019	BCAT1	586	ASGR2	433	ACVR1C	130399
EPT2	554286	ADAMTS2	9509	BCHE	590	ASRGL1	80150	ACVR2B	93
EPT6	554285	ADAMTS4	9507	BCL2	596	ASS1	445	ACY1	95
EPT9	554288	ADAMTS8	11095	BCL2L1	598	ATF3	467	ACYP1	97
ERDR1	170942	ADAMTSL5	339366	BDNF	627	ATF4	468	ACYP2	98
FAM162A	26355	ADAP2	55803	BEX4	56271	ATG2A	23130	ADA	100
FASL	14103	ADCY10	55811	BFSP2	8419	ATG2B	55102	ADAM12	8038
FGFBP1	9982	ADCY2	108	BHLHE40	8553	ATP10D	57205	ADAM15	8751
FLT3LG	2323	ADCY3	109	BLNK	29760	ATP1B1	481	ADAM17	6868
FOXE1	2304	ADCY5	111	BMF	90427	ATP1B3	483	ADAM22	53616
FOXJ1	2302	ADCY9	115	BMP7	655	ATP2B1	490	ADAM28	10863
FRAT2	23401	ADCYAP1R1	117	BNIP3L	665	ATP5PO	539	ADAM30	11085
FRZB	2487	ADD3	120	BRMS1L	84312	ATP6AP1L	92270	ADAMTS1	9510
FXYD7	53822	ADGRA2	25960	BSG	682	ATP6V1A	523	ADAMTS15	170689
GABRQ	55879	ADGRA3	166647	BSPRY	54836	ATP6V1B2	526	ADAMTS18	170692
GALNT14	79623	ADGRD1	283383	BTBD10	84280	ATXN3	4287	ADAMTS19	171019
GALNT4	8693	ADGRE1	2015	BTG1	694	AURKA	6790	ADAMTS2	9509
GATA4	2626	ADGRE5	976	BTG2	7832	AVD	567678	ADAMTS4	9507
GBA	2629	ADGRF5	221395	BUB1B	701	B2M	567	ADAMTS8	11095
GDPD2	54857	ADGRG1	9289	C1QA	712	B3GNTL1	146712	ADAMTS9	56999
GFI1	2672	ADGRG2	10149	C1S	716	B4GALT1	2683	ADAMTSL5	339366
GJC1	10052	ADGRG6	57211	C2CD2L	9854	BACE2	25825	ADAP2	55803
GMDS	2762	ADGRG7	84873	C3	718	BAD	572	ADCY1	107
GMEB2	26205	ADGRL1	22859	CA12	771	BAG1	573	ADCY10	55811
GNL3	26354	ADGRL2	23266	CA2	760	BAMBI	25805	ADCY2	108
GPI1	14751	ADH1A	124	CABLES1	91768	BATF3	55509	ADCY3	109
GPM6A	2823	ADH1B	125	CADM1	23705	BAX	581	ADCY5	111
GRPEL1	80273	ADH1C	126	CALCA	796	BCAT1	586	ADCY6	112
GSPT1	2935	ADH4	127	CALR	811	BCHE	590	ADCY7	113
GST-4	177886	ADH5	128	CAMK2A	815	BCL2	596	ADCY9	115
GSTP2	14869	ADH6	130	CAMK4	814	BCL2L1	598	ADCYAP1R1	117
GTDC1	79712	ADH6A	69117	CAPG	822	BCL6	604	ADD3	120
GTF2A2	2958	ADH7	131	CAPN2	824	BDNF	627	ADGRA2	25960
GZMA	3001	ADH8A	322482	CAPN5	726	BEX4	56271	ADGRA3	166647
H2-AA	14960	ADHFE1	137872	CAPN9	10753	BFSP2	8419	ADGRB2	576
H2-AB1	14961	ADI1	55256	CAR2	12349	BHLHE40	8553	ADGRD1	283383
H2-DMA	14998	ADIPOR1	51094	CASP1	834	BHMT	635	ADGRE1	2015
H2-EB1	14969	ADIPOR2	79602	CASP2	835	BLNK	29760	ADGRE5	976
H2-K1	14972	ADIRF	10974	CASP3	836	BMF	90427	ADGRF5	221395
H2-Q2	15013	ADK	132	CASP8	841	BMP7	655	ADGRG1	9289
H2-Q4	15015	ADKA	368220	CAV1	857	BNIP3	664	ADGRG2	10149
HAP1	9001	ADM	133	CBFA2T3	863	BNIP3L	665	ADGRG6	57211
HAPLN3	145864	ADM5	199800	CCL11	6356	BRMS1L	84312	ADGRG7	84873
HCK	3055	ADO	84890	CCL19	6363	BSG	682	ADGRL1	22859
HINT1	3094	ADORA2A	135	CCL2	6347	BSPRY	54836	ADGRL2	23266
HLTF	6596	ADORA2B	136	CCL25	6370	BTBD10	84280	ADH1	11522
HNF1B	6928	ADPRHL2	54936	CCL5	6352	BTG1	694	ADH1A	124
HOXC8	3224	ADRA1B	147	CCL7	6354	BTG2	7832	ADH1B	125
HSPA1L	3305	ADRA1D	146	CCL8	6355	BUB1B	701	ADH1C	126
HTRA1	5654	ADRA2A	150	CCL9	20308	C10G11.8	172324	ADH4	127
IDE	3416	ADRB1	153	CCNA2	890	C1QA	712	ADH5	128
IFNGR1	3459	ADRM1	11047	CCNB1	891	C1S	716	ADH6	130
IGHM	3507	ADSSL1	122622	CCND1	595	C2CD2L	9854	ADH6A	69117
IL10RB	3588	AEN	64782	CCND3	896	C3	718	ADH7	131
IL16	3603	AFF1	4299	CCNE1	898	CA12	771	ADH8A	322482
IL1F5	54450	AFF4	27125	CCNG1	900	CA2	760	ADHFE1	137872
IL34	146433	AFM	173	CCNG2	901	CABLES1	91768	ADI1	55256
INPP5B	3633	AGAP4	119016	CCR2	729230	CADM1	23705	ADIPOQ	9370
IRF1	3659	AGER	177	CCT3	7203	CALB1	793	ADIPOR1	51094
IRF2BPL	64207	AGFG1	3267	CCT8	10694	CALCA	796	ADIPOR2	79602
IRF4	3662	AGL	178	CD14	929	CALR	811	ADIRF	10974
IRS3	16369	AGMAT	79814	CD151	977	CAMK2A	815	ADK	132
ITGB7	3695	AGO1	26523	CD24A	12484	CAMK2B	816	ADKA	368220
ITK	3702	AGO2	27161	CD27	939	CAMK4	814	ADM	133
KCNH2	3757	AGPAT2	10555	CD36	948	CAMTA1	23261	ADM2	79924
KCNJ11	3767	AGPAT3	56894	CD38	952	CAPG	822	ADM5	199800
KDM8	79831	AGPAT4	56895	CD3D	915	CAPN2	824	ADO	84890
KLF2	10365	AGPAT5	55326	CD3E	916	CAPN5	726	ADORA1	134
KLK8	11202	AGR3	155465	CD3G	917	CAPN9	10753	ADORA2A	135
KLRK1	22914	AGRN	375790	CD44	960	CAPNS1	826	ADORA2B	136
KRT16	3868	AGT	183	CD5	921	CAR2	12349	ADPRHL2	54936
KRT85	3891	AGTR1	185	CD52	1043	CAR8	12319	ADRA1B	147
LALBA	3906	AGXT	189	CD55	1604	CASC1	55259	ADRA1D	146
LMO4	8543	AGXT2	64902	CD55B	13137	CASKIN1	57524	ADRA2A	150
LOXL3	84695	AGXTB	79378	CD6	923	CASP1	834	ADRA2C	152
LRAT	9227	AHNAK	79026	CD68	968	CASP12	100506742	ADRB1	153
LRMP	4033	AHNAK2	113146	CD70	970	CASP2	835	ADRB3	155
LTK	4058	AHR1B	554265	CD81	975	CASP3	836	ADRM1	11047
LY6C1	17067	AHR2	30517	CD82	3732	CASP8	841	ADSSL1	122622
LY6D	8581	AHRR	57491	CD86	942	CAV1	857	AEN	64782
LYRM1	57149	AICDA	57379	CD8A	925	CAVIN2	8436	AFF1	4299
MAFK	7975	AIF1	199	CD8B1	12526	CBFA2T3	863	AFF4	27125
MAP3K12	7786	AIF1L	83543	CD9	928	CCL11	6356	AFM	173
MAPKAPK3	7867	AIFM1	9131	CD99L2	83692	CCL19	6363	AFP	174
MED24	9862	AK4	205	CDC20	991	CCL2	6347	AGAP4	119016
MEGF8	1954	AK5	26289	CDC25C	995	CCL21B	100042493	AGER	177
MFGE8	4240	AKAP1	8165	CDC42SE1	56882	CCL25	6370	AGFG1	3267
MMP23	26561	AKAP10	11216	CDCP1	64866	CCL5	6352	AGL	178
MOB3C	148932	AKAP11	11215	CDH1	999	CCL7	6354	AGMAT	79814
MRO	83876	AKAP13	11214	CDH2	1000	CCL8	6355	AGO1	26523
MSL3L2	73390	AKAP14	158798	CDK1	983	CCL9	20308	AGO2	27161
MSLN	10232	AKAP2	11217	CDK10	8558	CCNA2	890	AGPAT2	10555
NACAD	23148	AKIP1	56672	CDK2	1017	CCNB1	891	AGPAT3	56894
NALCN	259232	AKIRIN2	55122	CDK4	1019	CCND1	595	AGPAT4	56895
NAP1L1	4673	AKR1C12	622402	CDKN1A	1026	CCND3	896	AGPAT5	55326
NDN	4692	AKR1C18	105349	CDKN1B	1027	CCNE1	898	AGR2	10551
NEFL	4747	AKR1CL	70861	CDKN1C	1028	CCNG1	900	AGR3	155465
NFATC3	4775	AKR1D1	6718	CDKN2D	1032	CCNG2	901	AGRN	375790
NGFG	8188	AKR7A2	8574	CEACAM1	634	CCR2	729230	AGT	183
NINJ1	4814	AKT1S1	84335	CEBPA	1050	CCR9	10803	AGTR1	185
NKTR	4820	AKT2	208	CEBPB	1051	CCT2	10576	AGTR2	186
NOL1	100380365	ALAS1	211	CEBPD	1052	CCT3	7203	AGTRAP	57085
NPAS4	266743	ALAS2	212	CELF2	10659	CCT8	10694	AGXT	189
NR2F6	2063	ALB	213	CFB	629	CD14	929	AGXT2	64902
NUCKS1	64710	ALDH1A1	216	CFI	3426	CD151	977	AGXTB	79378
OBP3	259247	ALDH1A3	220	CFTR	1080	CD1D1	12479	AHNAK	79026
ODF2	4957	ALDH1A7	26358	CGREF1	10669	CD200	4345	AHNAK2	113146
OPCML	4978	ALDH3A1	218	CHAC2	494143	CD24A	12484	AHR	196
OSTF1	26578	ALDH3B1	221	CHRM3	1131	CD27	939	AHR1B	554265
PCBP4	57060	ALDH3B2	222	CHRNA3	1136	CD28	940	AHR2	30517
PCCB	5096	ALDH4A1	8659	CHRNA4	1137	CD36	948	AHRR	57491
PDIA3	2923	ALDH8A1	64577	CHRNB2	1141	CD38	952	AICDA	57379
PENK-RS	110182	ALDOB	229	CHRNB4	1143	CD3D	915	AIF1	199
PF4	5196	ALDOC	230	CHST8	64377	CD3E	916	AIF1L	83543
PGP	283871	ALG2	85365	CHUK	1147	CD3G	917	AIFM1	9131
PHTF1	10745	ALG3	10195	CILP	8483	CD4	920	AK4	205
PIANP	196500	ALKBH7	84266	CITED2	10370	CD44	960	AK5	26289
PIM2	11040	ALOX12E	11685	CKB	1152	CD5	921	AKAP1	8165
PIR	8544	ALOX15B	247	CKMT1	12716	CD52	1043	AKAP10	11216
PITPNM1	9600	ALOX5	240	CKS1B	1163	CD53	963	AKAP11	11215
PKDCC	91461	ALOX5AP	241	CKS2	1164	CD55	1604	AKAP12	9590
PNLIPRP2	5408	ALPI	248	CLCA1	1179	CD55B	13137	AKAP13	11214
POLD1	5424	ALPK2	115701	CLDN3	1365	CD6	923	AKAP14	158798
POU3F3	5455	ALPK3	57538	CLDN5	7122	CD68	968	AKAP17B	338351
PREB	10113	ALPP	250	CLDN7	1366	CD70	970	AKAP2	11217
PRKCSH	5589	ALS2	57679	CLEC2G	70809	CD72	971	AKAP8L	26993
PRL2C2	18811	AMACR	23600	CLIC3	9022	CD74	972	AKAP9	10142
PRLH	51052	AMD1	262	CLK1	1195	CD81	975	AKIP1	56672
PSMA1	5682	AMELX	265	CLMN	79789	CD82	3732	AKIRIN1	79647
PSMA2	5683	AMFR	267	CLSTN2	64084	CD86	942	AKIRIN2	55122
PSMA4	5685	AMH	268	CLU	1191	CD8A	925	AKR1B10	57016
PSMA5	5686	AMIGO2	347902	CMPK2	129607	CD8B1	12526	AKR1C1	1645
PSMA7	5688	AMOTL1	154810	CMTM3	123920	CD9	928	AKR1C12	622402
PSMB1	5689	AMOTL2	51421	CNDP2	55748	CD99L2	83692	AKR1C13	27384
PSMB4	5692	AMPD2	271	CNRIP1	25927	CDC20	991	AKR1C18	105349
PSMC1	5700	AMTN	401138	COL1A1	1277	CDC25C	995	AKR1C2	1646
PSMC2	5701	AMY1	11722	COL1A2	1278	CDC42SE1	56882	AKR1C3	8644
PSMC4	5704	AMY1A	276	COL5A2	1290	CDCP1	64866	AKR1C4	1109
PSMD1	5707	AMY2	397397	COL6A3	1293	CDH1	999	AKR1CL	70861
PTCRA	171558	AMY2B	280	COMT	1312	CDH16	1014	AKR1D1	6718
PTMS	5763	ANAPC1	64682	CP	1356	CDH2	1000	AKR7A2	8574
PTPRC	5788	ANAPC11	51529	CPM	1368	CDK1	983	AKT1	207
PTPRCAP	5790	ANAPC16	119504	CPXM2	119587	CDK10	8558	AKT1S1	84335
RAB20	55647	ANG	283	CRABP2	1382	CDK16	5127	AKT2	208
RAB38	23682	ANG2	11731	CREBBP	1387	CDK2	1017	AKTIP	64400
RASAL1	8437	ANG4	219033	CRISPLD2	83716	CDK4	1019	ALAD	210
RBM26	64062	ANGEL1	23357	CRYAB	1410	CDK5	1020	ALAS1	211
RCBTB1	55213	ANGPT1	284	CSF1R	1436	CDKN1A	1026	ALAS2	212
RELN	5649	ANGPT2	285	CSGALNACT1	55790	CDKN1B	1027	ALB	213
REN	5972	ANGPT4	51378	CSK	1445	CDKN1C	1028	ALCAM	214
RFC5	5985	ANGPTL1	9068	CSN2	1447	CDKN2D	1032	ALDH1A1	216
RGD1306148	313196	ANGPTL2	23452	CSNK2A2	1459	CEACAM1	634	ALDH1A3	220
RGD1562114	500795	ANGPTL3	27329	CSTA	1475	CEBPA	1050	ALDH1A7	26358
RGD1563941	500993	ANGPTL4	51129	CSTB	1476	CEBPB	1051	ALDH2	217
RHEB	6009	ANK1	286	CTLA2A	13024	CEBPD	1052	ALDH3A1	218
RIDA	10247	ANK3	288	CTNNB1	1499	CELF2	10659	ALDH3B1	221
RLF	6018	ANKEF1	63926	CTNND1	1500	CFAP126	257177	ALDH3B2	222
RPL10A	4736	ANKH	56172	CTSA	5476	CFAP45	25790	ALDH4A1	8659
RPL13	6137	ANKHD1	54882	CTSB	1508	CFB	629	ALDH8A1	64577
RPL15	6138	ANKIB1	54467	CTSC	1075	CFI	3426	ALDOA	226
RPL17	6139	ANKMY2	57037	CTSD	1509	CFTR	1080	ALDOB	229
RPL7A	6130	ANKRD1	27063	CTSH	1512	CGREF1	10669	ALDOC	230
RPL8	6132	ANKRD12	23253	CTSL	1514	CGRRF1	10668	ALG2	85365
RPS19	6223	ANKRD20A1	84210	CTTN	2017	CHAC2	494143	ALG3	10195
RPS24	6229	ANKRD22	118932	CUZD1	50624	CHRM3	1131	ALKBH7	84266
RPS3A	6189	ANKRD23	200539	CXCL10	3627	CHRNA3	1136	ALMS1	7840
RPTN	126638	ANKRD29	147463	CXCL12	6387	CHRNA4	1137	ALOX12E	11685
RUNX1	861	ANKRD35	148741	CXCL14	9547	CHRNB2	1141	ALOX15B	247
RWDD2B	10069	ANKRD37	353322	CXCL5	6374	CHRNB4	1143	ALOX5	240
SAFB	6294	ANKRD50	57182	CXCL9	4283	CHST8	64377	ALOX5AP	241
SAT	45384	ANKRD55	79722	CXCR4	7852	CHUK	1147	ALPI	248
SDF2	6388	ANKRD6	22881	CXCR6	10663	CILP	8483	ALPK2	115701
SEC23B	10483	ANLN	54443	CYB561	1534	CITED2	10370	ALPK3	57538
SEC24C	9632	ANO6	196527	CYCS	54205	CKB	1152	ALPL	249
SELENOI	85465	ANTXR1	84168	CYP11A1	1583	CKMT1	12716	ALPP	250
SELENOW	6415	ANTXR2	118429	CYP17A1	1586	CKS1B	1163	ALPPL2	251
SELPLG	6404	ANXA1	301	CYP19A1	1588	CKS2	1164	ALS2	57679
SERPINB3A	20248	ANXA10	11199	CYP19A1B	60640	CLCA1	1179	AMACR	23600
SERPINB6B	20708	ANXA13	312	CYP1A1	1543	CLDN14	23562	AMBP	259
SF3B4	10262	ANXA2	302	CYP1A2	1544	CLDN3	1365	AMD1	262
SH3GL3	6457	ANXA2P3	305	CYP1B1	1545	CLDN5	7122	AMELX	265
SIT1	27240	ANXA5B	337132	CYP2A4	13086	CLDN7	1366	AMER1	139285
SIVA1	10572	ANXA8	653145	CYP2B1	24300	CLEC2G	70809	AMFR	267
SKI	6497	ANXA8L1	728113	CYP2B2	361523	CLIC3	9022	AMH	268
SLC12A7	10723	AOX1	316	CYP2B6	1555	CLK1	1195	AMIGO2	347902
SLC35A2	7355	AOX3	71724	CYP2E1	1571	CLMN	79789	AMOTL1	154810
SLC7A10	56301	AP1G1	164	CYP2F2	13107	CLSTN2	64084	AMOTL2	51421
SLC7A6OS	84138	AP1M2	10053	CYP3A4	1576	CLU	1191	AMPD2	271
SLK	9748	AP1S1	1174	CYR61	3491	CMPK2	129607	AMTN	401138
SNCA	6622	AP1S2	8905	DAD1	1603	CMTM3	123920	AMY1	11722
SPAST	6683	AP3D1	8943	DCAF11	80344	CNDP2	55748	AMY1A	276
SPINK8	646424	AP3M2	10947	DCN	1634	CNRIP1	25927	AMY2	397397
SPRR2H	20762	AP4B1	10717	DDAH1	23576	COCH	1690	AMY2B	280
SPRR2K	20765	AP5M1	55745	DDIT3	1649	COL1A1	1277	ANAPC1	64682
SPRR3	6707	APAF1	317	DDIT4	54541	COL1A2	1278	ANAPC11	51529
STARD10	10809	APBA1	320	DDIT4L	115265	COL5A2	1290	ANAPC16	119504
STK4	6789	APBB2	323	DDX21	9188	COL5A3	50509	ANG	283
STX18	53407	APBB3	10307	DEDD	9191	COL6A3	1293	ANG2	11731
SULT1B1	27284	APCDD1	147495	DENND2A	27147	COMT	1312	ANG4	219033
SVS4	20941	APCS	325	DEPTOR	64798	COX5A	9377	ANGEL1	23357
TCF3	6929	API5	8539	DHRS3	9249	CP	1356	ANGPT1	284
TCF7	6932	APLN	8862	DHX58	79132	CPM	1368	ANGPT2	285
TFDP2	7029	APLP1	333	DIO2	1734	CPXM2	119587	ANGPT4	51378
TIMM10B	26515	APLP2	334	DKC1	1736	CR1L	1379	ANGPTL1	9068
TMED4	222068	APOA-I-1	100135864	DLG3	1741	CRABP2	1382	ANGPTL2	23452
TMEM30A	55754	APOA1	335	DLX4	1748	CREBBP	1387	ANGPTL3	27329
TMPRSS6	164656	APOA2	336	DNMT1	1786	CRISPLD2	83716	ANGPTL4	51129
TNFSF9	8744	APOA4	337	DNMT3A	1788	CRYAB	1410	ANK	11732
TNK2	10188	APOA5	116519	DNMT3B	1789	CSF1R	1436	ANK1	286
TPD52L2	7165	APOB	338	DPYD	1806	CSGALNACT1	55790	ANK3	288
TPP1	1200	APOBEC1	339	DTX4	23220	CSK	1445	ANKEF1	63926
TRIM28	10155	APOBEC2	10930	DUOX2	50506	CSN1S2A	12993	ANKH	56172
TRP53BP2	209456	APOBEC3	80287	DUSP1	1843	CSN2	1447	ANKHD1	54882
TRPC5	7224	APOBEC3B	9582	DUSP6	1848	CSNK2A2	1459	ANKIB1	54467
TSC2	7249	APOBEC3F	200316	DUT	1854	CST3	1471	ANKMY2	57037
TUBA6	380482	APOBEC3G	60489	DYNLL1	8655	CSTA	1475	ANKRD1	27063
TUBB5	22154	APOD	347	DYRK2	8445	CSTB	1476	ANKRD12	23253
TXNL1	9352	APOEB	30314	E2F8	79733	CTBS	1486	ANKRD20A1	84210
UPK3BL1	100134938	APOH	350	ECEL1	9427	CTLA2A	13024	ANKRD22	118932
VAMP3	9341	APOL6	80830	ECM1	1893	CTNNB1	1499	ANKRD23	200539
VIP	7432	APOL7C	108956	EEF1G	1937	CTNND1	1500	ANKRD29	147463
VIT	5212	APOM	55937	EEF2	1938	CTSA	5476	ANKRD35	148741
VIT-1	181034	APOO	79135	EFNA1	1942	CTSB	1508	ANKRD37	353322
VLDLR	7436	APP	351	EGF	1950	CTSC	1075	ANKRD50	57182
WFDC1	58189	APPL2	55198	EGFR	1956	CTSD	1509	ANKRD55	79722
WFDC12	128488	AQP1	358	EGLN3	112399	CTSH	1512	ANKRD6	22881
WFDC16	277345	AQP2	359	EGR1	1958	CTSL	1514	ANLN	54443
WNT2B	7482	AQP4	361	EGR2	1959	CTTN	2017	ANO1	55107
YWHAB	7529	AQP5	362	EGR3	1960	CUZD1	50624	ANO6	196527
ZAP70	7535	AQP7	364	EHD2	30846	CXCL10	3627	ANP32A	8125
ZBTB14	7541	AQP8	343	EHD4	30844	CXCL12	6387	ANPEP	290
ZFAND5	7763	AQP8A.1	447923	EIF2S2	8894	CXCL14	9547	ANTXR1	84168
ZFHX3	463	AQP9	366	EIF4EBP1	1978	CXCL5	6374	ANTXR2	118429
ZFHX4	79776	ARA	39439	ELA1	595061	CXCL9	4283	ANXA1	301
ZFP648	100503355	ARAF	369	ELF3	1999	CXCR4	7852	ANXA10	11199
ZFP868	234362	ARAP3	64411	ELF5	2001	CXCR6	10663	ANXA13	312
ZHX1	11244	ARC	23237	ELL2	22936	CYB561	1534	ANXA2	302
ZMAT3	64393	ARF4	378	EMB	133418	CYB561D2	11068	ANXA2P3	305
ZMYND10	51364	ARF6	382	EMP1	2012	CYCS	54205	ANXA3	306
ZP1	22917	ARFGAP1	55738	EMX2	2018	CYP11A1	1583	ANXA5B	337132
		ARHGAP18	93663	ENC1	8507	CYP17A1	1586	ANXA8	653145
		ARHGAP26	23092	ENDOU	8909	CYP19A1	1588	ANXA8L1	728113
		ARHGAP28	79822	ENO1	2023	CYP19A1B	60640	AOC1	26
		ARHGAP29	9411	ENO2	2026	CYP1A1	1543	AOX1	316
		ARHGAP35	2909	EP300	2033	CYP1A2	1544	AOX3	71724
		ARHGAP36	158763	EPB41L2	2037	CYP1B1	1545	AP1G1	164
		ARHGAP40	343578	EPCAM	4072	CYP20A1	57404	AP1M2	10053
		ARHGEF17	9828	EPHA4	2043	CYP2A4	13086	AP1S1	1174
		ARHGEF2	9181	EPHX1	2052	CYP2B1	24300	AP1S2	8905
		ARHGEF26	26084	EPO	2056	CYP2B2	361523	AP3D1	8943
		ARHGEF28	64283	ER	246870	CYP2B6	1555	AP3M2	10947
		ARHGEF38	54848	ERBB2	2064	CYP2E1	1571	AP4B1	10717
		ARHGEF39	84904	ERBB3	2065	CYP2F2	13107	AP5M1	55745
		ARHGEF6	9459	ERCC5	2073	CYP3A4	1576	APAF1	317
		ARID1A	8289	ERN1	2081	CYP4A22	284541	APBA1	320
		ARID4B	51742	ERP27	121506	CYR61	3491	APBB2	323
		ARID5A	10865	ESPN	83715	D17H6S56E-5	110956	APBB3	10307
		ARID5B	84159	ESR1	2099	DAD1	1603	APCDD1	147495
		ARL11	115761	ESR2	2100	DAPL1	92196	APCS	325
		ARL3	403	ESR2A	317734	DCAF11	80344	APEX1	328
		ARL4A	10124	ESR2B	317733	DCC	1630	API5	8539
		ARL4C	10123	ESRRA	2101	DCN	1634	APLN	8862
		ARL6	84100	ESRRB	2103	DDA1	79016	APLP1	333
		ARL6IP4	51329	ESRRG	2104	DDAH1	23576	APLP2	334
		ARL6IP5	10550	ETF1	2107	DDIT3	1649	APOA-I-1	100135864
		ARMCX3	51566	EVI2A	2123	DDIT4	54541	APOA1	335
		ARNT	405	EZH2	2146	DDIT4L	115265	APOA2	336
		ARNT2	9915	EZR	7430	DDR1	780	APOA4	337
		ARPC2	10109	F7	2155	DDX21	9188	APOA5	116519
		ARPC3	10094	FABP3	2170	DDX4	54514	APOB	338
		ARPC4	10093	FABP4	2167	DEDD	9191	APOBEC1	339
		ARPC5	10092	FABP5	2171	DENND2A	27147	APOBEC2	10930
		ARPIN	348110	FADD	8772	DEPTOR	64798	APOBEC3	80287
		ARRDC3	57561	FAM102A	399665	DFFB	1677	APOBEC3B	9582
		ARRDC4	91947	FAM107A	11170	DHRS3	9249	APOBEC3F	200316
		ARS2	35539	FAM129B	64855	DHX32	55760	APOBEC3G	60489
		ARSJ	79642	FAM20C	56975	DHX58	79132	APOD	347
		ART3	419	FAM84B	157638	DIO2	1734	APOE	348
		ART4	420	FAS	355	DIRC2	84925	APOEB	30314
		ART5	116969	FASLG	356	DKC1	1736	APOH	350
		ARTN	9048	FBLN1	2192	DLG3	1741	APOL6	80830
		ASAH2	56624	FBLN2	2199	DLX3	1747	APOL7C	108956
		ASAP2	8853	FBN2	2201	DLX4	1748	APOM	55937
		ASB13	79754	FBXO30	84085	DLX5	1749	APOO	79135
		ASB14	142686	FCER1G	2207	DLX6	1750	APOV1	396476
		ASB5	140458	FCGBP	8857	DNAH8	1769	APP	351
		ASCC3	10973	FCGR1	14129	DNMT1	1786	APPL2	55198
		ASCL1	429	FCGR2B	2213	DNMT3A	1788	AQP1	358
		ASCL2	430	FCGR3	14131	DNMT3B	1789	AQP2	359
		ASGR1	432	FCGRT	2217	DNPH1	10591	AQP3	360
		ASH1L	55870	FCRLS	80891	DNTT	1791	AQP4	361
		ASIC2	40	FDPS	2224	DOK4	55715	AQP5	362
		ASL	435	FERMT2	10979	DPYD	1806	AQP7	364
		ASMTL	8623	FGF2	2247	DRD5	1816	AQP8	343
		ASNS	440	FGR	2268	DSP	1832	AQP8A.1	447923
		ASPH	444	FHL2	2274	DTX4	23220	AQP9	366
		ASPHD1	253982	FIBIN	387758	DUOX2	50506	AR	367
		ASPHD2	57168	FILIP1L	11259	DUSP1	1843	ARA	39439
		ASPM	259266	FKBP4	2288	DUSP6	1848	ARAF	369
		ASPN	54829	FLG	2312	DUT	1854	ARAP3	64411
		ASTE1	28990	FMO1	2326	DVL3	1857	ARC	23237
		ASTN2	23245	FMOD	2331	DYNLL1	8655	AREG	374
		ASXL3	80816	FN1	2335	DYRK2	8445	ARF4	378
		ATAD2	29028	FNDC11	79025	E2F8	79733	ARF6	382
		ATE1	11101	FOLR1	2348	EBF3	253738	ARFGAP1	55738
		ATF2	1386	FOS	2353	ECEL1	9427	ARG1	383
		ATF5	22809	FOSL1	8061	ECM1	1893	ARG2	384
		ATF6	22926	FOXC1	2296	EEF1G	1937	ARHGAP18	93663
		ATF7IP	55729	FOXD1	2297	EEF2	1938	ARHGAP26	23092
		ATL3	25923	FOXP2	93986	EFEMP2	30008	ARHGAP28	79822
		ATM	472	FSHB	2488	EFNA1	1942	ARHGAP29	9411
		ATOH1A	30303	FSHR	2492	EGF	1950	ARHGAP35	2909
		ATOX1	475	FUT2	2524	EGFR	1956	ARHGAP36	158763
		ATP10A	57194	FUT5	2527	EGG-4	171980	ARHGAP40	343578
		ATP11A	23250	FXYD3	5349	EGLN3	112399	ARHGDIA	396
		ATP11B	23200	FXYD4	53828	EGR1	1958	ARHGDIB	397
		ATP11C	286410	FZD2	2535	EGR2	1959	ARHGEF17	9828
		ATP12A	479	FZD5	7855	EGR3	1960	ARHGEF2	9181
		ATP13A3	79572	G0S2	50486	EHD2	30846	ARHGEF25	115557
		ATP13A5	344905	G3BP1	10146	EHD4	30844	ARHGEF26	26084
		ATP1A1	476	GABRP	2568	EI24	9538	ARHGEF28	64283
		ATP1A2	477	GADD45A	1647	EIF2S2	8894	ARHGEF38	54848
		ATP1A3	478	GADD45G	10912	EIF4E3	317649	ARHGEF39	84904
		ATP23	91419	GAL	51083	EIF4EBP1	1978	ARHGEF5	7984
		ATP2A1	487	GALR2	8811	ELA1	595061	ARHGEF6	9459
		ATP2A3	489	GAS1	2619	ELF3	1999	ARID1A	8289
		ATP2B4	493	GAS6	2621	ELF5	2001	ARID4B	51742
		ATP2C1	27032	GATA3	2625	ELL2	22936	ARID5A	10865
		ATP4A	495	GBP2	2634	EMB	133418	ARID5B	84159
		ATP5F1A	498	GCH1	2643	EMCN	51705	ARL11	115761
		ATP5F1B	506	GCK	2645	EMP1	2012	ARL3	403
		ATP5F1E	514	GCLC	2729	EMX2	2018	ARL4A	10124
		ATP5F1EP2	432369	GCNT3	9245	ENC1	8507	ARL4C	10123
		ATP5IF1	93974	GDF10	2662	ENDOU	8909	ARL4D	379
		ATP5MD	84833	GDF15	9518	ENO1	2023	ARL6	84100
		ATP5MF	9551	GDF9	2661	ENO2	2026	ARL6IP4	51329
		ATP5PD	10476	GDPD5	81544	ENTPD2	954	ARL6IP5	10550
		ATP5PF	522	GIMAP1	170575	EP300	2033	ARMCX3	51566
		ATP5S	27109	GJA1	2697	EPB41L2	2037	ARNT	405
		ATP6	4508	GJB2	2706	EPCAM	4072	ARNT2	9915
		ATP6V0A4	50617	GLB1	2720	EPDR1	54749	ARPC1B	10095
		ATP6V0C	527	GLI1	2735	EPHA4	2043	ARPC2	10109
		ATP6V1C2	245973	GLRX	2745	EPHX1	2052	ARPC3	10094
		ATP7B	540	GLUL	2752	EPO	2056	ARPC4	10093
		ATP8A1	10396	GNA12	2768	EPT10	554291	ARPC5	10092
		ATP8A2	51761	GNG12	55970	EPT13	554293	ARPIN	348110
		ATP8B1	5205	GNG2	54331	EPT2	554286	ARRDC3	57561
		ATP8B2	57198	GNG5	2787	EPT6	554285	ARRDC4	91947
		ATP8B3	148229	GNRH1	2796	EPT9	554288	ARS2	35539
		ATRNL1	26033	GNRHR	2798	ER	246870	ARSJ	79642
		ATRX	546	GOLM1	51280	ERBB2	2064	ART3	419
		ATXN1	6310	GPX1	2876	ERBB3	2065	ART4	420
		AUH	549	GPX3	2878	ERCC5	2073	ART5	116969
		AUP1	550	GPX4	2879	ERDR1	170942	ARTN	9048
		AURKB	9212	GREB1	9687	ERN1	2081	ARVCF	421
		AUTS2	26053	GRIA2	2891	ERP27	121506	ASAH2	56624
		AVP	551	GSR	2936	ESPN	83715	ASAP2	8853
		AVPI1	60370	GSS	2937	ESR1	2099	ASB13	79754
		AVPR1B	553	GSTA2	2939	ESR2	2100	ASB14	142686
		AWAT2	158835	GSTM1	2944	ESR2A	317734	ASB5	140458
		AXIN1	8312	GSTM3	2947	ESR2B	317733	ASCC3	10973
		AXIN2	8313	GSTO1	9446	ESRRA	2101	ASCL1	429
		AXUD1	33419	GSTP1	2950	ESRRB	2103	ASCL2	430
		AZU1	566	GSTT2	2953	ESRRG	2104	ASGR1	432
		B3GALNT1	8706	GTF2I	2969	ETF1	2107	ASGR2	433
		B3GNT2	10678	GUSB	2990	EVI2A	2123	ASH1L	55870
		B3GNT5	84002	H2-D1	14964	EZH2	2146	ASIC2	40
		B3GNT6	192134	H2AFX	3014	EZR	7430	ASL	435
		B4GALNT1	2583	H2AFZ	3015	F7	2155	ASMTL	8623
		B4GALT6	9331	H3F3B	3021	FABP3	2170	ASNS	440
		BAALC	79870	HAND2	9464	FABP4	2167	ASPH	444
		BAAT	570	HDAC2	3066	FABP5	2171	ASPHD1	253982
		BABAM2	9577	HDC	3067	FADD	8772	ASPHD2	57168
		BAG2	9532	HES1	3280	FAM102A	399665	ASPM	259266
		BAG3	9531	HES2	54626	FAM107A	11170	ASPN	54829
		BAG4	9530	HIPK2	28996	FAM129B	64855	ASRGL1	80150
		BAG5	9529	HIST1H1D	3007	FAM162A	26355	ASS1	445
		BAIAP2	10458	HIST1H2BH	8345	FAM20C	56975	ASTE1	28990
		BAIAP2L1	55971	HMGA1	3159	FAM84B	157638	ASTN2	23245
		BAK1	578	HMGB2	3148	FAS	355	ASXL3	80816
		BARD1	580	HMGN5	79366	FASL	14103	ATAD2	29028
		BARX2	8538	HMOX1	3162	FASLG	356	ATE1	11101
		BASP1	10409	HNF1A	6927	FBLN1	2192	ATF2	1386
		BATF	10538	HOTAIR	100124700	FBLN2	2199	ATF3	467
		BAXA	58081	HOXA1	3198	FBN2	2201	ATF4	468
		BAZ1A	11177	HOXA10	3206	FBXO30	84085	ATF5	22809
		BAZ2A	11176	HOXA11	3207	FCER1G	2207	ATF6	22926
		BBC3	27113	HOXA5	3202	FCGBP	8857	ATF7IP	55729
		BBOX1	8424	HOXA9	3205	FCGR1	14129	ATL3	25923
		BBX	56987	HOXB6	3216	FCGR2B	2213	ATM	472
		BCAM	4059	HOXD10	3236	FCGR3	14131	ATOH1A	30303
		BCAP31	10134	HOXD8	3234	FCGRT	2217	ATOX1	475
		BCAR1	9564	HPGD	3248	FCRLS	80891	ATP10A	57194
		BCAR3	8412	HSD11B1	3290	FDPS	2224	ATP11A	23250
		BCAS1	8537	HSD11B2	3291	FERMT2	10979	ATP11B	23200
		BCAS2	10286	HSD17B1	3292	FGF2	2247	ATP11C	286410
		BCAT2	587	HSD17B10	3028	FGFBP1	9982	ATP12A	479
		BCKDK	10295	HSD17B11	51170	FGR	2268	ATP13A3	79572
		BCL11A	53335	HSD17B7	51478	FHL2	2274	ATP13A5	344905
		BCL2L10	10017	HSD3B1	3283	FIBIN	387758	ATP1A1	476
		BCL2L11	10018	HSF1	3297	FILIP1L	11259	ATP1A2	477
		BCL2L13	23786	HSP110	373300	FKBP4	2288	ATP1A3	478
		BCL3	602	HSP90AA1	3320	FLG	2312	ATP1B1	481
		BCL6A	393707	HSP90AB1	3326	FLT3LG	2323	ATP1B3	483
		BCL6B	255877	HSP90B1	7184	FMO1	2326	ATP23	91419
		BCL7A	605	HSPA1A	3303	FMOD	2331	ATP2A1	487
		BCL7C	9274	HSPA9	3313	FN1	2335	ATP2A3	489
		BCORL1	63035	HSPB1	3315	FNDC11	79025	ATP2B1	490
		BCR	613	HSPE1	3336	FOLR1	2348	ATP2B4	493
		BCS1L	617	HSPH1	10808	FOS	2353	ATP2C1	27032
		BDH1	622	ICAM1	3383	FOSL1	8061	ATP4A	495
		BDH2	56898	ID2	3398	FOXC1	2296	ATP5F1A	498
		BDKRB1	623	ID3	3399	FOXD1	2297	ATP5F1B	506
		BDKRB2	624	IER3	8870	FOXE1	2304	ATP5F1E	514
		BECN1	8678	IFI202B	26388	FOXJ1	2302	ATP5F1EP2	432369
		BEND3	57673	IFI204	15951	FOXP2	93986	ATP5IF1	93974
		BEND6	221336	IFI27	3429	FRAT2	23401	ATP5MD	84833
		BET1	10282	IFIH1	64135	FRZB	2487	ATP5MF	9551
		BET1L	51272	IFIT1	3434	FSHB	2488	ATP5PD	10476
		BEX2	84707	IFIT3	3437	FSHR	2492	ATP5PF	522
		BEX3	27018	IFNG	3458	FUT2	2524	ATP5PO	539
		BGLAP	632	IGF1	3479	FUT5	2527	ATP5S	27109
		BGN	633	IGF1R	3480	FXYD3	5349	ATP6	4508
		BHLHA15	168620	IGF2	3481	FXYD4	53828	ATP6V0A4	50617
		BHLHE41	79365	IGFBP1	3484	FXYD7	53822	ATP6V0C	527
		BIC	45827	IGFBP2	3485	FZD2	2535	ATP6V1A	523
		BICC1	80114	IGFBP3	3486	FZD5	7855	ATP6V1B2	526
		BICD1	636	IGFBP4	3487	G0S2	50486	ATP6V1C2	245973
		BICD2	23299	IGFBP6	3489	G3BP1	10146	ATP7B	540
		BICDL1	92558	IGSF6	10261	GABRP	2568	ATP8A1	10396
		BICRA	29998	IL15RA	3601	GABRQ	55879	ATP8A2	51761
		BID	637	IL1A	3552	GADD45A	1647	ATP8B1	5205
		BIK	638	IL1R2	7850	GADD45G	10912	ATP8B2	57198
		BIN1	274	IL4R	3566	GAL	51083	ATP8B3	148229
		BIRC2	329	IL6	3569	GALNT14	79623	ATRNL1	26033
		BIRC3	330	IL7R	3575	GALNT4	8693	ATRX	546
		BIRC5	332	INHA	3623	GALR2	8811	ATXN1	6310
		BIRC6	57448	INHBA	3624	GAS1	2619	ATXN3	4287
		BIRC7	79444	INHBAB	553816	GAS6	2621	AUH	549
		BIVM	54841	INHBB	3625	GATA3	2625	AUP1	550
		BLK	640	INMT	11185	GATA4	2626	AURKA	6790
		BLM	641	INS	3630	GBA	2629	AURKB	9212
		BLOC1S1	2647	INS1	16333	GBP2	2634	AUTS2	26053
		BLZF1	8548	IP6K2	51447	GCH1	2643	AVD	567678
		BMI1	648	IRF7	3665	GCK	2645	AVP	551
		BMP1	649	IRS1	3667	GCLC	2729	AVPI1	60370
		BMP15	9210	IRX2	153572	GCNT3	9245	AVPR1B	553
		BMP2	650	ISG15	9636	GDF10	2662	AWAT2	158835
		BMP3	651	ITGA6	3655	GDF15	9518	AXIN1	8312
		BMP4	652	ITGAE	3682	GDF9	2661	AXIN2	8313
		BMP5	653	ITGB3	3690	GDPD2	54857	AXUD1	33419
		BMP6	654	ITIH4	3700	GDPD5	81544	AZU1	566
		BMP8A	353500	ITPK1	3705	GFI1	2672	B2M	567
		BMPER	168667	IVNS1ABP	10625	GIMAP1	170575	B3GALNT1	8706
		BMPR1B	658	JAG1	182	GJA1	2697	B3GNT2	10678
		BMPR2	659	JAK2	3717	GJB2	2706	B3GNT5	84002
		BNIP2	663	JAK3	3718	GJC1	10052	B3GNT6	192134
		BNIP3LB	554650	JCHAIN	3512	GLB1	2720	B3GNTL1	146712
		BOC	91653	JUN	3725	GLI1	2735	B4GALNT1	2583
		BOK	666	KATNB1	10300	GLRX	2745	B4GALT1	2683
		BOLA1	51027	KCNF1	3754	GLUL	2752	B4GALT6	9331
		BOP1	23246	KCNJ5	3762	GMDS	2762	BAALC	79870
		BPGM	669	KCNK2	3776	GMEB2	26205	BAAT	570
		BPIFA1	51297	KCNN4	3783	GNA12	2768	BABAM2	9577
		BPIFB1	92747	KCTD12	115207	GNG12	55970	BACE2	25825
		BRCA1	672	KDR	3791	GNG2	54331	BAD	572
		BRCA2	675	KISS1	3814	GNG5	2787	BAG2	9532
		BRD2	6046	KIT	3815	GNL3	26354	BAG3	9531
		BRF2	55290	KITL	17311	GNRH1	2796	BAG4	9530
		BRI3	25798	KLF13	51621	GNRHR	2798	BAG5	9529
		BRI3BP	140707	KLF4	9314	GOLM1	51280	BAIAP2	10458
		BRINP2	57795	KLF9	687	GPI1	14751	BAIAP2L1	55971
		BRIP1	83990	KLK3	354	GPM6A	2823	BAK1	578
		BRIX1	55299	KMT2A	4297	GPX1	2876	BAMBI	25805
		BRK1	55845	KMT2C	58508	GPX3	2878	BARD1	580
		BRPF1	7862	KMT2D	8085	GPX4	2879	BARX2	8538
		BRSK2	9024	KRT1	3848	GREB1	9687	BASP1	10409
		BRWD1	54014	KRT10	3858	GRIA2	2891	BATF	10538
		BSND	7809	KRT13	3860	GRPEL1	80273	BAX	581
		BSP	103993	KRT14	3861	GSPT1	2935	BAXA	58081
		BST1	683	KRT15	3866	GSR	2936	BAZ1A	11177
		BST2	684	KRT17	3872	GSS	2937	BAZ2A	11176
		BTBD3	22903	KRT18	3875	GST-4	177886	BBC3	27113
		BTBD7	55727	KRT19	3880	GSTA2	2939	BBOX1	8424
		BTC	685	KRT23	25984	GSTM1	2944	BBX	56987
		BTD	686	KRT4	3851	GSTM3	2947	BCAM	4059
		BTF3P12	652963	KRT6A	3853	GSTO1	9446	BCAP31	10134
		BTG3	10950	KRT6B	3854	GSTP1	2950	BCAR1	9564
		BTK	695	KRT8	3856	GSTP2	14869	BCAR3	8412
		BTNL8	79908	KYNU	8942	GSTT2	2953	BCAS1	8537
		BTNL9	153579	LAMA4	3910	GTDC1	79712	BCAS2	10286
		BTRC	8945	LAMB3	3914	GTF2A2	2958	BCAT1	586
		BUB1	699	LAMC2	3918	GTF2I	2969	BCAT2	587
		BYSL	705	LAMP3	27074	GUSB	2990	BCHE	590
		BZW1	9689	LAT	27040	GZMA	3001	BCKDK	10295
		C10ORF91	170393	LCK	3932	H2-AA	14960	BCL11A	53335
		C11ORF45	219833	LCN2	3934	H2-AB1	14961	BCL2	596
		C11ORF52	91894	LDHA	3939	H2-D1	14964	BCL2L1	598
		C12ORF57	113246	LEF1	51176	H2-DMA	14998	BCL2L10	10017
		C14ORF132	56967	LEP	3952	H2-EB1	14969	BCL2L11	10018
		C14ORF156	100173060	LGALS3	3958	H2-K1	14972	BCL2L13	23786
		C14ORF180	400258	LGALS3BP	3959	H2-Q2	15013	BCL3	602
		C15ORF62	643338	LHB	3972	H2-Q4	15015	BCL6A	393707
		C16ORF45	89927	LHCGR	3973	H2AFX	3014	BCL6B	255877
		C16ORF72	29035	LITAF	9516	H2AFZ	3015	BCL7A	605
		C17ORF49	124944	LMCD1	29995	H3F3B	3021	BCL7C	9274
		C18ORF32	497661	LOR	4014	HAND2	9464	BCORL1	63035
		C1ORF106	55765	LOXL1	4016	HAP1	9001	BCR	613
		C1ORF198	84886	LOXL2	4017	HAPLN3	145864	BCS1L	617
		C1ORF210	149466	LPAR4	2846	HCK	3055	BDH1	622
		C1ORF226	400793	LPL	4023	HDAC2	3066	BDH2	56898
		C1QB	713	LRG1	116844	HDC	3067	BDKRB1	623
		C1QC	714	LSM10	84967	HES1	3280	BDKRB2	624
		C1QTNF3	114899	LSP1	4046	HES2	54626	BDNF	627
		C1QTNF7	114905	LSR	51599	HINT1	3094	BECN1	8678
		C1R	715	LTBP4	8425	HIPK2	28996	BEND3	57673
		C2	717	LTBR	4055	HIST1H1D	3007	BEND6	221336
		C20ORF204	284739	LTF	4057	HIST1H2BH	8345	BET1	10282
		C21ORF33	8209	LY6A	110454	HLTF	6596	BET1L	51272
		C2CD2	25966	LY6E	4061	HMGA1	3159	BEX2	84707
		C2CD3	26005	LY86	9450	HMGB2	3148	BEX3	27018
		C2CD4A	145741	LYN	4067	HMGN5	79366	BEX4	56271
		C2CD4D	100191040	LYVE1	10894	HMOX1	3162	BFSP2	8419
		C2ORF54	79919	LYZ	4069	HNF1A	6927	BGLAP	632
		C2ORF76	130355	LYZ2	17105	HNF1B	6928	BGN	633
		C3ORF14	57415	MAD2L1	4085	HOTAIR	100124700	BHLHA15	168620
		C3ORF35	339883	MAFB	9935	HOXA1	3198	BHLHE40	8553
		C3ORF58	205428	MAN2B1	4125	HOXA10	3206	BHLHE41	79365
		C3ORF70	285382	MAOA	4128	HOXA11	3207	BIC	45827
		C4BPA	722	MAOB	4129	HOXA5	3202	BICC1	80114
		C4BPB	725	MAP2K1	5604	HOXA9	3205	BICD1	636
		C4ORF19	55286	MAP3K1	4214	HOXB6	3216	BICD2	23299
		C4ORF33	132321	MAP4K1	11184	HOXC8	3224	BICDL1	92558
		C4ORF46	201725	MAPK1	5594	HOXD10	3236	BICRA	29998
		C4ORF48	401115	MAPK3	5595	HOXD8	3234	BID	637
		C5AR2	27202	MAPK8	5599	HPGD	3248	BIK	638
		C6ORF106	64771	MAPKAPK2	9261	HSD11B1	3290	BIN1	274
		C6ORF132	647024	MAPRE1	22919	HSD11B2	3291	BIRC2	329
		C8G	733	MAPT	4137	HSD17B1	3292	BIRC3	330
		C8ORF46	254778	MARCKS	4082	HSD17B10	3028	BIRC5	332
		C9	735	MBD2	8932	HSD17B11	51170	BIRC6	57448
		C9ORF3	84909	MCL1	4170	HSD17B7	51478	BIRC7	79444
		C9ORF84	158401	MCM5	4174	HSD3B1	3283	BIVM	54841
		CA11	770	MCM6	4175	HSF1	3297	BLK	640
		CA8	767	MDK	4192	HSP110	373300	BLM	641
		CA9	768	MDM2	4193	HSP90AA1	3320	BLNK	29760
		CAB39L	81617	MECR	51102	HSP90AB1	3326	BLOC1S1	2647
		CABLES2	81928	MEF2D	4209	HSP90B1	7184	BLZF1	8548
		CACHD1	57685	MEOX1	4222	HSPA1A	3303	BMF	90427
		CACNA1B	774	MEOX2	4223	HSPA1L	3305	BMI1	648
		CACNA1D	776	MET	4233	HSPA9	3313	BMP1	649
		CACNA1DA	403310	MEX3B	84206	HSPB1	3315	BMP15	9210
		CACNA1E	777	MFAP2	4237	HSPE1	3336	BMP2	650
		CACNA1G	8913	MFAP4	4239	HSPH1	10808	BMP3	651
		CACNA1I	8911	MFHAS1	9258	HTRA1	5654	BMP4	652
		CACNA1S	779	MFSD2A	84879	ICAM1	3383	BMP5	653
		CACNA2D2	9254	MGMT	4255	ID2	3398	BMP6	654
		CACNA2D4	93589	MGP	4256	ID3	3399	BMP7	655
		CACNB2	783	MGST3	4259	IDE	3416	BMP8A	353500
		CACNB3	784	MICAL2	9645	IER3	8870	BMPER	168667
		CACNB4	785	MIR34B	407041	IFI202B	26388	BMPR1B	658
		CACNG4	27092	MIR99AHG	388815	IFI204	15951	BMPR2	659
		CACNG8	59283	MKI67	4288	IFI27	3429	BNIP2	663
		CACYBP	27101	MKNK2	2872	IFIH1	64135	BNIP3L	665
		CAD	790	MLH1	4292	IFIT1	3434	BNIP3LB	554650
		CADPS2	93664	MLPH	79083	IFIT3	3437	BOC	91653
		CALB2	794	MMP	100135803	IFNG	3458	BOK	666
		CALCOCO1	57658	MMP11	4320	IFNGR1	3459	BOLA1	51027
		CALCR	799	MMP12	4321	IGF1	3479	BOP1	23246
		CALCRL	10203	MMP2	4313	IGF1R	3480	BPGM	669
		CALM1	801	MMP3	4314	IGF2	3481	BPIFA1	51297
		CALM2	805	MMP7	4316	IGFBP1	3484	BPIFB1	92747
		CALM4	80796	MSMB	4477	IGFBP2	3485	BRCA1	672
		CALML3	810	MSX2	4488	IGFBP3	3486	BRCA2	675
		CALML4	91860	MT1	17748	IGFBP4	3487	BRD2	6046
		CALR3B	321315	MT1A	4489	IGFBP6	3489	BRF2	55290
		CALY	50632	MT2A	4502	IGHM	3507	BRI3	25798
		CAM	36329	MT3	4504	IGSF6	10261	BRI3BP	140707
		CAMK2D	817	MUC1	4582	IL10RB	3588	BRINP2	57795
		CAMK2G	818	MUC4	4585	IL15RA	3601	BRIP1	83990
		CAMK2N1	55450	MXD1	4084	IL16	3603	BRIX1	55299
		CAMKK2	10645	MXD4	10608	IL1A	3552	BRK1	55845
		CAMP	820	MYB	4602	IL1F5	54450	BRMS1L	84312
		CAMSAP1	157922	MYBL1	4603	IL1R2	7850	BRPF1	7862
		CAMTA2	23125	MYC	4609	IL34	146433	BRSK2	9024
		CAND1	55832	MYH10	4628	IL4R	3566	BRWD1	54014
		CANT1	124583	MYH14	79784	IL6	3569	BSG	682
		CANX	821	MYO1D	4642	IL7R	3575	BSND	7809
		CAP1	10487	NAIP1	17940	INHA	3623	BSP	103993
		CAPN1	823	NAIP2	17948	INHBA	3624	BSPRY	54836
		CAPN13	92291	NAMPT	10135	INHBAB	553816	BST1	683
		CAPN15	6650	NAT2	10	INHBB	3625	BST2	684
		CAPN6	827	NCALD	83988	INMT	11185	BTBD10	84280
		CAPNS2	84290	NCOA1	8648	INPP5B	3633	BTBD3	22903
		CAPRIN1	4076	NCOA2	10499	INS	3630	BTBD7	55727
		CAPRIN2	65981	NECTIN1	5818	INS1	16333	BTC	685
		CAPS	828	NEDD4L	23327	IP6K2	51447	BTD	686
		CAPZB	832	NEDD9	4739	IRF1	3659	BTF3P12	652963
		CAR12	76459	NELL2	4753	IRF2BPL	64207	BTG1	694
		CARD10	29775	NEXN	91624	IRF4	3662	BTG2	7832
		CARD6	84674	NFE2L2	4780	IRF7	3665	BTG3	10950
		CARM1	10498	NFKB1	4790	IRS1	3667	BTK	695
		CART4	799423	NFKBIZ	64332	IRS3	16369	BTNL8	79908
		CARTPT	9607	NGEF	25791	IRX2	153572	BTNL9	153579
		CASC15	401237	NID2	22795	ISG15	9636	BTRC	8945
		CASD1	64921	NME1	4830	ITGA6	3655	BUB1	699
		CASK	8573	NME2	4831	ITGAE	3682	BUB1B	701
		CASP14	23581	NMRK1	54981	ITGB3	3690	BYSL	705
		CASP4	837	NNT	23530	ITGB7	3695	BZW1	9689
		CASP5	838	NOTCH1	4851	ITIH4	3700	C10ORF91	170393
		CASP6	839	NOV	4856	ITK	3702	C11ORF45	219833
		CASP7	840	NPM1	4869	ITPK1	3705	C11ORF52	91894
		CASP9	842	NPPA	4878	IVNS1ABP	10625	C12ORF57	113246
		CASQ1	844	NQO1	1728	JAG1	182	C14ORF132	56967
		CASQ2	845	NR1I2	8856	JAK2	3717	C14ORF156	100173060
		CAST	831	NR1I3	9970	JAK3	3718	C14ORF180	400258
		CASTOR1	652968	NR2F2	7026	JCHAIN	3512	C15ORF62	643338
		CASTOR2	729438	NR5A1	2516	JUN	3725	C16ORF45	89927
		CAT	847	NR5A2	2494	KATNB1	10300	C16ORF72	29035
		CATSPERE	257044	NREP	9315	KCNF1	3754	C17ORF49	124944
		CATSPERG1	320225	NRG1	3084	KCNH2	3757	C18ORF32	497661
		CATSPERG2	76718	NRIP1	8204	KCNJ11	3767	C1ORF106	55765
		CAV2	858	NRP1	8829	KCNJ5	3762	C1ORF198	84886
		CAV3	859	NRTN	4902	KCNK2	3776	C1ORF210	149466
		CAVIN1B	561082	NUP50	10762	KCNN4	3783	C1ORF226	400793
		CBFB	865	NUPR1	26471	KCTD12	115207	C1QA	712
		CBL	867	OCIAD2	132299	KDM8	79831	C1QB	713
		CBLB	868	ODC1	4953	KDR	3791	C1QC	714
		CBR1	873	OIT1	18300	KISS1	3814	C1QTNF3	114899
		CBR2	12409	OL-VIT1	100049227	KIT	3815	C1QTNF7	114905
		CBR3	874	OLFM1	10439	KITL	17311	C1R	715
		CBX1	10951	OLFML3	56944	KLF13	51621	C1S	716
		CBX2	84733	OVAL	101801591	KLF2	10365	C2	717
		CBX3	11335	OXT	5020	KLF4	9314	C20ORF204	284739
		CCDC115	84317	PADI1	29943	KLF9	687	C21ORF33	8209
		CCDC129	223075	PADI2	11240	KLK3	354	C2CD2	25966
		CCDC146	57639	PAFAH1B3	5050	KLK8	11202	C2CD2L	9854
		CCDC149	91050	PALLD	23022	KLRK1	22914	C2CD3	26005
		CCDC153	283152	PAPSS2	9060	KMT2A	4297	C2CD4A	145741
		CCDC158	339965	PCDH8	5100	KMT2C	58508	C2CD4D	100191040
		CCDC170	80129	PCDH9	5101	KMT2D	8085	C2ORF54	79919
		CCDC182	101927581	PCNA	5111	KRT1	3848	C2ORF76	130355
		CCDC191	57577	PCP4	5121	KRT10	3858	C3	718
		CCDC3	83643	PCSK6	5046	KRT13	3860	C3ORF14	57415
		CCDC34	91057	PDCD6	10016	KRT14	3861	C3ORF35	339883
		CCDC47	57003	PDE12	201626	KRT15	3866	C3ORF58	205428
		CCDC80	151887	PDGFA	5154	KRT16	3868	C3ORF70	285382
		CCDC83	220047	PDGFRA	5156	KRT17	3872	C4BPA	722
		CCDC86	79080	PDGFRB	5159	KRT18	3875	C4BPB	725
		CCDC88C	440193	PDGFRL	5157	KRT19	3880	C4ORF19	55286
		CCK	885	PDIA4	9601	KRT23	25984	C4ORF33	132321
		CCKAR	886	PDLIM3	27295	KRT4	3851	C4ORF46	201725
		CCKBR	887	PDX1	3651	KRT6A	3853	C4ORF48	401115
		CCL12	20293	PDZK1	5174	KRT6B	3854	C5AR2	27202
		CCL13	6357	PEPD	5184	KRT8	3856	C6ORF106	64771
		CCL15	6359	PFKM	5213	KRT85	3891	C6ORF132	647024
		CCL16	6360	PGLYRP1	8993	KYNU	8942	C8G	733
		CCL20	6364	PGR	5241	LALBA	3906	C8ORF46	254778
		CCL21	6366	PHGDH	26227	LAMA4	3910	C9	735
		CCL27	10850	PIGR	5284	LAMB3	3914	C9ORF3	84909
		CCL3	6348	PIK3IP1	113791	LAMC2	3918	C9ORF84	158401
		CCL3L3	414062	PIK3R3	8503	LAMP3	27074	CA11	770
		CCL6	20305	PIM1	5292	LAT	27040	CA12	771
		CCM2L	140706	PKP2	5318	LCK	3932	CA2	760
		CCNA1	8900	PLAUR	5329	LCN2	3934	CA8	767
		CCNB2	9133	PLCB1	23236	LDHA	3939	CA9	768
		CCNC	892	PLD3	23646	LEF1	51176	CAB39L	81617
		CCND2	894	PLEKHF2	79666	LEP	3952	CABLES1	91768
		CCNDBP1	23582	PLOD1	5351	LGALS3	3958	CABLES2	81928
		CCNE2	9134	PLXDC2	84898	LGALS3BP	3959	CACHD1	57685
		CCNI	10983	POLA1	5422	LHB	3972	CACNA1B	774
		CCNT1	904	POLG2	11232	LHCGR	3973	CACNA1D	776
		CCNT2	905	POU1F1	5449	LITAF	9516	CACNA1DA	403310
		CCR10	2826	PPARG	5468	LMCD1	29995	CACNA1E	777
		CCSER1	401145	PPP1R15B	84919	LMO4	8543	CACNA1G	8913
		CCSER2	54462	PPP1R2	5504	LOR	4014	CACNA1I	8911
		CCT6A	908	PPP2R2B	5521	LOXL1	4016	CACNA1S	779
		CCT6A-PS2	303526	PPP2R2C	5522	LOXL2	4017	CACNA2D2	9254
		CCT7	10574	PPP4R1	9989	LOXL3	84695	CACNA2D4	93589
		CD109	135228	PRKCA	5578	LPAR4	2846	CACNB2	783
		CD163	9332	PRKCB	5579	LPL	4023	CACNB3	784
		CD164	8763	PRL	5617	LRAT	9227	CACNB4	785
		CD180	4064	PRLR	5618	LRG1	116844	CACNG4	27092
		CD1D	912	PRODH	5625	LRMP	4033	CACNG8	59283
		CD209F	69142	PROM1	8842	LSM10	84967	CACYBP	27101
		CD22	933	PRR5L	79899	LSP1	4046	CAD	790
		CD24	100133941	PRRX2	51450	LSR	51599	CADM1	23705
		CD248	57124	PRSS23	11098	LTBP4	8425	CADPS2	93664
		CD2BP2	10421	PSMB10	5699	LTBR	4055	CALB2	794
		CD300LF	146722	PSMB3	5691	LTF	4057	CALCA	796
		CD34	947	PSMB5	5693	LTK	4058	CALCOCO1	57658
		CD40	958	PSMB8	5696	LY6A	110454	CALCR	799
		CD40LG	959	PSMC5	5705	LY6C1	17067	CALCRL	10203
		CD58	965	PTCHD4	442213	LY6D	8581	CALM1	801
		CD5L	922	PTEN	5728	LY6E	4061	CALM2	805
		CD74B	30645	PTGES	9536	LY86	9450	CALM4	80796
		CD80	941	PTMA	5757	LYN	4067	CALML3	810
		CD83	9308	PTN	5764	LYRM1	57149	CALML4	91860
		CD84	8832	PTP4A1	7803	LYVE1	10894	CALR	811
		CD93	22918	PTPRG	5793	LYZ	4069	CALR3B	321315
		CD96	10225	PTTG1	9232	LYZ2	17105	CALY	50632
		CDA	978	PVALB	5816	MAD2L1	4085	CAM	36329
		CDC14A	8556	QARS	5859	MAFB	9935	CAMK2A	815
		CDC14B	8555	QPCT	25797	MAFK	7975	CAMK2D	817
		CDC14C	168448	QSOX1	5768	MAN2B1	4125	CAMK2G	818
		CDC20B	166979	RAB27A	5873	MAOA	4128	CAMK2N1	55450
		CDC23	8697	RAB4A	5867	MAOB	4129	CAMK4	814
		CDC25A	993	RAC1	5879	MAP2K1	5604	CAMKK2	10645
		CDC25B	994	RAD51	5888	MAP3K1	4214	CAMP	820
		CDC34	997	RAG1	5896	MAP3K12	7786	CAMSAP1	157922
		CDC42	998	RAP1GAP	5909	MAP4K1	11184	CAMTA2	23125
		CDC42BPA	8476	RAPGEFL1	51195	MAPK1	5594	CAND1	55832
		CDC42EP1	11135	RASA4	10156	MAPK3	5595	CANT1	124583
		CDC42EP2	10435	RASSF4	83937	MAPK8	5599	CANX	821
		CDC45	8318	RASSF6	166824	MAPKAPK2	9261	CAP1	10487
		CDC6	990	RASSF8	11228	MAPKAPK3	7867	CAPG	822
		CDC7	8317	RASSF9	9182	MAPRE1	22919	CAPN1	823
		CDC73	79577	RB1	5925	MAPT	4137	CAPN13	92291
		CDCA2	157313	RBBP4	5928	MARCKS	4082	CAPN15	6650
		CDCA3	83461	RBBP8	5932	MBD2	8932	CAPN2	824
		CDCA5	113130	RBM13	31818	MCL1	4170	CAPN5	726
		CDCA8	55143	RBM24	221662	MCM5	4174	CAPN6	827
		CDH11	1009	RBMS3	27303	MCM6	4175	CAPN9	10753
		CDH13	1012	RBP1	5947	MDK	4192	CAPNS2	84290
		CDH18	1016	RBP2	5948	MDM2	4193	CAPRIN1	4076
		CDH26	60437	RCL1	10171	MECR	51102	CAPRIN2	65981
		CDH3	1001	REEP5	7905	MED24	9862	CAPS	828
		CDH5	1003	REG3B	18489	MEF2D	4209	CAPZB	832
		CDH6	1004	RELA	5970	MEGF8	1954	CAR12	76459
		CDH7	1005	RESP18	389075	MEOX1	4222	CAR2	12349
		CDK12	51755	RET	5979	MEOX2	4223	CARD10	29775
		CDK13	8621	REV3L	5980	MET	4233	CARD6	84674
		CDK14	5218	RGS10	6001	MEX3B	84206	CARM1	10498
		CDK18	5129	RGS4	5999	MFAP2	4237	CART4	799423
		CDK2AP2	10263	RHBDF1	64285	MFAP4	4239	CARTPT	9607
		CDK5R1	8851	RMT1	246306	MFGE8	4240	CASC15	401237
		CDK5RAP2	55755	RND3	390	MFHAS1	9258	CASD1	64921
		CDK6	1021	RNF19B	127544	MFSD2A	84879	CASK	8573
		CDK7	1022	RNF4	6047	MGMT	4255	CASP1	834
		CDKN2A	1029	RORA	6095	MGP	4256	CASP14	23581
		CDKN2B	1030	RPA3	6119	MGST3	4259	CASP2	835
		CDKN2C	1031	RPL10	6134	MICAL2	9645	CASP3	836
		CDKN3	1033	RPL23	9349	MIR34B	407041	CASP4	837
		CDO1	1036	RPL6	6128	MIR99AHG	388815	CASP5	838
		CDON	50937	RPN2	6185	MKI67	4288	CASP6	839
		CDR2	1039	RPS15A	6210	MKNK2	2872	CASP7	840
		CDS1	1040	RPS27L	51065	MLH1	4292	CASP8	841
		CDT1	81620	RPS3	6188	MLPH	79083	CASP9	842
		CDV3	55573	RPS4X	6191	MMP	100135803	CASQ1	844
		CDYL2	124359	RPS7	6201	MMP11	4320	CASQ2	845
		CEACAM15	101434	RPSA	3921	MMP12	4321	CAST	831
		CEACAM3	1084	RRM1	6240	MMP2	4313	CASTOR1	652968
		CEACAM5	1048	RRN3	54700	MMP23	26561	CASTOR2	729438
		CEACAM6	4680	RRP1B	23076	MMP3	4314	CAT	847
		CEBPG	1054	S100A6	6277	MMP7	4316	CATSPERE	257044
		CEBPZ	10153	S100A8	6279	MOB3C	148932	CATSPERG1	320225
		CELF4	56853	S100G	795	MRO	83876	CATSPERG2	76718
		CELSR1A	368436	S1PR3	1903	MSL3L2	73390	CAV1	857
		CELSR2	1952	SAMD9	54809	MSLN	10232	CAV2	858
		CEMIP	57214	SAT1	6303	MSMB	4477	CAV3	859
		CEMIP2	23670	SATB1	6304	MSX2	4488	CAVIN1B	561082
		CENPA	1058	SCARB2	950	MT1	17748	CBFA2T3	863
		CENPE	1062	SCGB1A1	7356	MT1A	4489	CBFB	865
		CENPF	1063	SCX	642658	MT2A	4502	CBL	867
		CENPH	64946	SDC1	6382	MT3	4504	CBLB	868
		CENPJ	55835	SDC2	6383	MUC1	4582	CBR1	873
		CENPK	64105	SELENBP1	8991	MUC4	4585	CBR2	12409
		CENPM	79019	SERPINA1F	68348	MXD1	4084	CBR3	874
		CENPN	55839	SERPINA3	12	MXD4	10608	CBX1	10951
		CENPO	79172	SERPINB2	5055	MYB	4602	CBX2	84733
		CENPS	378708	SERPINB5	5268	MYBL1	4603	CBX3	11335
		CENPU	79682	SEZ6	124925	MYC	4609	CCDC115	84317
		CENPV	201161	SFN	2810	MYH10	4628	CCDC129	223075
		CENPW	387103	SFRP2	6423	MYH14	79784	CCDC146	57639
		CEP131	22994	SFRP4	6424	MYO1D	4642	CCDC149	91050
		CEP152	22995	SGK1	6446	NACAD	23148	CCDC153	283152
		CEP170	9859	SGK3	23678	NAIP1	17940	CCDC158	339965
		CEP55	55165	SHBG	6462	NAIP2	17948	CCDC170	80129
		CEP57	9702	SHISA5	51246	NALCN	259232	CCDC182	101927581
		CEP85	64793	SIAH2	6478	NAMPT	10135	CCDC191	57577
		CERK	64781	SIRT3	23410	NAP1L1	4673	CCDC3	83643
		CERS6	253782	SIX1	6495	NAT2	10	CCDC34	91057
		CES1	1066	SKAP2	8935	NCALD	83988	CCDC47	57003
		CES1F	234564	SLC12A2	6558	NCOA1	8648	CCDC80	151887
		CES3	23491	SLC13A3	64849	NCOA2	10499	CCDC83	220047
		CETN2	1069	SLC16A3	9123	NDN	4692	CCDC86	79080
		CETN3	1070	SLC22A1	6580	NECTIN1	5818	CCDC88C	440193
		CFAP97	57587	SLC24A3	57419	NEDD4L	23327	CCK	885
		CFD	1675	SLC25A30	253512	NEDD9	4739	CCKAR	886
		CFH	3075	SLC29A1	2030	NEFL	4747	CCKBR	887
		CFHR1	3078	SLC2A1	6513	NELL2	4753	CCL11	6356
		CFL1	1072	SLC2A2	6514	NEXN	91624	CCL12	20293
		CFLAR	8837	SLC31A1	1317	NFATC3	4775	CCL13	6357
		CFP	5199	SLC38A4	55089	NFE2L2	4780	CCL15	6359
		CGA	1081	SLC39A4	55630	NFKB1	4790	CCL16	6360
		CGB3	1082	SLC39A8	64116	NFKBIZ	64332	CCL19	6363
		CGM4	24257	SLC3A2	6520	NGEF	25791	CCL2	6347
		CGN	57530	SLC40A1	30061	NGFG	8188	CCL20	6364
		CHAD	1101	SLC41A1	254428	NID2	22795	CCL21	6366
		CHAF1B	8208	SLC44A4	80736	NINJ1	4814	CCL25	6370
		CHCHD10	400916	SLC4A4	8671	NKTR	4820	CCL27	10850
		CHD1L	9557	SLC6A14	11254	NME1	4830	CCL3	6348
		CHDH	55349	SLC6A20	54716	NME2	4831	CCL3L3	414062
		CHEK1	1111	SLC6A3	6531	NMRK1	54981	CCL5	6352
		CHEK2	11200	SLC6A6	6533	NNT	23530	CCL6	20305
		CHGA	1113	SLC7A11	23657	NOL1	100380365	CCL7	6354
		CHI3L1	1116	SLC7A5	8140	NOTCH1	4851	CCL8	6355
		CHIT1	1118	SLC7A6	9057	NOV	4856	CCL9	20308
		CHKA	1119	SLC9A3R1	9368	NPAS4	266743	CCM2L	140706
		CHMP2A	27243	SLPI	6590	NPM1	4869	CCNA1	8900
		CHMP2B	25978	SMAD2	4087	NPPA	4878	CCNA2	890
		CHMP4B	128866	SMC2	10592	NQO1	1728	CCNB1	891
		CHMP5	51510	SMO	6608	NR1I2	8856	CCNB2	9133
		CHN1	1123	SMOX	54498	NR1I3	9970	CCNC	892
		CHN2	1124	SOAT1	6646	NR2F2	7026	CCND1	595
		CHODL	140578	SOCS1	8651	NR2F6	2063	CCND2	894
		CHORDC1	26973	SOCS2	8835	NR5A1	2516	CCND3	896
		CHP2	63928	SOD2	6648	NR5A2	2494	CCNDBP1	23582
		CHPT1	56994	SOSTDC1	25928	NREP	9315	CCNE1	898
		CHRD	8646	SOX17	64321	NRG1	3084	CCNE2	9134
		CHRDL1	91851	SOX2	6657	NRIP1	8204	CCNG1	900
		CHRNA1	1134	SP1	6667	NRP1	8829	CCNG2	901
		CHRNA5	1138	SPINK4	27290	NRTN	4902	CCNI	10983
		CHRNA6	8973	SPINK7	84651	NUCKS1	64710	CCNT1	904
		CHRNA7	1139	SPON1	10418	NUP50	10762	CCNT2	905
		CHRNA9	55584	SPP1	6696	NUPR1	26471	CCR10	2826
		CHST1	8534	SPRED2	200734	OBP3	259247	CCR2	729230
		CHST13	166012	SPRR1A	6698	OCIAD2	132299	CCSER1	401145
		CHST14	113189	SPRR1B	6699	ODC1	4953	CCSER2	54462
		CHST15	51363	SPRR2A	6700	ODF2	4957	CCT3	7203
		CHST5	23563	SPRR2B	6701	OIT1	18300	CCT6A	908
		CHST6	4166	SPRR2C	6702	OL-VIT1	100049227	CCT6A-PS2	303526
		CHST7	56548	SPRR2D	6703	OLFM1	10439	CCT7	10574
		CHST9	83539	SPRR2E	6704	OLFML3	56944	CCT8	10694
		CHSY1	22856	SPRR2F	6705	OPCML	4978	CD109	135228
		CHSY3	337876	SPRR2G	6706	OSTF1	26578	CD14	929
		CIB2	10518	SPRR2I	20763	OVAL	101801591	CD151	977
		CIDEA	1149	SPRR2J-PS	20764	OXT	5020	CD163	9332
		CIDEB	27141	SPSB1	80176	PADI1	29943	CD164	8763
		CIDEC	63924	SPTLC2	9517	PADI2	11240	CD180	4064
		CILP2	148113	SRC	6714	PAFAH1B3	5050	CD1D	912
		CIP2A	57650	SREBF1	6720	PALLD	23022	CD209F	69142
		CIRBP	1153	SSBP2	23635	PAPSS2	9060	CD22	933
		CISD1	55847	STAR	6770	PCBP4	57060	CD24	100133941
		CISH	1154	STARD3	10948	PCCB	5096	CD248	57124
		CIT	11113	STAT1	6772	PCDH8	5100	CD24A	12484
		CITED4	163732	STAT2	6773	PCDH9	5101	CD27	939
		CKAP2	26586	STAT3	6774	PCNA	5111	CD2BP2	10421
		CKAP4	10970	STAT5A	6776	PCP4	5121	CD300LF	146722
		CKLF	51192	STAT5B	6777	PCSK6	5046	CD34	947
		CKM	1158	STC2	8614	PDCD6	10016	CD36	948
		CKMT1B	1159	STMN1	3925	PDE12	201626	CD38	952
		CKMT2	1160	STRA6	64220	PDGFA	5154	CD3D	915
		CKS1L	681162	STS	412	PDGFRA	5156	CD3E	916
		CLASP2	23122	STX1A	6804	PDGFRB	5159	CD3G	917
		CLCA2	9635	SULT1A1	6817	PDGFRL	5157	CD40	958
		CLCA4	22802	SULT1A3	6818	PDIA3	2923	CD40LG	959
		CLCA5	308016	SULT1E1	6783	PDIA4	9601	CD44	960
		CLCF1	23529	SULT1ST2	791732	PDLIM3	27295	CD5	921
		CLCN2	1181	SULT2A1	6822	PDX1	3651	CD52	1043
		CLCN4	1183	SVIL	6840	PDZK1	5174	CD55	1604
		CLCN7	1186	SYNPO	11346	PENK-RS	110182	CD55B	13137
		CLCNKA	1187	TACSTD2	4070	PEPD	5184	CD58	965
		CLDN1	9076	TANK	10010	PF4	5196	CD5L	922
		CLDN11	5010	TAT	6898	PFKM	5213	CD6	923
		CLDN16	10686	TBC1D1	23216	PGLYRP1	8993	CD68	968
		CLDN22	53842	TCF21	6943	PGP	283871	CD70	970
		CLDN4	1364	TCF4	6925	PGR	5241	CD74B	30645
		CLDN8	9073	TFAP2A	7020	PHGDH	26227	CD80	941
		CLDN9	9080	TFAP2C	7022	PHTF1	10745	CD81	975
		CLDND1	56650	TFCP2L1	29842	PIANP	196500	CD82	3732
		CLEC10A	10462	TFF1	7031	PIGR	5284	CD83	9308
		CLEC11A	6320	TFF2	7032	PIK3IP1	113791	CD84	8832
		CLEC2B	9976	TFF3	7033	PIK3R3	8503	CD86	942
		CLEC2D	29121	TFPI	7035	PIM1	5292	CD8A	925
		CLEC3B	7123	TGFA	7039	PIM2	11040	CD8B1	12526
		CLEC4A2	26888	TGFB1	7040	PIR	8544	CD9	928
		CLEC4D	338339	TGFB3	7043	PITPNM1	9600	CD93	22918
		CLEC4E	26253	TGFBI	7045	PKDCC	91461	CD96	10225
		CLEC4M	10332	TGFBR2	7048	PKP2	5318	CD99L2	83692
		CLGN	1047	TGTP1	21822	PLAUR	5329	CDA	978
		CLHC1	130162	TH	7054	PLCB1	23236	CDC14A	8556
		CLIC2	1193	THBS1	7057	PLD3	23646	CDC14B	8555
		CLIC4	25932	THRA	7067	PLEKHF2	79666	CDC14C	168448
		CLIC5	53405	THRB	7068	PLOD1	5351	CDC20	991
		CLIC6	54102	THY1	7070	PLXDC2	84898	CDC20B	166979
		CLIP4	79745	TIA1	7072	PNLIPRP2	5408	CDC23	8697
		CLMP	79827	TIMP1	7076	POLA1	5422	CDC25A	993
		CLPTM1	1209	TIPARP	25976	POLD1	5424	CDC25B	994
		CLRN3	119467	TMEM106A	113277	POLG2	11232	CDC25C	995
		CLSTN1	22883	TMEM183A	92703	POU1F1	5449	CDC34	997
		CLTB	1212	TMSB10	9168	POU3F3	5455	CDC42	998
		CLTRN	57393	TNC	3371	PPARG	5468	CDC42BPA	8476
		CLUH	23277	TNF	7124	PPP1R15B	84919	CDC42EP1	11135
		CMBL	134147	TNFRSF21	27242	PPP1R2	5504	CDC42EP2	10435
		CMC1	152100	TNFRSF25	8718	PPP2R2B	5521	CDC42SE1	56882
		CMKLR1	1240	TNFRSF9	3604	PPP2R2C	5522	CDC45	8318
		CMTM4	146223	TNFSF10	8743	PPP4R1	9989	CDC6	990
		CMTM7	112616	TNFSF14	8740	PREB	10113	CDC7	8317
		CMYA5	202333	TNNT2	7139	PRKCA	5578	CDC73	79577
		CNBP	7555	TOB1	10140	PRKCB	5579	CDCA2	157313
		CNGA1	1259	TOP2A	7153	PRKCSH	5589	CDCA3	83461
		CNGB1	1258	TP53	7157	PRL	5617	CDCA5	113130
		CNIH1	10175	TP63	8626	PRL2C2	18811	CDCA8	55143
		CNIH3	149111	TPPP	11076	PRLH	51052	CDCP1	64866
		CNKSR3	154043	TPPP3	51673	PRLR	5618	CDH1	999
		CNMD	11061	TRAF3	7187	PRODH	5625	CDH11	1009
		CNN1	1264	TRAF6	7189	PROM1	8842	CDH13	1012
		CNN3	1266	TRIB3	57761	PRR5L	79899	CDH18	1016
		CNNM2	54805	TRP53	22059	PRRX2	51450	CDH2	1000
		CNOT1	23019	TRP53INP2	68728	PRSS23	11098	CDH26	60437
		CNOT2	4848	TSC22D1	8848	PSMA1	5682	CDH3	1001
		CNOT6	57472	TSHB	7252	PSMA2	5683	CDH5	1003
		CNOT7	29883	TSHR	7253	PSMA4	5685	CDH6	1004
		CNOT8	9337	TSPAN8	7103	PSMA5	5686	CDH7	1005
		CNR1	1268	TSPO	706	PSMA7	5688	CDK1	983
		CNST	163882	TTR	7276	PSMB1	5689	CDK10	8558
		CNTFR	1271	TUBB2B	347733	PSMB10	5699	CDK12	51755
		CNTN1	1272	TUBB4A	10382	PSMB3	5691	CDK13	8621
		CNTN5	53942	TWIST1B	550518	PSMB4	5692	CDK14	5218
		CNTNAP1	8506	TYMS	7298	PSMB5	5693	CDK18	5129
		CNTNAP3	79937	TYROBP	7305	PSMB8	5696	CDK2	1017
		COA5	493753	UBA7	7318	PSMC1	5700	CDK2AP2	10263
		COA7	65260	UBC	7316	PSMC2	5701	CDK4	1019
		COASY	80347	UBD	10537	PSMC4	5704	CDK5R1	8851
		COBL	23242	UBE2C	11065	PSMC5	5705	CDK5RAP2	55755
		COG3	83548	UBE2F	140739	PSMD1	5707	CDK6	1021
		COIL	8161	UBL3	5412	PTCHD4	442213	CDK7	1022
		COL11A1	1301	UGCG	7357	PTCRA	171558	CDKN1A	1026
		COL12A1	1303	UGT1A1	54658	PTEN	5728	CDKN1B	1027
		COL13A1	1305	UGT1A3	54659	PTGES	9536	CDKN1C	1028
		COL14A1	7373	UGT1A8	54576	PTMA	5757	CDKN2A	1029
		COL15A1	1306	UGT2B1	71773	PTMS	5763	CDKN2B	1030
		COL16A1	1307	UGT2B7	7364	PTN	5764	CDKN2C	1031
		COL18A1	80781	UOX	391051	PTP4A1	7803	CDKN2D	1032
		COL26A1	136227	USP18	11274	PTPRC	5788	CDKN3	1033
		COL2A1	1280	UTP6	55813	PTPRCAP	5790	CDO1	1036
		COL3A1	1281	VARS	7407	PTPRG	5793	CDON	50937
		COL5A1	1289	VCAM1	7412	PTTG1	9232	CDR2	1039
		COL6A1	1291	VCAN	1462	PVALB	5816	CDS1	1040
		COL6A2	1292	VCP	7415	QARS	5859	CDT1	81620
		COL7A1	1294	VEGFA	7422	QPCT	25797	CDV3	55573
		COL8A1	1295	VIM	7431	QSOX1	5768	CDYL2	124359
		COL9A1	1297	VNN1	8876	RAB20	55647	CEACAM1	634
		COLEC12	81035	VSNL1	7447	RAB27A	5873	CEACAM15	101434
		COMMD3	23412	VSX2	338917	RAB38	23682	CEACAM3	1084
		COMMD6	170622	VTG	100190880	RAB4A	5867	CEACAM5	1048
		COMMD8	54951	VTG1	559475	RAC1	5879	CEACAM6	4680
		COMP	1311	WAP	22373	RAD51	5888	CEBPA	1050
		COPB2	9276	WARS	7453	RAG1	5896	CEBPB	1051
		COPZ2	51226	WAS	7454	RAP1GAP	5909	CEBPD	1052
		COQ8A	56997	WFDC2	10406	RAPGEFL1	51195	CEBPG	1054
		CORO6	84940	WIPI1	55062	RASA4	10156	CEBPZ	10153
		COX1	4512	WNT11	7481	RASAL1	8437	CELF2	10659
		COX17	10063	WNT4	54361	RASSF4	83937	CELF4	56853
		COX2	4513	WNT5A	7474	RASSF6	166824	CELSR1A	368436
		COX3	4514	WNT7A	7476	RASSF8	11228	CELSR2	1952
		COX5B	1329	WNT7B	7477	RASSF9	9182	CEMIP	57214
		COX6A1	1337	WWC1	23286	RB1	5925	CEMIP2	23670
		COX6A2	1339	XDH	7498	RBBP4	5928	CENPA	1058
		COX6C	1345	XPC	7508	RBBP8	5932	CENPE	1062
		COX7A1	1346	XRCC5	7520	RBM13	31818	CENPF	1063
		COX7A2L	9167	XRCC6	2547	RBM24	221662	CENPH	64946
		COX7B	1349	ZBP1	81030	RBM26	64062	CENPJ	55835
		COX7C	1350	ZEB1	6935	RBMS3	27303	CENPK	64105
		COX8B	12869	ZEB2	9839	RBP1	5947	CENPM	79019
		CP110	33136	ZFP36L1	677	RBP2	5948	CENPN	55839
		CPA3	1359	ZFP688	69234	RCBTB1	55213	CENPO	79172
		CPAMD8	27151	ZFP93	22755	RCL1	10171	CENPS	378708
		CPD	1362	ZRP	100135892	REEP5	7905	CENPU	79682
		CPE	1363			REG3B	18489	CENPV	201161
		CPEB2	132864			RELA	5970	CENPW	387103
		CPLX1	10815			RELN	5649	CEP131	22994
		CPN1	1369			REN	5972	CEP152	22995
		CPN2	1370			RESP18	389075	CEP170	9859
		CPNE1	8904			RET	5979	CEP55	55165
		CPO	130749			REV3L	5980	CEP57	9702
		CPOX	1371			RFC5	5985	CEP85	64793
		CPS1	1373			RGD1306148	313196	CERK	64781
		CPSF4	10898			RGD1562114	500795	CERS6	253782
		CPT1B	1375			RGD1563941	500993	CES1	1066
		CPT2	1376			RGS10	6001	CES1F	234564
		CPVL	54504			RGS4	5999	CES3	23491
		CPXM1	56265			RHBDF1	64285	CETN2	1069
		CPZ	8532			RHEB	6009	CETN3	1070
		CRABP1	1381			RIDA	10247	CFAP97	57587
		CRCP	27297			RLF	6018	CFB	629
		CREB1	1385			RMT1	246306	CFD	1675
		CREB3L2	64764			RND3	390	CFH	3075
		CREB3L3	84699			RNF19B	127544	CFHR1	3078
		CREB3L4	148327			RNF4	6047	CFI	3426
		CREB5	9586			RORA	6095	CFL1	1072
		CREG1	8804			RPA3	6119	CFLAR	8837
		CREG2	200407			RPL10	6134	CFP	5199
		CRELD2	79174			RPL10A	4736	CFTR	1080
		CREM	1390			RPL13	6137	CGA	1081
		CRH	1392			RPL15	6138	CGB3	1082
		CRHB	492507			RPL17	6139	CGM4	24257
		CRHBP	1393			RPL23	9349	CGN	57530
		CRHR1	1394			RPL6	6128	CGREF1	10669
		CRHR2	1395			RPL7A	6130	CHAC2	494143
		CRIM1	51232			RPL8	6132	CHAD	1101
		CRIP1	1396			RPN2	6185	CHAF1B	8208
		CRIPAK	285464			RPS15A	6210	CHCHD10	400916
		CRISP1	167			RPS19	6223	CHD1L	9557
		CRISP3	10321			RPS24	6229	CHDH	55349
		CRISPLD1	83690			RPS27L	51065	CHEK1	1111
		CRK	1398			RPS3	6188	CHEK2	11200
		CRKL	1399			RPS3A	6189	CHGA	1113
		CRLF1	9244			RPS4X	6191	CHI3L1	1116
		CRLS1	54675			RPS7	6201	CHIT1	1118
		CRMP1	1400			RPSA	3921	CHKA	1119
		CROT	54677			RPTN	126638	CHMP2A	27243
		CRP	1401			RRM1	6240	CHMP2B	25978
		CRTAM	56253			RRN3	54700	CHMP4B	128866
		CRXOS1	292625			RRP1B	23076	CHMP5	51510
		CRYBG1	202			RUNX1	861	CHN1	1123
		CSF1	1435			RWDD2B	10069	CHN2	1124
		CSF2RA	1438			S100A6	6277	CHODL	140578
		CSF2RB	1439			S100A8	6279	CHORDC1	26973
		CSF3	1440			S100G	795	CHP2	63928
		CSF3R	1441			S1PR3	1903	CHPT1	56994
		CSMD2	114784			SAFB	6294	CHRD	8646
		CSN3	1448			SAMD9	54809	CHRDL1	91851
		CSNK1A1	1452			SAT	45384	CHRM3	1131
		CSNK1E	1454			SAT1	6303	CHRNA1	1134
		CSNK1G3	1456			SATB1	6304	CHRNA3	1136
		CSNK2A1	1457			SCARB2	950	CHRNA4	1137
		CSNK2B	1460			SCGB1A1	7356	CHRNA5	1138
		CSPG4	1464			SCX	642658	CHRNA6	8973
		CSRNP1	64651			SDC1	6382	CHRNA7	1139
		CSRNP3	80034			SDC2	6383	CHRNA9	55584
		CSRP2	1466			SDF2	6388	CHRNB2	1141
		CSRP3	8048			SEC23B	10483	CHRNB4	1143
		CST1	1469			SEC24C	9632	CHST1	8534
		CST4	1472			SELENBP1	8991	CHST13	166012
		CST5	1473			SELENOI	85465	CHST14	113189
		CST6	1474			SELENOW	6415	CHST15	51363
		CST8	10047			SELPLG	6404	CHST5	23563
		CTBP1	1487			SERPINA1F	68348	CHST6	4166
		CTDSP2	10106			SERPINA3	12	CHST7	56548
		CTDSPL2	51496			SERPINB2	5055	CHST8	64377
		CTF1	1489			SERPINB3A	20248	CHST9	83539
		CTGF	1490			SERPINB5	5268	CHSY1	22856
		CTH	1491			SERPINB6B	20708	CHSY3	337876
		CTIF	9811			SEZ6	124925	CHUK	1147
		CTLA2B	13025			SF3B4	10262	CIB2	10518
		CTNNA2	1496			SFN	2810	CIDEA	1149
		CTNND2	1501			SFRP2	6423	CIDEB	27141
		CTPS1	1503			SFRP4	6424	CIDEC	63924
		CTPS2	56474			SGK1	6446	CILP	8483
		CTR9	9646			SGK3	23678	CILP2	148113
		CTSF	8722			SH3GL3	6457	CIP2A	57650
		CTSK	1513			SHBG	6462	CIRBP	1153
		CTSO	1519			SHISA5	51246	CISD1	55847
		CTSS	1520			SIAH2	6478	CISH	1154
		CTSSL	266984			SIRT3	23410	CIT	11113
		CTSV	1515			SIT1	27240	CITED2	10370
		CTSW	1521			SIVA1	10572	CITED4	163732
		CUX2	23316			SIX1	6495	CKAP2	26586
		CWC27	10283			SKAP2	8935	CKAP4	10970
		CX3CL1	6376			SKI	6497	CKB	1152
		CXADR	1525			SLC12A2	6558	CKLF	51192
		CXADRP1	653108			SLC12A7	10723	CKM	1158
		CXCL1	2919			SLC13A3	64849	CKMT1	12716
		CXCL11	6373			SLC16A3	9123	CKMT1B	1159
		CXCL15	20309			SLC22A1	6580	CKMT2	1160
		CXCL2	2920			SLC24A3	57419	CKS1B	1163
		CXCL3	2921			SLC25A30	253512	CKS1L	681162
		CXCL6	6372			SLC29A1	2030	CKS2	1164
		CXCL8	3576			SLC2A1	6513	CLASP2	23122
		CXCR1	3577			SLC2A2	6514	CLCA1	1179
		CXCR2	3579			SLC31A1	1317	CLCA2	9635
		CXCR5	643			SLC35A2	7355	CLCA4	22802
		CXXC5	51523			SLC38A4	55089	CLCA5	308016
		CYB5A	1528			SLC39A4	55630	CLCF1	23529
		CYB5B	80777			SLC39A8	64116	CLCN2	1181
		CYB5D1	124637			SLC3A2	6520	CLCN4	1183
		CYB5R2	51700			SLC40A1	30061	CLCN7	1186
		CYB5R4	51167			SLC41A1	254428	CLCNKA	1187
		CYBA	1535			SLC44A4	80736	CLDN1	9076
		CYBB	1536			SLC4A4	8671	CLDN11	5010
		CYBC1	79415			SLC6A14	11254	CLDN16	10686
		CYC1	1537			SLC6A20	54716	CLDN22	53842
		CYCT	13067			SLC6A3	6531	CLDN3	1365
		CYFIP2	26999			SLC6A6	6533	CLDN4	1364
		CYGB	114757			SLC7A10	56301	CLDN5	7122
		CYGB1	246090			SLC7A11	23657	CLDN7	1366
		CYP11B	100135891			SLC7A5	8140	CLDN8	9073
		CYP19A1A	30390			SLC7A6	9057	CLDN9	9080
		CYP1A	140634			SLC7A6OS	84138	CLDND1	56650
		CYP21A1	13079			SLC9A3R1	9368	CLEC10A	10462
		CYP24A1	1591			SLK	9748	CLEC11A	6320
		CYP26A1	1592			SLPI	6590	CLEC2B	9976
		CYP26B1	56603			SMAD2	4087	CLEC2D	29121
		CYP27A1	1593			SMC2	10592	CLEC2G	70809
		CYP27B1	1594			SMO	6608	CLEC3B	7123
		CYP2A1	24894			SMOX	54498	CLEC4A2	26888
		CYP2A6	1548			SNCA	6622	CLEC4D	338339
		CYP2A7	1549			SOAT1	6646	CLEC4E	26253
		CYP2B10	13088			SOCS1	8651	CLEC4M	10332
		CYP2B3	286953			SOCS2	8835	CLGN	1047
		CYP2B7P	1556			SOD2	6648	CLHC1	130162
		CYP2C11	29277			SOSTDC1	25928	CLIC2	1193
		CYP2C19	1557			SOX17	64321	CLIC3	9022
		CYP2C29	13095			SOX2	6657	CLIC4	25932
		CYP2C8	1558			SP1	6667	CLIC5	53405
		CYP2C9	1559			SPAST	6683	CLIC6	54102
		CYP2D3	24303			SPINK4	27290	CLIP4	79745
		CYP2F1	1572			SPINK7	84651	CLK1	1195
		CYP2G1	13108			SPINK8	646424	CLMN	79789
		CYP2J2	1573			SPON1	10418	CLMP	79827
		CYP2K5	100137012			SPP1	6696	CLPTM1	1209
		CYP2P7	100034406			SPRED2	200734	CLRN3	119467
		CYP2S1	29785			SPRR1A	6698	CLSTN1	22883
		CYP2Y3	368352			SPRR1B	6699	CLSTN2	64084
		CYP3A	101155406			SPRR2A	6700	CLTB	1212
		CYP3A2	266682			SPRR2B	6701	CLTRN	57393
		CYP3A23/3A1	25642			SPRR2C	6702	CLU	1191
		CYP3A29	403324			SPRR2D	6703	CLUH	23277
		CYP3A40	100125817			SPRR2E	6704	CMBL	134147
		CYP3A7	1551			SPRR2F	6705	CMC1	152100
		CYP46A1	10858			SPRR2G	6706	CMKLR1	1240
		CYP4B1	1580			SPRR2H	20762	CMPK2	129607
		CYP4F11	57834			SPRR2I	20763	CMTM3	123920
		CYP4F15	106648			SPRR2J-PS	20764	CMTM4	146223
		CYP4F2	8529			SPRR2K	20765	CMTM7	112616
		CYP4F3	4051			SPRR3	6707	CMYA5	202333
		CYP4X1	260293			SPSB1	80176	CNBP	7555
		CYP51A1	1595			SPTLC2	9517	CNDP2	55748
		CYP7A1	1581			SRC	6714	CNGA1	1259
		CYP7B1	9420			SREBF1	6720	CNGB1	1258
		CYP8B1	1582			SSBP2	23635	CNIH1	10175
		CYS1	192668			STAR	6770	CNIH3	149111
		CYSLTR1	10800			STARD10	10809	CNKSR3	154043
		CYSTM1	84418			STARD3	10948	CNMD	11061
		CYTL1	54360			STAT1	6772	CNN1	1264
		CYTOR	112597			STAT2	6773	CNN3	1266
		DAAM1	23002			STAT3	6774	CNNM2	54805
		DAAM2	23500			STAT5A	6776	CNOT1	23019
		DAB1	1600			STAT5B	6777	CNOT2	4848
		DAB2	1601			STC2	8614	CNOT6	57472
		DACH1	1602			STK4	6789	CNOT7	29883
		DACT1	51339			STMN1	3925	CNOT8	9337
		DAGLA	747			STRA6	64220	CNR1	1268
		DAO	1610			STS	412	CNRIP1	25927
		DAP	1611			STX18	53407	CNST	163882
		DAPK1	1612			STX1A	6804	CNTFR	1271
		DAPK2	23604			SULT1A1	6817	CNTN1	1272
		DARS2	55157			SULT1A3	6818	CNTN5	53942
		DAX1	100125498			SULT1B1	27284	CNTNAP1	8506
		DAZL	1618			SULT1E1	6783	CNTNAP3	79937
		DBF4	10926			SULT1ST2	791732	COA5	493753
		DBI	1622			SULT2A1	6822	COA7	65260
		DBN1	1627			SVIL	6840	COASY	80347
		DBNDD1	79007			SVS4	20941	COBL	23242
		DBP	1628			SYNPO	11346	COG3	83548
		DCAF4	26094			TACSTD2	4070	COIL	8161
		DCAF8	50717			TANK	10010	COL11A1	1301
		DCBLD1	285761			TAT	6898	COL12A1	1303
		DCHS1	8642			TBC1D1	23216	COL13A1	1305
		DCHS1B	553300			TCF21	6943	COL14A1	7373
		DCLK1	9201			TCF3	6929	COL15A1	1306
		DCLRE1B	64858			TCF4	6925	COL16A1	1307
		DCTPP1	79077			TCF7	6932	COL18A1	80781
		DCXR	51181			TFAP2A	7020	COL1A1	1277
		DDAH2	23564			TFAP2C	7022	COL1A2	1278
		DDB1	1642			TFCP2L1	29842	COL26A1	136227
		DDB2	1643			TFDP2	7029	COL2A1	1280
		DDC	1644			TFF1	7031	COL3A1	1281
		DDEF1	326709			TFF2	7032	COL5A1	1289
		DDI2	84301			TFF3	7033	COL5A2	1290
		DDIAS	220042			TFPI	7035	COL6A1	1291
		DDO	8528			TGFA	7039	COL6A2	1292
		DDOST	1650			TGFB1	7040	COL6A3	1293
		DDT	1652			TGFB3	7043	COL7A1	1294
		DDX10	1662			TGFBI	7045	COL8A1	1295
		DDX17	10521			TGFBR2	7048	COL9A1	1297
		DDX24	57062			TGTP1	21822	COLEC12	81035
		DDX27	55661			TH	7054	COMMD3	23412
		DDX3X	1654			THBS1	7057	COMMD6	170622
		DDX3Y	8653			THRA	7067	COMMD8	54951
		DDX47	51202			THRB	7068	COMP	1311
		DDX5	1655			THY1	7070	COMT	1312
		DDX54	79039			TIA1	7072	COPB2	9276
		DDX58	23586			TIMM10B	26515	COPZ2	51226
		DDX6	1656			TIMP1	7076	COQ8A	56997
		DDX60	55601			TIPARP	25976	CORO6	84940
		DDX60L	91351			TMED4	222068	COX1	4512
		DECR1	1666			TMEM106A	113277	COX17	10063
		DEDD2	162989			TMEM183A	92703	COX2	4513
		DEFB1	1672			TMEM30A	55754	COX3	4514
		DEFB4A	1673			TMPRSS6	164656	COX5B	1329
		DEFB6	116746			TMSB10	9168	COX6A1	1337
		DEGS1	8560			TNC	3371	COX6A2	1339
		DEGS2	123099			TNF	7124	COX6C	1345
		DEK	7913			TNFRSF21	27242	COX7A1	1346
		DENND1B	163486			TNFRSF25	8718	COX7A2L	9167
		DENND5A	23258			TNFRSF9	3604	COX7B	1349
		DEPDC1	55635			TNFSF10	8743	COX7C	1350
		DEPDC1B	55789			TNFSF14	8740	COX8B	12869
		DEPDC6	420357			TNFSF9	8744	CP	1356
		DEPDC7	91614			TNK2	10188	CP110	33136
		DEPP1	11067			TNNT2	7139	CPA3	1359
		DERA	51071			TOB1	10140	CPAMD8	27151
		DERL1	79139			TOP2A	7153	CPD	1362
		DERL3	91319			TP53	7157	CPE	1363
		DES	1674			TP63	8626	CPEB2	132864
		DESI1	27351			TPD52L2	7165	CPLX1	10815
		DEUP1	159989			TPP1	1200	CPM	1368
		DGAT2	84649			TPPP	11076	CPN1	1369
		DGCR8	54487			TPPP3	51673	CPN2	1370
		DGKA	1606			TRAF3	7187	CPNE1	8904
		DGKE	8526			TRAF6	7189	CPO	130749
		DGKH	160851			TRIB3	57761	CPOX	1371
		DGKZ	8525			TRIM28	10155	CPS1	1373
		DHCR24	1718			TRP53	22059	CPSF4	10898
		DHCR7	1717			TRP53BP2	209456	CPT1B	1375
		DHDH	27294			TRP53INP2	68728	CPT2	1376
		DHFR	1719			TRPC5	7224	CPVL	54504
		DHH	50846			TSC2	7249	CPXM1	56265
		DHRS1	115817			TSC22D1	8848	CPXM2	119587
		DHRS2	10202			TSHB	7252	CPZ	8532
		DHRS9	10170			TSHR	7253	CRABP1	1381
		DHX33	56919			TSPAN8	7103	CRABP2	1382
		DHX38	9785			TSPO	706	CRCP	27297
		DHX9	1660			TTR	7276	CREB1	1385
		DIABLO	56616			TUBA6	380482	CREB3L2	64764
		DIAPH2	1730			TUBB2B	347733	CREB3L3	84699
		DICER1	23405			TUBB4A	10382	CREB3L4	148327
		DIO1	1733			TUBB5	22154	CREB5	9586
		DIO3	1735			TWIST1B	550518	CREBBP	1387
		DIRAS3	9077			TXNL1	9352	CREG1	8804
		DKK1	22943			TYMS	7298	CREG2	200407
		DKK2	27123			TYROBP	7305	CRELD2	79174
		DKK3	27122			UBA7	7318	CREM	1390
		DKKL1	27120			UBC	7316	CRH	1392
		DLAT	1737			UBD	10537	CRHB	492507
		DLC1	10395			UBE2C	11065	CRHBP	1393
		DLEU2	8847			UBE2F	140739	CRHR1	1394
		DLG2	1740			UBL3	5412	CRHR2	1395
		DLG4	1742			UGCG	7357	CRIM1	51232
		DLG5	9231			UGT1A1	54658	CRIP1	1396
		DLGAP4	22839			UGT1A3	54659	CRIPAK	285464
		DLGAP5	9787			UGT1A8	54576	CRISP1	167
		DLK1	8788			UGT2B1	71773	CRISP3	10321
		DLL1	28514			UGT2B7	7364	CRISPLD1	83690
		DLL3	10683			UOX	391051	CRISPLD2	83716
		DLX	577423			UPK3BL1	100134938	CRK	1398
		DLX2	1746			USP18	11274	CRKL	1399
		DMBT1	1755			UTP6	55813	CRLF1	9244
		DMBX1	127343			VAMP3	9341	CRLS1	54675
		DMD	1756			VARS	7407	CRMP1	1400
		DMGDH	29958			VCAM1	7412	CROT	54677
		DMRT1	1761			VCAN	1462	CRP	1401
		DMRT2	10655			VCP	7415	CRTAM	56253
		DMRT5	654282			VEGFA	7422	CRXOS1	292625
		DMTN	2039			VIM	7431	CRYAB	1410
		DMXL1	1657			VIP	7432	CRYBG1	202
		DNAAF1	123872			VIT	5212	CSF1	1435
		DNAAF4	161582			VIT-1	181034	CSF1R	1436
		DNAH14	127602			VLDLR	7436	CSF2RA	1438
		DNAJA1	3301			VNN1	8876	CSF2RB	1439
		DNAJA3	9093			VSNL1	7447	CSF3	1440
		DNAJA3A	335894			VSX2	338917	CSF3R	1441
		DNAJA4	55466			VTG	100190880	CSGALNACT1	55790
		DNAJB1	3337			VTG1	559475	CSK	1445
		DNAJB11	51726			WAP	22373	CSMD2	114784
		DNAJB12	54788			WARS	7453	CSN2	1447
		DNAJB2	3300			WAS	7454	CSN3	1448
		DNAJB4	11080			WFDC1	58189	CSNK1A1	1452
		DNAJB6	10049			WFDC12	128488	CSNK1E	1454
		DNAJB8	165721			WFDC16	277345	CSNK1G3	1456
		DNAJB9	4189			WFDC2	10406	CSNK2A1	1457
		DNAJC12	56521			WIPI1	55062	CSNK2A2	1459
		DNAJC15	29103			WNT11	7481	CSNK2B	1460
		DNAJC17	55192			WNT2B	7482	CSPG4	1464
		DNAJC2	27000			WNT4	54361	CSRNP1	64651
		DNAJC22	79962			WNT5A	7474	CSRNP3	80034
		DNAJC3	5611			WNT7A	7476	CSRP2	1466
		DNAJC5	80331			WNT7B	7477	CSRP3	8048
		DNAJC6	9829			WWC1	23286	CST1	1469
		DNAJC9	23234			XDH	7498	CST4	1472
		DNAL4	10126			XPC	7508	CST5	1473
		DNASE2B	58511			XRCC5	7520	CST6	1474
		DNER	92737			XRCC6	2547	CST8	10047
		DNM1	1759			YWHAB	7529	CSTA	1475
		DNMBP	23268			ZAP70	7535	CSTB	1476
		DNMT3L	29947			ZBP1	81030	CTBP1	1487
		DNTTIP1	116092			ZBTB14	7541	CTDSP2	10106
		DOCK7	85440			ZEB1	6935	CTDSPL2	51496
		DOCK8	81704			ZEB2	9839	CTF1	1489
		DOHH	83475			ZFAND5	7763	CTGF	1490
		DOK2	9046			ZFHX3	463	CTH	1491
		DOK7	285489			ZFHX4	79776	CTIF	9811
		DONSON	29980			ZFP36L1	677	CTLA2A	13024
		DOPEY2	9980			ZFP648	100503355	CTLA2B	13025
		DPEP1	1800			ZFP688	69234	CTNNA2	1496
		DPEP2	64174			ZFP868	234362	CTNNB1	1499
		DPEP3	64180			ZFP93	22755	CTNND1	1500
		DPH2	1802			ZHX1	11244	CTNND2	1501
		DPM3	54344			ZMAT3	64393	CTPS1	1503
		DPP4	1803			ZMYND10	51364	CTPS2	56474
		DPP7	29952			ZP1	22917	CTR9	9646
		DPP9	91039			ZRP	100135892	CTSA	5476
		DPT	1805					CTSB	1508
		DPY30	84661					CTSC	1075
		DPYSL2	1808					CTSD	1509
		DPYSL3	1809					CTSF	8722
		DRAM1	55332					CTSH	1512
		DRD1	1812					CTSK	1513
		DRD2	1813					CTSL	1514
		DRD3	1814					CTSO	1519
		DRG1	4733					CTSS	1520
		DRG2	1819					CTSSL	266984
		DSC1	1823					CTSV	1515
		DSC2	1824					CTSW	1521
		DSC3	1825					CTTN	2017
		DSCC1	79075					CUX2	23316
		DSE	29940					CUZD1	50624
		DSG2	1829					CWC27	10283
		DSN1	79980					CX3CL1	6376
		DST	667					CXADR	1525
		DTL	51514					CXADRP1	653108
		DTNA	1837					CXCL1	2919
		DTNB	1838					CXCL10	3627
		DTX2-PS1	688965					CXCL11	6373
		DTX3L	151636					CXCL12	6387
		DTYMK	1841					CXCL14	9547
		DUSP10	11221					CXCL15	20309
		DUSP2	1844					CXCL2	2920
		DUSP4	1846					CXCL3	2921
		DUSP5	1847					CXCL5	6374
		DUSP8	1850					CXCL6	6372
		DUSP9	1852					CXCL8	3576
		DVL1	1855					CXCL9	4283
		DVL1B	560032					CXCR1	3577
		DXO	1797					CXCR2	3579
		DYNC1I1	1780					CXCR4	7852
		DYNC2LI1	51626					CXCR5	643
		DYNLL2	140735					CXCR6	10663
		DYNLT3	6990					CXXC5	51523
		DYRK4	8798					CYB561	1534
		DYSF	8291					CYB5A	1528
		DZIP3	9666					CYB5B	80777
		E2F1	1869					CYB5D1	124637
		E2F2	1870					CYB5R2	51700
		E2F3	1871					CYB5R4	51167
		E2F4	1874					CYBA	1535
		E2F5	1875					CYBB	1536
		E2F6	1876					CYBC1	79415
		E2F7	144455					CYC1	1537
		EAF2	55840					CYCS	54205
		EAPP	55837					CYCT	13067
		EAR2	13587					CYFIP2	26999
		EB1	35584					CYGB	114757
		EBAG9	9166					CYGB1	246090
		EBF1	1879					CYP11A1	1583
		EBNA1BP2	10969					CYP11B	100135891
		EBP	10682					CYP17A1	1586
		ECE1	1889					CYP19A1	1588
		ECE2	9718					CYP19A1A	30390
		ECHDC1	55862					CYP19A1B	60640
		ECI1	1632					CYP1A	140634
		ECI2	10455					CYP1A1	1543
		ECT2	1894					CYP1A2	1544
		EDA	1896					CYP1B1	1545
		EDAR	10913					CYP21A1	13079
		EDARADD	128178					CYP24A1	1591
		EDC3	80153					CYP26A1	1592
		EDEM3	80267					CYP26B1	56603
		EDN1	1906					CYP27A1	1593
		EDN2	1907					CYP27B1	1594
		EDN3	1908					CYP2A1	24894
		EDNRA	1909					CYP2A4	13086
		EDNRB	1910					CYP2A6	1548
		EEF1A1	1915					CYP2A7	1549
		EEF1A2	1917					CYP2B1	24300
		EEF1B2	1933					CYP2B10	13088
		EEF1D	1936					CYP2B2	361523
		EEF2K	29904					CYP2B3	286953
		EEPD1	80820					CYP2B6	1555
		EFEMP1	2202					CYP2B7P	1556
		EFHB	151651					CYP2C11	29277
		EFHD1	80303					CYP2C19	1557
		EFHD2	79180					CYP2C29	13095
		EFNA4	1945					CYP2C8	1558
		EFNA5	1946					CYP2C9	1559
		EFNB1	1947					CYP2D3	24303
		EFNB2	1948					CYP2E1	1571
		EFR3A	23167					CYP2F1	1572
		EFR3B	22979					CYP2F2	13107
		EFS	10278					CYP2G1	13108
		EGFL6	25975					CYP2J2	1573
		EHBP1	23301					CYP2K5	100137012
		EHD1	10938					CYP2P7	100034406
		EHF	26298					CYP2S1	29785
		EHHADH	1962					CYP2Y3	368352
		EHMT1	79813					CYP3A	101155406
		EID3	493861					CYP3A2	266682
		EIF1	10209					CYP3A23/3A1	25642
		EIF1A	13664					CYP3A29	403324
		EIF1AD	84285					CYP3A4	1576
		EIF1B	10289					CYP3A40	100125817
		EIF2AK2	5610					CYP3A7	1551
		EIF2AK3	9451					CYP46A1	10858
		EIF2B1	1967					CYP4B1	1580
		EIF2B3	8891					CYP4F11	57834
		EIF2S1	1965					CYP4F15	106648
		EIF2S3	1968					CYP4F2	8529
		EIF3A	8661					CYP4F3	4051
		EIF3B	8662					CYP4X1	260293
		EIF3D	8664					CYP51A1	1595
		EIF3F	8665					CYP7A1	1581
		EIF3G	8666					CYP7B1	9420
		EIF3K	27335					CYP8B1	1582
		EIF3L	51386					CYR61	3491
		EIF3LP3	340947					CYS1	192668
		EIF4E	1977					CYSLTR1	10800
		EIF4E1B	253314					CYSTM1	84418
		EIF4G1	1981					CYTL1	54360
		EIF4G2	1982					CYTOR	112597
		EIF5	1983					DAAM1	23002
		EIF5A	1984					DAAM2	23500
		EIF6	3692					DAB1	1600
		ELAC2	60528					DAB2	1601
		ELAVL1	1994					DACH1	1602
		ELF1	1997					DACT1	51339
		ELF4	2000					DAD1	1603
		ELFN1	392617					DAGLA	747
		ELK1	2002					DAO	1610
		ELK3	2004					DAP	1611
		ELK4	2005					DAPK1	1612
		ELMO1	9844					DAPK2	23604
		ELMO2	63916					DARS2	55157
		ELMSAN1	91748					DAX1	100125498
		ELOB	6923					DAZL	1618
		ELOVL1	64834					DBF4	10926
		ELOVL2	54898					DBI	1622
		ELOVL3	83401					DBN1	1627
		ELOVL4	6785					DBNDD1	79007
		ELOVL5	60481					DBP	1628
		ELOVL6	79071					DCAF11	80344
		EMC9	51016					DCAF4	26094
		EMID1	129080					DCAF8	50717
		EMILIN2	84034					DCBLD1	285761
		EMP2	2013					DCHS1	8642
		ENAH	55740					DCHS1B	553300
		ENG	2022					DCLK1	9201
		ENO3	2027					DCLRE1B	64858
		ENPP1	5167					DCN	1634
		ENPP2	5168					DCTPP1	79077
		ENPP3	5169					DCXR	51181
		ENPP4	22875					DDAH1	23576
		ENPP5	59084					DDAH2	23564
		ENSA	2029					DDB1	1642
		ENTPD1	953					DDB2	1643
		ENTPD8	377841					DDC	1644
		EPAS1	2034					DDEF1	326709
		EPB41L1	2036					DDI2	84301
		EPB41L3	23136					DDIAS	220042
		EPB41L4A	64097					DDIT3	1649
		EPB41L4B	54566					DDIT4	54541
		EPHA1	2041					DDIT4L	115265
		EPHA2	1969					DDO	8528
		EPHA3	2042					DDOST	1650
		EPHA5	2044					DDT	1652
		EPHA7	2045					DDX10	1662
		EPHB3A	30313					DDX17	10521
		EPHB4	2050					DDX21	9188
		EPOR	2057					DDX24	57062
		EPS15L1	58513					DDX27	55661
		EPS8	2059					DDX3X	1654
		ERAP1	51752					DDX3Y	8653
		ERB2	100136323					DDX47	51202
		ERBB4	2066					DDX5	1655
		ERC2	26059					DDX54	79039
		ERCC1	2067					DDX58	23586
		ERCC2	2068					DDX6	1656
		ERCC3	2071					DDX60	55601
		ERCC6	2074					DDX60L	91351
		ERCC6L	54821					DECR1	1666
		EREG	2069					DEDD	9191
		ERG28	11161					DEDD2	162989
		ERICH1	157697					DEFB1	1672
		ERN2	10595					DEFB4A	1673
		ERO1LB	67475					DEFB6	116746
		ERRFI1	54206					DEGS1	8560
		ESCO2	157570					DEGS2	123099
		ESM1	11082					DEK	7913
		ESPL1	9700					DENND1B	163486
		ESPNP	284729					DENND2A	27147
		ESR1.L	398734					DENND5A	23258
		ESRP2	80004					DEPDC1	55635
		ESYT3	83850					DEPDC1B	55789
		ETAA1	54465					DEPDC6	420357
		ETFB	2109					DEPDC7	91614
		ETFDH	2110					DEPP1	11067
		ETFRF1	144363					DEPTOR	64798
		ETHE1	23474					DERA	51071
		ETL4	100144434					DERL1	79139
		ETNK2	55224					DERL3	91319
		ETS1	2113					DES	1674
		ETS2	2114					DESI1	27351
		ETV1	2115					DEUP1	159989
		ETV4	2118					DGAT2	84649
		ETV5	2119					DGCR8	54487
		EVA1B	55194					DGKA	1606
		EVA1C	59271					DGKE	8526
		EVC2	132884					DGKH	160851
		EVI2B	2124					DGKZ	8525
		EVL	51466					DHCR24	1718
		EVPLL	645027					DHCR7	1717
		EWSR1	2130					DHDH	27294
		EXD1	161829					DHFR	1719
		EXD3	54932					DHH	50846
		EXO1	9156					DHRS1	115817
		EXOC3L1	283849					DHRS2	10202
		EXOSC2	23404					DHRS3	9249
		EXOSC7	23016					DHRS9	10170
		EXT1	2131					DHX33	56919
		EXT2	2132					DHX38	9785
		EYA1	2138					DHX58	79132
		EYA2	2139					DHX9	1660
		EYA4	2070					DIABLO	56616
		EZH1	2145					DIAPH2	1730
		F10	2159					DICER1	23405
		F11	2160					DIO1	1733
		F11R	50848					DIO2	1734
		F13A1	2162					DIO3	1735
		F13A1A.1	767742					DIRAS3	9077
		F13B	2165					DKC1	1736
		F2	2147					DKK1	22943
		F2R	2149					DKK2	27123
		F2RL1	2150					DKK3	27122
		F3	2152					DKKL1	27120
		FAAH2A	436973					DLAT	1737
		FAAP100	80233					DLC1	10395
		FABP1	2168					DLEU2	8847
		FABP10A	171481					DLG2	1740
		FABP6	2172					DLG3	1741
		FADS1	3992					DLG4	1742
		FADS2	9415					DLG5	9231
		FADS3	3995					DLGAP4	22839
		FAIM	55179					DLGAP5	9787
		FAIM2	23017					DLK1	8788
		FAM105A	54491					DLL1	28514
		FAM107B	83641					DLL3	10683
		FAM110B	90362					DLX	577423
		FAM110C	642273					DLX2	1746
		FAM111B	374393					DLX4	1748
		FAM118B	79607					DMBT1	1755
		FAM13A	10144					DMBX1	127343
		FAM149A	25854					DMD	1756
		FAM151B	167555					DMGDH	29958
		FAM160A1	729830					DMRT1	1761
		FAM161A	84140					DMRT2	10655
		FAM162B	221303					DMRT5	654282
		FAM168A	23201					DMTN	2039
		FAM169A	26049					DMXL1	1657
		FAM171B	165215					DNAAF1	123872
		FAM184A	79632					DNAAF4	161582
		FAM188A	291320					DNAH14	127602
		FAM189A1	23359					DNAJA1	3301
		FAM198B	51313					DNAJA3	9093
		FAM199X	139231					DNAJA3A	335894
		FAM219A	203259					DNAJA4	55466
		FAM222A	84915					DNAJB1	3337
		FAM229B	619208					DNAJB11	51726
		FAM234B	57613					DNAJB12	54788
		FAM25A	643161					DNAJB2	3300
		FAM26D	270711					DNAJB4	11080
		FAM3B	54097					DNAJB6	10049
		FAM43A	131583					DNAJB8	165721
		FAM46C	54855					DNAJB9	4189
		FAM47E	100129583					DNAJC12	56521
		FAM49B	51571					DNAJC15	29103
		FAM69A	388650					DNAJC17	55192
		FAM78A	286336					DNAJC2	27000
		FAM83B	222584					DNAJC22	79962
		FAM83E	54854					DNAJC3	5611
		FAM83G	644815					DNAJC5	80331
		FAM84A	151354					DNAJC6	9829
		FAM86B1	85002					DNAJC9	23234
		FAM86C1	55199					DNAL4	10126
		FAM89A	375061					DNASE2B	58511
		FANCC	2176					DNER	92737
		FANCD2	2177					DNM1	1759
		FANCI	55215					DNMBP	23268
		FAP	2191					DNMT1	1786
		FARP1	10160					DNMT3A	1788
		FARSA	2193					DNMT3B	1789
		FARSB	10056					DNMT3L	29947
		FASN	2194					DNTTIP1	116092
		FASTKD2	22868					DOCK7	85440
		FAT1	2195					DOCK8	81704
		FAT3	120114					DOHH	83475
		FAU	2197					DOK2	9046
		FAXDC2	10826					DOK7	285489
		FBL	2091					DONSON	29980
		FBLIM1	54751					DOPEY2	9980
		FBLL1	345630					DPEP1	1800
		FBN1	2200					DPEP2	64174
		FBP1	2203					DPEP3	64180
		FBRSL1	57666					DPH2	1802
		FBXL19	54620					DPM3	54344
		FBXL7	23194					DPP4	1803
		FBXO10	26267					DPP7	29952
		FBXO11	80204					DPP9	91039
		FBXO3	26273					DPT	1805
		FBXO31	79791					DPY30	84661
		FBXO32	114907					DPYD	1806
		FBXO33	254170					DPYSL2	1808
		FBXO34	55030					DPYSL3	1809
		FBXO36	130888					DRAM1	55332
		FBXO46	23403					DRD1	1812
		FBXO5	26271					DRD2	1813
		FBXO6	26270					DRD3	1814
		FBXW17	109082					DRG1	4733
		FBXW5	54461					DRG2	1819
		FCF1	51077					DSC1	1823
		FCGBPL1	292746					DSC2	1824
		FCHO2	115548					DSC3	1825
		FCHSD1	89848					DSCC1	79075
		FCMR	9214					DSE	29940
		FCNA	14133					DSG2	1829
		FCRLA	84824					DSN1	79980
		FCRLB	127943					DST	667
		FDFT1	2222					DTL	51514
		FEM1B	10116					DTNA	1837
		FEN1	2237					DTNB	1838
		FERMT1	55612					DTX2-PS1	688965
		FETUB	26998					DTX3L	151636
		FGA	2243					DTX4	23220
		FGB	2244					DTYMK	1841
		FGD1	2245					DUOX2	50506
		FGD4	121512					DUSP1	1843
		FGD5	152273					DUSP10	11221
		FGD6	55785					DUSP2	1844
		FGF1	2246					DUSP4	1846
		FGF10	2255					DUSP5	1847
		FGF13	2258					DUSP6	1848
		FGF13A	492758					DUSP8	1850
		FGF18	8817					DUSP9	1852
		FGF3	2248					DUT	1854
		FGF4	2249					DVL1	1855
		FGF6	2251					DVL1B	560032
		FGF7	2252					DXO	1797
		FGF7P6	387628					DYNC1I1	1780
		FGF8	2253					DYNC2LI1	51626
		FGF9	2254					DYNLL1	8655
		FGFBP2	83888					DYNLL2	140735
		FGFR1	2260					DYNLT3	6990
		FGFR2	2263					DYRK2	8445
		FGFR3	2261					DYRK4	8798
		FGFRL1	53834					DYSF	8291
		FGG	2266					DZIP3	9666
		FGL1	2267					E2F1	1869
		FGL2	10875					E2F2	1870
		FHL1	2273					E2F3	1871
		FIBP	9158					E2F4	1874
		FICD	11153					E2F5	1875
		FIGLA	344018					E2F6	1876
		FIGN	55137					E2F7	144455
		FIGNL1	63979					E2F8	79733
		FIGNL2	401720					EAF2	55840
		FJX1	24147					EAPP	55837
		FKBP10	60681					EAR2	13587
		FKBP11	51303					EB1	35584
		FKBP14	55033					EBAG9	9166
		FKBP1B	2281					EBF1	1879
		FKBP3	2287					EBNA1BP2	10969
		FKBP5	2289					EBP	10682
		FKBPL	63943					ECE1	1889
		FLNA	2316					ECE2	9718
		FLNB	2317					ECEL1	9427
		FLNC	2318					ECHDC1	55862
		FLOT1	10211					ECI1	1632
		FLOT2	2319					ECI2	10455
		FLRT1	23769					ECM1	1893
		FLRT2	23768					ECT2	1894
		FLT1	2321					EDA	1896
		FLVCR2	55640					EDAR	10913
		FMC1	154791					EDARADD	128178
		FMN1	342184					EDC3	80153
		FMNL2	114793					EDEM3	80267
		FMO3	2328					EDN1	1906
		FMO5	2330					EDN2	1907
		FN3K	64122					EDN3	1908
		FNBP1	23048					EDNRA	1909
		FNDC1	84624					EDNRB	1910
		FNDC3B	64778					EEF1A1	1915
		FNIP2	57600					EEF1A2	1917
		FOLH1B	219595					EEF1B2	1933
		FOLR2	2350					EEF1D	1936
		FOSB	2354					EEF1G	1937
		FOSL2	2355					EEF2	1938
		FOXA1	3169					EEF2K	29904
		FOXA2	3170					EEPD1	80820
		FOXI1	2299					EFEMP1	2202
		FOXI2	399823					EFHB	151651
		FOXK1	221937					EFHD1	80303
		FOXK2	3607					EFHD2	79180
		FOXL2	668					EFNA1	1942
		FOXM1	2305					EFNA4	1945
		FOXO1	2308					EFNA5	1946
		FOXO3	2309					EFNB1	1947
		FOXP1	27086					EFNB2	1948
		FOXP3	50943					EFR3A	23167
		FOXQ1	94234					EFR3B	22979
		FOXS1	2307					EFS	10278
		FPR2	2358					EGF	1950
		FRAT1	10023					EGFL6	25975
		FREM2	341640					EGFR	1956
		FRK	2444					EGLN3	112399
		FRMD3	257019					EGR1	1958
		FRMD4B	23150					EGR2	1959
		FRMD6	122786					EGR3	1960
		FRY	10129					EHBP1	23301
		FSCN1	6624					EHD1	10938
		FSCN2	25794					EHD2	30846
		FST	10468					EHD4	30844
		FSTL3	10272					EHF	26298
		FT	33627					EHHADH	1962
		FTH1	2495					EHMT1	79813
		FTH1A	58108					EID3	493861
		FTL	2512					EIF1	10209
		FUBP3	8939					EIF1A	13664
		FUCA2	2519					EIF1AD	84285
		FUT3	2525					EIF1B	10289
		FUT4	2526					EIF2AK2	5610
		FUT8	2530					EIF2AK3	9451
		FUT8-AS1	645431					EIF2B1	1967
		FUT9	10690					EIF2B3	8891
		FXYD1	5348					EIF2S1	1965
		FYCO1	79443					EIF2S2	8894
		FYN	2534					EIF2S3	1968
		FYTTD1	84248					EIF3A	8661
		FZD1	8321					EIF3B	8662
		FZD10	11211					EIF3D	8664
		FZD4	8322					EIF3F	8665
		FZD7	8324					EIF3G	8666
		FZD8	8325					EIF3K	27335
		FZR1	51343					EIF3L	51386
		G2E3	55632					EIF3LP3	340947
		G3BP2	9908					EIF4E	1977
		G6PC	2538					EIF4E1B	253314
		G6PD	2539					EIF4EBP1	1978
		G6PD2	14380					EIF4G1	1981
		G6PDX	14381					EIF4G2	1982
		GAA	2548					EIF5	1983
		GAB1	2549					EIF5A	1984
		GABBR1	2550					EIF6	3692
		GABBR2	9568					ELA1	595061
		GABPA	2551					ELAC2	60528
		GABPB2	126626					ELAVL1	1994
		GABRA1	2554					ELF1	1997
		GABRA3	2556					ELF3	1999
		GABRA4	2557					ELF4	2000
		GABRA5	2558					ELF5	2001
		GABRB1	2560					ELFN1	392617
		GABRB3	2562					ELK1	2002
		GABRE	2564					ELK3	2004
		GABRG2	2566					ELK4	2005
		GAD1	2571					ELL2	22936
		GAD2	2572					ELMO1	9844
		GADD45AB	431763					ELMO2	63916
		GADD45B	4616					ELMSAN1	91748
		GAJ	100121905					ELOB	6923
		GALC	2581					ELOVL1	64834
		GALM	130589					ELOVL2	54898
		GALNT1	2589					ELOVL3	83401
		GALNT10	55568					ELOVL4	6785
		GALNT12	79695					ELOVL5	60481
		GALNT13	114805					ELOVL6	79071
		GALNT16	57452					EMB	133418
		GALNT7	51809					EMC9	51016
		GALNTL6	442117					EMID1	129080
		GALR3	8484					EMILIN2	84034
		GAP43	2596					EMP1	2012
		GAPDH	2597					EMP2	2013
		GAPDHS	26330					EMX2	2018
		GARS	2617					ENAH	55740
		GAS2	2620					ENC1	8507
		GAS2L1	10634					ENDOU	8909
		GAS2L3	283431					ENG	2022
		GAST	2520					ENO1	2023
		GATAD2A	54815					ENO2	2026
		GATM	2628					ENO3	2027
		GBA3	57733					ENPP1	5167
		GBE1	2632					ENPP2	5168
		GBP1	2633					ENPP3	5169
		GBP6	163351					ENPP4	22875
		GCC2	9648					ENPP5	59084
		GCHFR	2644					ENSA	2029
		GCLM	2730					ENTPD1	953
		GCNT1	2650					ENTPD8	377841
		GCNT2	2651					EP300	2033
		GCOM1	145781					EPAS1	2034
		GDF11	10220					EPB41L1	2036
		GDNF	2668					EPB41L2	2037
		GDPD3	79153					EPB41L3	23136
		GEM	2669					EPB41L4A	64097
		GEMIN4	50628					EPB41L4B	54566
		GFAP	2670					EPCAM	4072
		GFOD2	81577					EPHA1	2041
		GFPT1	2673					EPHA2	1969
		GFRA1	2674					EPHA3	2042
		GFRA2	2675					EPHA4	2043
		GFRA3	2676					EPHA5	2044
		GGA1	26088					EPHA7	2045
		GGH	8836					EPHB3A	30313
		GGNBP2	79893					EPHB4	2050
		GGT1	2678					EPHX1	2052
		GGT5	2687					EPO	2056
		GGT6	124975					EPOR	2057
		GGTA1	14594					EPS15L1	58513
		GH	14599					EPS8	2059
		GH1	2688					ER	246870
		GHR	2690					ERAP1	51752
		GHR1	100136277					ERB2	100136323
		GHRHR	2692					ERBB2	2064
		GINS1	9837					ERBB3	2065
		GINS2	51659					ERBB4	2066
		GINS3	64785					ERC2	26059
		GIPC1	10755					ERCC1	2067
		GIPC2	54810					ERCC2	2068
		GJA4	2701					ERCC3	2071
		GJB1	2705					ERCC5	2073
		GJB3	2707					ERCC6	2074
		GJB5	2709					ERCC6L	54821
		GK	2710					EREG	2069
		GLDC	2731					ERG28	11161
		GLE1	2733					ERICH1	157697
		GLI2	2736					ERN1	2081
		GLI3	2737					ERN2	10595
		GLIPR1	11010					ERO1LB	67475
		GLIPR2	152007					ERP27	121506
		GLIS3	169792					ERRFI1	54206
		GLIS3-AS1	84850					ESCO2	157570
		GLRA3	8001					ESM1	11082
		GLS	2744					ESPL1	9700
		GLS2	27165					ESPN	83715
		GLT8D2	83468					ESPNP	284729
		GLTP	51228					ESR1	2099
		GLUD1	2746					ESR1.L	398734
		GLUD2	2747					ESR2	2100
		GLYAT	10249					ESR2A	317734
		GLYATL2	219970					ESR2B	317733
		GM2A	2760					ESRP2	80004
		GMNN	51053					ESRRA	2101
		GNA11	2767					ESRRB	2103
		GNA13	10672					ESRRG	2104
		GNA14	9630					ESYT3	83850
		GNA15	2769					ETAA1	54465
		GNAI1	2770					ETF1	2107
		GNAQ	2776					ETFB	2109
		GNAS	2778					ETFDH	2110
		GNB3	2784					ETFRF1	144363
		GNB4	59345					ETHE1	23474
		GNE	10020					ETL4	100144434
		GNG11	2791					ETNK2	55224
		GNG4	2786					ETS1	2113
		GNG8	94235					ETS2	2114
		GNL2	29889					ETV1	2115
		GNL3L	54552					ETV4	2118
		GNMT	27232					ETV5	2119
		GNRH2	2797					EVA1B	55194
		GNRH3	360141					EVA1C	59271
		GOLGA2	2801					EVC2	132884
		GOLGA5	9950					EVI2A	2123
		GOLGA8A	23015					EVI2B	2124
		GOLIM4	27333					EVL	51466
		GOLSYN	785067					EVPLL	645027
		GOLT1A	127845					EWSR1	2130
		GOT1	2805					EXD1	161829
		GP2	2813					EXD3	54932
		GP96	373519					EXO1	9156
		GPAM	57678					EXOC3L1	283849
		GPAT3	84803					EXOSC2	23404
		GPAT4	137964					EXOSC7	23016
		GPATCH4	54865					EXT1	2131
		GPBP1L1	60313					EXT2	2132
		GPC1	2817					EYA1	2138
		GPC3	2719					EYA2	2139
		GPC4	2239					EYA4	2070
		GPD1	2819					EZH1	2145
		GPD1L	23171					EZH2	2146
		GPD2	2820					EZR	7430
		GPER1	2852					F10	2159
		GPKOW	27238					F11	2160
		GPNMB	10457					F11R	50848
		GPR12	2835					F13A1	2162
		GPR155	151556					F13A1A.1	767742
		GPR161	23432					F13B	2165
		GPR17	2840					F2	2147
		GPR176	11245					F2R	2149
		GPR37	2861					F2RL1	2150
		GPR75	10936					F3	2152
		GPR87	53836					F7	2155
		GPRC5A	9052					FAAH2A	436973
		GPRC5B	51704					FAAP100	80233
		GPRC5C	55890					FABP1	2168
		GPRIN2	9721					FABP10A	171481
[truncated: 4,895 more rows]
