# Supplementary material for: Integrative Bioinformatics–Gene Network Approach Reveals Linkage between Estrogenic Endocrine Disruptors and Vascular Remodeling in Peripheral Arterial Disease
Source: Int J Mol Sci. 2024 Apr 19;25(8):4502. doi: 10.3390/ijms25084502 (PMC11049860; doi:10.3390/ijms25084502)
Supplement: Supplementary file 1 [file ijms-25-04502-s001.zip › Supplementary file_S2.xlsx]

## Sheet: CTD_venn_gene_BPAInteractingGen
# BPAInteractingGenes_only	BPAInteractingGenes_only_IDs	PhthalateInteractingGenes_only	PhthalateInteractingGenes_only_IDs	PCBInteractingGenes_only	PCBInteractingGenes_only_IDs	BPAInteractingGenes_PhthalateInteractingGenes_intersect	BPAInteractingGenes_PhthalateInteractingGenes_intersect_IDs	BPAInteractingGenes_PCBInteractingGenes_intersect	BPAInteractingGenes_PCBInteractingGenes_intersect_IDs	PhthalateInteractingGenes_PCBInteractingGenes_intersect	PhthalateInteractingGenes_PCBInteractingGenes_intersect_IDs	BPAInteractingGenes_PhthalateInteractingGenes_PCBInteractingGenes_intersect	BPAInteractingGenes_PhthalateInteractingGenes_PCBInteractingGenes_intersect_IDs	BPAInteractingGenes_all	BPAInteractingGenes_all_IDs	PhthalateInteractingGenes_all	PhthalateInteractingGenes_all_IDs	PCBInteractingGenes_all	PCBInteractingGenes_all_IDs
1-SF	100049428	ABRAXAS2	23172	5430421B17	330593	AAAS	8086	A2M	2	ADAM33	80332	AACS	65985	1-SF	100049428	AAAS	8086	5430421B17	330593
A	50518	ACNAT2	209186	AAK1B	100534954	AARD	441376	AADAC	13	ADGRB1	575	AARS	16	A	50518	AACS	65985	A2M	2
A1BG	1	ADAM	36037	ABCA13	154664	ABCA12	26154	AADAT	51166	ADH1	11522	AATF	26574	A1BG	1	AARD	441376	AACS	65985
A1CF	29974	ADAM6A	238406	ABHD8A	558563	ABCA4	24	AAGAB	79719	AJUBA	84962	ABAT	18	A1CF	29974	AARS	16	AADAC	13
A26C2	622251	ADGRE4	52614	ACAP2	23527	ABCA7	10347	AAK1	22848	AKR1C20	116852	ABCA1	19	A26C2	622251	AATF	26574	AADAT	51166
A2ML1	144568	AKR1B8	14187	ACBD5	91452	ABCB1	5243	ABCA8A	217258	AKR7A5	110198	ABCA17	381072	A2M	2	ABAT	18	AAGAB	79719
A3GALT2	127550	AKR1C1	1645	ACIN1A	368893	ABCB10	23456	ABCC13	150000	AMER3	205147	ABCA2	20	A2ML1	144568	ABCA1	19	AAK1	22848
A4GALT	53947	AKR1C18	105349	ACKR4	51554	ABCB4	5244	ABCC9	10060	APOOL	139322	ABCA3	21	A3GALT2	127550	ABCA12	26154	AAK1B	100534954
AADACL2	344752	AKR1C2	1646	ACOT10	64833	ABCB9	23457	ABCD2	225	ATP1A3	478	ABCA6	23460	A4GALT	53947	ABCA17	381072	AARS	16
AADACL3	126767	ANP32D	23519	ACP7	390928	ABCC10	89845	ABCD3	5825	ATP5J2	57423	ABCA8B	27404	AAAS	8086	ABCA2	20	AATF	26574
AADACL4	343066	AP3S1	1176	ACT87E	48632	ABCF1	23	ABCD4	5826	B3GNT7	93010	ABCB11	8647	AACS	65985	ABCA3	21	ABAT	18
AAED1	195827	APEG3	619476	ACTN3B	323320	ABCG2	9429	ABCE1	6059	BDP1	55814	ABCB1A	18671	AADAC	13	ABCA4	24	ABCA1	19
AAMDC	28971	APOBEC3	80287	ACVR1BB	559222	ABCG4	64137	ABHD1	84696	BRD3	8019	ABCB1B	18669	AADACL2	344752	ABCA6	23460	ABCA13	154664
AAMP	14	ARL5B	221079	ADAM21	8747	ABHD11	83451	ABHD13	84945	CACNG7	59284	ABCC2	1244	AADACL3	126767	ABCA7	10347	ABCA17	381072
AANAT	15	ARPIN	348110	ADCK1	57143	ABHD12	26090	ABHD5	51099	CAR13	71934	ABCC3	8714	AADACL4	343066	ABCA8B	27404	ABCA2	20
AANAT1	393677	ARXES1	76219	ADCY1A	557026	ABHD14B	84836	ABI1	10006	CAR4	12351	ABCC4	10257	AADAT	51166	ABCB1	5243	ABCA3	21
AAR2	25980	AXUD1	33419	ADCY2A	563724	ABHD17A	81926	ABL1	25	CD1D1	12479	ABCC5	10057	AAED1	195827	ABCB10	23456	ABCA6	23460
AARSD1	80755	BCKDHB	594	ADCYAP1R1A	541315	ABHD3	171586	ABL2	27	CDKL2	8999	ABCC6	368	AAGAB	79719	ABCB11	8647	ABCA8A	217258
AASDH	132949	BEAN1	146227	ADGRA1A	560847	ABHD4	63874	ABLIM1	3983	CENPS	378708	ABCG1	9619	AAK1	22848	ABCB1A	18671	ABCA8B	27404
AASDHPPT	60496	BICRA	29998	ADGRL1A	562531	ABHD8	79575	ABLIM3	22885	CES3A	382053	ABCG5	64240	AAMDC	28971	ABCB1B	18669	ABCB11	8647
AASS	10157	BLES03	266609	ADGRL3.1	560631	ABI3	51225	ACACA	31	COA4	51287	ABCG8	64241	AAMP	14	ABCB4	5244	ABCB1A	18671
AATK	9625	BLOC1S5	63915	ADH1B	125	ABI3BP	25890	ACAD8	27034	COQ7	10229	ABHD14A	25864	AANAT	15	ABCB9	23457	ABCB1B	18669
ABCA11P	79963	BOLA2B	654483	AFDNA	558359	ACAA1	30	ACADSB	36	COX6A2	1339	ABHD2	11057	AANAT1	393677	ABCC10	89845	ABCC13	150000
ABCA15	320631	BOP1	23246	AGO4	192670	ACAP1	9744	ACBD6	84320	CPA2	1358	ABHD6	57406	AAR2	25980	ABCC2	1244	ABCC2	1244
ABCA16	233810	BOULE	100134923	AHR1	100136913	ACAP3	116983	ACBD7	414149	CYP2B1	24300	ABR	29	AARD	441376	ABCC3	8714	ABCC3	8714
ABCA5	23461	BTF3	689	AHR1B	554265	ACAT1	38	ACE2	59272	CYP2B13	13089	ABTB2	25841	AARS	16	ABCC4	10257	ABCC4	10257
ABCA8	10351	C6ORF226	441150	AHR2	30517	ACBD3	64746	ACER1	125981	CYP2B2	361523	ACAA1A	113868	AARSD1	80755	ABCC5	10057	ABCC5	10057
ABCA9	10350	CAPNS1	826	AHR2A	100136911	ACOT13	55856	ACHE	43	CYP2B9	13094	ACAA1B	235674	AASDH	132949	ABCC6	368	ABCC6	368
ABCB11A	797269	CAR1	12346	AHR2B	100136407	ACOXL	55289	ACIN1	22985	CYP2C37	13096	ACAA2	10449	AASDHPPT	60496	ABCF1	23	ABCC9	10060
ABCB6	10058	CAR11	12348	AHSA2P	130872	ACSF2	80221	ACKR3	57007	CYP2C38	13097	ACACB	32	AASS	10157	ABCG1	9619	ABCD2	225
ABCB7	22	CASR	846	AKR1C6	83702	ACSS1	84532	ACO1	48	CYP2C40	13099	ACAD11	84129	AATF	26574	ABCG2	9429	ABCD3	5825
ABCB8	11194	CBWD3	445571	AKR1E1	56043	ACTG1	71	ACOT7	11332	CYP2C55	72082	ACAD9	28976	AATK	9625	ABCG4	64137	ABCD4	5826
ABCC1	4363	CCL8	6355	ANGPTL2B	503514	ACTG2	72	ACOX3	8310	CYP2C6V1	293989	ACADL	33	ABAT	18	ABCG5	64240	ABCE1	6059
ABCC12	94160	CD109	135228	ANK1A	449796	ACTL6A	86	ACP2	53	CYP3A13	13113	ACADM	34	ABCA1	19	ABCG8	64241	ABCG1	9619
ABCC8	6833	CD209A	170786	ANK2B	450043	ACTN2	88	ACP5	54	CYP3A18	252931	ACADS	35	ABCA11P	79963	ABHD11	83451	ABCG5	64240
ABCD1	215	CEH-14	181012	ANK3A	103909035	ACTN3	89	ACPL2	100194960	CYP4A1	50549	ACADVL	37	ABCA12	26154	ABHD12	26090	ABCG8	64241
ABCF2	10061	CENPQ	55166	ANKIB1A	566524	ACVR2A	92	ACPP	55	DACH1	1602	ACAT2	39	ABCA15	320631	ABHD14A	25864	ABHD1	84696
ABCF3	55324	CES1G	12623	ANKLE1	126549	ADAM11	4185	ACRBP	84519	DBIL5	13168	ACBD4	79777	ABCA16	233810	ABHD14B	84836	ABHD13	84945
ABCG3	27405	CES2C	234671	ANKRD34A	284615	ADAM19	8728	ACSBG2	81616	DHFR	1719	ACD	65057	ABCA17	381072	ABHD17A	81926	ABHD14A	25864
ABCG3L2	360910	CES3B	13909	ANO8B	562782	ADAM23	8745	ACSM2	233799	DPP10	57628	ACLY	47	ABCA2	20	ABHD2	11057	ABHD2	11057
ABHD10	55347	CGA.S	378681	ANXA13L	554118	ADAMTS2	9509	ACSM5	54988	DUT	1854	ACMSD	130013	ABCA3	21	ABHD3	171586	ABHD5	51099
ABHD12B	145447	CHP1	11261	AOC1	26	ADAMTS20	80070	ACTBL2	345651	EIF1A	13664	ACO2	50	ABCA4	24	ABHD4	63874	ABHD6	57406
ABHD15	116236	CKMT1A	548596	AP4B1	10717	ADAMTS4	9507	ACTC1	70	EMCN	51705	ACOT1	641371	ABCA5	23461	ABHD6	57406	ABHD8A	558563
ABHD16A	7920	CLEC4G	339390	APBB2B	564990	ADAR	103	ACTL7B	10880	ERO1L	50527	ACOT12	134526	ABCA6	23460	ABHD8	79575	ABI1	10006
ABHD16B	140701	CNTNAP5A	636808	APBB3	10307	ADARB1	104	ACTR3B	57180	EXOSC8	11340	ACOT2	10965	ABCA7	10347	ABI3	51225	ABL1	25
ABHD17B	51104	COA3	28958	APOL5	80831	ADCK5	203054	ACTRT2	140625	FABP7	2173	ACOT3	171281	ABCA8	10351	ABI3BP	25890	ABL2	27
ABHD17C	58489	COL25A1	84570	APOL8	239552	ADCY7	113	ACVR1	90	FAIM	55179	ACOT4	122970	ABCA8A	217258	ABR	29	ABLIM1	3983
ABHD18	80167	CORO6	84940	AQP9B	570191	ADCYAP1R1	117	ACVR1C	130399	FAM83F	113828	ACOT5	217698	ABCA8B	27404	ABRAXAS2	23172	ABLIM3	22885
ABHD2A	393888	CYP2C11	29277	ARID1AA	100141358	ADGRA1	84435	ACVR2B	93	GADD45GIP1	90480	ACOT8	10005	ABCA9	10350	ABTB2	25841	ABR	29
ABHD2B	559290	CYP2D12	380997	ARID1AB	568161	ADGRD1	283383	ACY3	91703	H2-EB1	14969	ACOT9	23597	ABCB1	5243	ACAA1	30	ABTB2	25841
ABI1A	393711	CYP2D13	68444	ARL4A	10124	ADGRL1	22859	ADAD1	132612	H2-Q10	15007	ACOX1	51	ABCB10	23456	ACAA1A	113868	ACAA1A	113868
ABI2	10152	CYP2K19	562304	ARMT1	79624	ADGRL2	23266	ADAM10	102	HGSNAT	138050	ACP1	52	ABCB11	8647	ACAA1B	235674	ACAA1B	235674
ABLIM2	84448	CYP3A62	170509	ARS2	35539	ADH6A	69117	ADAM12	8038	HIST1H4B	8366	ACSBG1	23205	ABCB11A	797269	ACAA2	10449	ACAA2	10449
ABO	28	CYP3A9	171352	ARSK	153642	ADI1	55256	ADAM15	8751	HIST1H4C	8364	ACSL1	2180	ABCB1A	18671	ACACB	32	ACACA	31
ABO2	296504	CYP4A3	298423	ARVCF	421	ADIPOR1	51094	ADAM17	6868	HMBS	3145	ACSL3	2181	ABCB1B	18669	ACAD11	84129	ACACB	32
ABP1	39520	CYP4F6	266689	ASAP1A	100170829	ADO	84890	ADAM18	8749	HMGCL	3155	ACSL4	2182	ABCB4	5244	ACAD9	28976	ACAD11	84129
ABRA	137735	D1ERTD622E	52392	ASB5B	550449	ADORA3	140	ADAM1A	8759	HSD3B	111785	ACSL5	51703	ABCB6	10058	ACADL	33	ACAD8	27034
ABRACL	58527	DACT3	147906	ATCAYB	100329872	ADRA1A	148	ADAM2	2515	HSPA4L	22824	ACSL6	23305	ABCB7	22	ACADM	34	ACAD9	28976
ABRAXAS1	84142	DCAF12	25853	ATP1B4	23439	ADRA1D	146	ADAM25	23793	HSPB11	51668	ACSM1	116285	ABCB8	11194	ACADS	35	ACADL	33
ABRAXAS2A	449820	DDTL	100037417	ATP5IF1B	558368	ADRA2B	151	ADAM32	203102	IL11RA1	16157	ACSM3	6296	ABCB9	23457	ACADVL	37	ACADM	34
ABT1	29777	DDX19A	55308	ATP6V0E	11974	ADSL	158	ADAM7	8756	IPCEF1	26034	ACSS2	55902	ABCC1	4363	ACAP1	9744	ACADS	35
ABTB1	80325	DEFA3	1668	ATP6V1E1	529	ADTRP	84830	ADAM8	101	ISCA1	81689	ACSS3	79611	ABCC10	89845	ACAP3	116983	ACADSB	36
ACAD10	80724	DEFB35	246084	ATXN7	6314	AEN	64782	ADAMTS5	11096	KCTD14	65987	ACTA1	58	ABCC12	94160	ACAT1	38	ACADVL	37
ACAN	176	DHRS7B	25979	AUTS2A	368890	AES	166	ADAMTS7	11173	KIRREL	170643	ACTA2	59	ABCC13	150000	ACAT2	39	ACAP2	23527
ACAP3B	100009646	DHTKD1	55526	B3GALNT1	8706	AFF1	4299	ADAMTSL2	9719	KRT14	3861	ACTB	60	ABCC2	1244	ACBD3	64746	ACAT2	39
ACBD5A	553674	DLX6OS3	67256	BARHL1	56751	AFF3	3899	ADAMTSL3	57188	LIP1	43973	ACTN1	87	ABCC3	8714	ACBD4	79777	ACBD4	79777
ACCN1	718395	DNAH14	127602	BARX2	8538	AFMID	125061	ADAMTSL5	339366	LRRC8D	55144	ACTN4	81	ABCC4	10257	ACD	65057	ACBD5	91452
ACCN3	429486	DPY19L1	23333	BGLAPL	337724	AGFG1	3267	ADAP2	55803	LYZ2	17105	ACTR2	10097	ABCC5	10057	ACLY	47	ACBD6	84320
ACCS	84680	DZIP1L	199221	BGNA	431774	AGK	55750	ADAT2	134637	MCPT-PS1	17223	ACTR3	10096	ABCC6	368	ACMSD	130013	ACBD7	414149
ACCSL	390110	ECSCR	641700	BIN2A	494244	AGL	178	ADCY10	55811	MFSD2	100194875	ACY1	95	ABCC8	6833	ACNAT2	209186	ACD	65057
ACE	1636	EIF3CL	728689	BOD1L	665775	AGO2	27161	ADCY2	108	MIEF2	125170	ADA	100	ABCC9	10060	ACO2	50	ACE2	59272
ACE3	217246	ELA3B	496902	BRAF	673	AGTR1B	11608	ADCYAP1	116	MIR30D	407033	ADAM22	53616	ABCD1	215	ACOT1	641371	ACER1	125981
ACER2	340485	ENOX1	55068	BRICD5	283870	AGTRAP	57085	ADD2	119	MIR31	407035	ADAM9	8754	ABCD2	225	ACOT12	134526	ACHE	43
ACER3	55331	FAAP20	199990	BSNB	101175706	AHCYL2	23382	ADGRE1	2015	MLLT6	4302	ADAMTS1	9510	ABCD3	5825	ACOT13	55856	ACIN1	22985
ACIN1B	327495	FAM47E	100129583	BTNL5-PS	81497	AHSA1	10598	ADGRE5	976	MRI1	84245	ADARB2	105	ABCD4	5826	ACOT2	10965	ACIN1A	368893
ACKR2	1238	FAM57A	79850	BXDC2	402823	AHSG	197	ADGRF4	221393	MT1G	4495	ADCY3	109	ABCE1	6059	ACOT3	171281	ACKR3	57007
ACLYA	436922	FAM60A	56306	BXDC5	379964	AHSP	51327	ADGRF5	221395	MT1M	4499	ADCY4	196883	ABCF1	23	ACOT4	122970	ACKR4	51554
ACLYB	794259	FBXL22	283807	CACNA1AB	569528	AIFM3	150209	ADGRG1	9289	MUP6	620807	ADCY5	111	ABCF2	10061	ACOT5	217698	ACLY	47
ACOD1	730249	FBXO34	55030	CACNA1BA	555941	AIG1	51390	ADGRG2	10149	NAAA	27163	ADCY6	112	ABCF3	55324	ACOT8	10005	ACMSD	130013
ACOD1.L	398116	FCGR4	246256	CACNA1BB	562796	AIP	9049	ADGRG3	222487	NCKAP5L	57701	ADCY9	115	ABCG1	9619	ACOT9	23597	ACO1	48
ACOT11A	554842	FH1	14194	CACNA1HA	560875	AKAP17A	8227	ADGRL3	23284	NIPBL	25836	ADD3	120	ABCG2	9429	ACOX1	51	ACO2	50
ACOT6	641372	FLRT1	23769	CACNA2D2A	541376	AKAP17B	338351	ADGRL4	64123	NME5	8382	ADH5	128	ABCG3	27405	ACOXL	55289	ACOT1	641371
ACOT9.1	798073	FUT1	2523	CACNB4A	562422	AKAP7	9465	ADGRV1	84059	NOL5	100194995	ADIPOQ	9370	ABCG3L2	360910	ACP1	52	ACOT10	64833
ACOX2	8309	G6PD2	14380	CADPSA	100333933	AKIP1	56672	ADH	3771877	NT5C	30833	ADIPOR2	79602	ABCG4	64137	ACSBG1	23205	ACOT12	134526
ACP4	93650	GAS2L2	246176	CAMTA1A	797322	AKR1B1	231	ADH4	127	OPRD1	4985	ADK	132	ABCG5	64240	ACSF2	80221	ACOT2	10965
ACP5A	406801	GBP11	634650	CAMTA1B	497465	AKR1B10	57016	ADH6	130	PGK	33461	ADM	133	ABCG8	64241	ACSL1	2180	ACOT3	171281
ACP6	51205	GBP2B	14468	CAPSLA	550371	AKT1S1	84335	ADH7	131	POLR1D	51082	ADNP	23394	ABHD1	84696	ACSL3	2181	ACOT4	122970
ACPT	102742150	GCNT7	140687	CAR3	12350	ALDH16A1	126133	ADHFE1	137872	POLR2K	5440	ADORA1	134	ABHD10	55347	ACSL4	2182	ACOT5	217698
ACR	49	GCS1	78947	CAR5A	12352	ALDH4A1	8659	ADM2	79924	PPP2CA	5515	ADORA2A	135	ABHD11	83451	ACSL5	51703	ACOT7	11332
ACRV1	56	GGTLC1	92086	CARD8	22900	ALDH7A1	501	ADPRHL1	113622	PPT2	9374	ADORA2B	136	ABHD12	26090	ACSL6	23305	ACOT8	10005
ACSF3	197322	GGTLC2	91227	CATS	100196462	ALDH9A1	223	ADPRHL2	54936	PTPN11	5781	ADRA1B	147	ABHD12B	145447	ACSM1	116285	ACOT9	23597
ACSL3B	559656	GPDH	33824	CAV	42881	ALG1	56052	ADRB2	154	RAB9	56382	ADRA2C	152	ABHD13	84945	ACSM3	6296	ACOX1	51
ACSL4B	334561	GTF3A	2971	CAVIN2B	447845	ALG11	440138	AEBP2	121536	RAI1	10743	ADRM1	11047	ABHD14A	25864	ACSS1	84532	ACOX3	8310
ACSM2A	123876	GYG	27357	CBWD1	55871	ALG2	85365	AFG3L1	114896	RELB	5971	ADSSL1	122622	ABHD14B	84836	ACSS2	55902	ACP1	52
ACSM4	341392	H2-K1	14972	CCDC155	147872	ALG8	79053	AFG3L2	10939	RGD1305645	363225	AEBP1	165	ABHD15	116236	ACSS3	79611	ACP2	53
ACTA1B	407658	HAGHL	84264	CCDC179	100500938	ALKBH2	121642	AFTPH	54812	RGD1309534	363016	AFAP1	60312	ABHD16A	7920	ACTA1	58	ACP5	54
ACTL11	67722	HBB-BH1	15132	CCDC65	85478	ALKBH3	221120	AGAP2	116986	RGD735029	307480	AFF2	2334	ABHD16B	140701	ACTA2	59	ACP7	390928
ACTL6B	51412	HBQ1	3049	CCDC74A	90557	ALKBH4	54784	AGBL2	79841	RRAGB	10325	AFF4	27125	ABHD17A	81926	ACTB	60	ACPL2	100194960
ACTL7A	10881	HERC5	51191	CCDC83	220047	ALKBH6	84964	AGGF1	55109	RT1-EC2	24737	AFM	173	ABHD17B	51104	ACTG1	71	ACPP	55
ACTL9	284382	HIST1H1C	3006	CCDC88AA	100329473	AMACR	23600	AGO1	26523	SAA2	6289	AFP	174	ABHD17C	58489	ACTG2	72	ACRBP	84519
ACTL9B	292516	HIST1H2BC	8347	CCL21B	100042493	AMD1	262	AGO3	192669	SAPCD1	401251	AGA	175	ABHD18	80167	ACTL6A	86	ACSBG1	23205
ACTR1	406681	HIST1H4J	8363	CCL21C	65956	AMHR2	269	AGPAT4	56895	SCD3	30049	AGAP3	116988	ABHD2	11057	ACTN1	87	ACSBG2	81616
ACTR10	55860	HIST1H4M	100041230	CCL25B	795788	AMIGO2	347902	AGPAT5	55326	SERPINB6A	20719	AGBL3	340351	ABHD2A	393888	ACTN2	88	ACSL1	2180
ACTR1A	10121	HIST2H2AA3	8337	CCR1	1230	AMMECR1L	83607	AGPS	8540	SFRS16	100169978	AGPAT1	10554	ABHD2B	559290	ACTN3	89	ACSL3	2181
ACTR1B	10120	HIST3H2A	92815	CCR4	1233	AMOTL2	51421	AGR2	10551	SHKBP1	92799	AGPAT9	102843911	ABHD3	171586	ACTN4	81	ACSL4	2182
ACTR5	79913	HMHA1	102950531	CD164L2	388611	AMZ2	51321	AGTR1	185	SLC16A6	9120	AGT	183	ABHD4	63874	ACTR2	10097	ACSL5	51703
ACTR6	64431	HNRPM	100195139	CD1D2	12480	ANAPC1	64682	AGTR1A	11607	SLCO1A4	28250	AHCY	191	ABHD5	51099	ACTR3	10096	ACSL6	23305
ACTR8	93973	HSD3B3	15494	CD209C	170776	ANAPC16	119504	AGXT	189	SLCO1B2	28253	AHNAK	79026	ABHD6	57406	ACVR2A	92	ACSM1	116285
ACTRT1	139741	HSD3B4	15495	CD300LD	100131439	ANKEF1	63926	AGXT2	64902	SNORD22	9304	AHR	196	ABHD8	79575	ACY1	95	ACSM2	233799
ACTRT3	84517	HSD3B5	15496	CD74A	58113	ANKRD13C	81573	AHCTF1	25909	SPATA7	55812	AHSA2	268390	ABI1	10006	ADA	100	ACSM3	6296
ACVR1B	91	IFI27L2A	76933	CD81B	445280	ANKRD24	170961	AHDC1	27245	SPTA1	6708	AIFM1	9131	ABI1A	393711	ADAM	36037	ACSM5	54988
ACVR1L	30615	IGDCC3	9543	CDK11A	728642	ANKRD29	147463	AHI1	54806	SUPT20	56790	AIFM2	84883	ABI2	10152	ADAM11	4185	ACSS2	55902
ACVRL1	94	IGDCC4	57722	CEACAM10	26366	ANKRD35	148741	AHNAK2	113146	TCRA	21473	AK2	204	ABI3	51225	ADAM19	8728	ACSS3	79611
ACYP1	97	ITGA2	3673	CEACAM11	66996	ANKRD37	353322	AHRR	57491	THEMIS	387357	AK4	205	ABI3BP	25890	ADAM22	53616	ACT87E	48632
ACYP2	98	KBTBD13	390594	CELF5A	568052	ANKRD54	129138	AICDA	57379	TMEM254A	66039	AKAP12	9590	ABL1	25	ADAM23	8745	ACTA1	58
ADA2A	373884	KDM5D	8284	CEP72	55722	ANKRD6	22881	AIPL1	23746	TMTC3	160418	AKAP13	11214	ABL2	27	ADAM33	80332	ACTA2	59
ADAD2	161931	KLHL23	151230	CES3	23491	ANKS4B	257629	AJAP1	55966	TRHR	7201	AKAP2	11217	ABLIM1	3983	ADAM6A	238406	ACTB	60
ADAL	161823	KLK1B21	16616	CETP	1071	ANO6	196527	AK1	203	TRP53I11	277414	AKAP5	9495	ABLIM2	84448	ADAM9	8754	ACTBL2	345651
ADAM10B	393392	KLRA13-PS	16631	CFC1	55997	ANO9	338440	AK3	50808	TRP53INP1	60599	AKR1B7	11997	ABLIM3	22885	ADAMTS1	9510	ACTC1	70
ADAM17B	560657	KLRA6	16637	CFHR5	81494	ANXA11	311	AK5	26289	TRPT1	83707	AKR1C12	622402	ABO	28	ADAMTS2	9509	ACTL7B	10880
ADAM1B	100420505	KLRD1	3824	CHCHD6B	492522	ANXA9	8416	AKAP1	8165	TUBA4A	7277	AKR1C14	105387	ABO2	296504	ADAMTS20	80070	ACTN1	87
ADAM20	8748	KRTAP13	16699	CHRM1	1128	AOC3	8639	AKAP10	11216	TXN1	22166	AKR1C19	432720	ABP1	39520	ADAMTS4	9507	ACTN3B	323320
ADAM24	13526	LCE1I	76585	CHRM2A	352938	AP2A1	160	AKAP3	10566	UGT3A1	133688	AKR1E2	83592	ABR	29	ADAR	103	ACTN4	81
ADAM26A	13525	LCN15	389812	CHRNB2B	561906	AP3M1	26985	AKAP4	8852	UQCR	708396	AKR7A2	8574	ABRA	137735	ADARB1	104	ACTR2	10097
ADAM28	10863	LGTN	100529141	CHST5	23563	AP5M1	55745	AKAP8	10270	UTP3	57050	AKR7A3	22977	ABRACL	58527	ADARB2	105	ACTR3	10096
ADAM3	11497	LHR	36957	CIARTA	564009	APBA2	321	AKAP8L	26993	YPEL1	29799	AKT1	207	ABRAXAS1	84142	ADCK5	203054	ACTR3B	57180
ADAM30	11085	LIMS3	96626	CICA	560266	APEH	327	AKAP9	10142	ZBTB44	29068	AKT2	208	ABRAXAS2A	449820	ADCY3	109	ACTRT2	140625
ADAM4	11498	LRIG1	26018	CICB	323246	APH1A	51107	AKR1C13	27384	ZFP157	72154	ALAD	210	ABT1	29777	ADCY4	196883	ACVR1	90
ADAM5	255926	LRWD1	222229	CIZ1A	103911032	APIP	51074	AKR1C3	8644	ZFP184	193452	ALAS1	211	ABTB1	80325	ADCY5	111	ACVR1BB	559222
ADAM6	8755	LY6A	110454	CKMA	30095	APLF	200558	AKR1D1	6718	ZFP282	101095	ALAS2	212	ABTB2	25841	ADCY6	112	ACVR1C	130399
ADAMDEC1	27299	LYZ1	17110	CKMT2A	327506	APLP2	334	AKT3	10000	ZFP292	30046	ALCAM	214	ACAA1	30	ADCY7	113	ACVR2B	93
ADAMTS10	81794	MAGED4	728239	CLEC2B	9976	AQP12	208760	AKTIP	64400	ZFP428	232969	ALDH1A1	216	ACAA1A	113868	ADCY9	115	ACY1	95
ADAMTS12	81792	MBD4	8930	CLEC2H	94071	AQP5	362	ALB	213	ZFP451	98403	ALDH1A3	220	ACAA1B	235674	ADCYAP1R1	117	ACY3	91703
ADAMTS14	140766	ME	45901	CLEC4F	165530	ARAP1	116985	ALDH18A1	5832	ZFP467	68910	ALDH1A7	26358	ACAA2	10449	ADD3	120	ADA	100
ADAMTS15	170689	MED29	55588	CLOCKA	30140	ARAP2	116984	ALDH1L2	160428	ZFP644	52397	ALDH1B1	219	ACACA	31	ADGRA1	84435	ADAD1	132612
ADAMTS17	170691	METTL2	52686	CNOT6B	560386	ARF5	381	ALDH3A1	218	ZFP672	319475	ALDH1L1	10840	ACACB	32	ADGRB1	575	ADAM10	102
ADAMTS18	170692	MGC146850.L	380153	CNTN3A.2	100000688	ARFIP2	23647	ALDH3B1	221	ZFP771	244216	ALDH2	217	ACAD10	80724	ADGRD1	283383	ADAM12	8038
ADAMTS19	171019	MIPOL1	145282	CNTNAP2	26047	ARG2	384	ALDH3B2	222	ZFR2	23217	ALDH3A2	224	ACAD11	84129	ADGRE4	52614	ADAM15	8751
ADAMTS3	9508	MIR132	406921	COL10A1A	558919	ARHGAP1	392	ALDH8A1	64577			ALDH5A1	7915	ACAD8	27034	ADGRL1	22859	ADAM17	6868
ADAMTS9	56999	MIR143	406935	COL10A1B	555804	ARHGAP10	79658	ALG10	84920			ALDH6A1	4329	ACAD9	28976	ADGRL2	23266	ADAM18	8749
ADAMTS9-AS2	100507098	MIR16-1	406950	COL11A1A	565402	ARHGAP18	93663	ALG14	199857			ALDOA	226	ACADL	33	ADH1	11522	ADAM1A	8759
ADAMTSL1	92949	MIR18A	406953	COL21A1	81578	ARHGAP22	58504	ALG6	29929			ALDOB	229	ACADM	34	ADH5	128	ADAM2	2515
ADAMTSL7	556634	MIR191	406966	COL8A1B	562442	ARHGAP40	343578	ALK	238			ALDOC	230	ACADS	35	ADH6A	69117	ADAM21	8747
ADAP1	11033	MIR207	387203	COL9A1A	100170785	ARHGAP45	23526	ALKBH8	91801			ALG13	79868	ACADSB	36	ADI1	55256	ADAM22	53616
ADAT1	23536	MIR212	406994	COX5B2	751638	ARHGAP6	395	ALPI	248			ALKBH7	84266	ACADVL	37	ADIPOQ	9370	ADAM25	23793
ADAT3	113179	MIR24-1	407012	CPNE1	8904	ARHGDIA	396	ALS2	57679			ALLC	55821	ACAN	176	ADIPOR1	51094	ADAM32	203102
ADCK2	90956	MIR26A	100314290	CPSF4L	642843	ARHGDIB	397	ALS2CL	259173			ALPL	249	ACAP1	9744	ADIPOR2	79602	ADAM33	80332
ADCY1	107	MIR299	407023	CPXM1A	564830	ARHGEF12	23365	ALYREF	10189			AMH	268	ACAP3	116983	ADK	132	ADAM7	8756
ADCY8	114	MIR30A	407029	CRABP1A	171479	ARHGEF17	9828	AMBN	258			AMN1	196394	ACAP3B	100009646	ADM	133	ADAM8	101
ADCYAP1A	259257	MIR325	442899	CRISP2	7180	ARHGEF18	23370	AMBP	259			AMPD1	270	ACAT1	38	ADNP	23394	ADAM9	8754
ADD1	118	MIR331	442903	CRYBA1	1411	ARHGEF25	115557	AMBRA1	55626			ANAPC11	51529	ACAT2	39	ADO	84890	ADAMTS1	9510
ADD3A	556762	MIR345	442910	CSF1RA	64274	ARHGEF28	64283	AMER2	219287			ANAPC5	51433	ACBD3	64746	ADORA1	134	ADAMTS5	11096
ADGB	79747	MIR350	723921	CSPG5A	558206	ARID3B	10620	AMPD3	272			ANGPTL4	51129	ACBD4	79777	ADORA2A	135	ADAMTS7	11173
ADGRB2	576	MIR375	494324	CSRP1A	378726	ARIH1	25820	AMPH	273			ANK1	286	ACBD5A	553674	ADORA2B	136	ADAMTSL2	9719
ADGRB3	577	MIR376A	723855	CTGFB	100124530	ARL2	402	AMT	275			ANKRD1	27063	ACBD6	84320	ADORA3	140	ADAMTSL3	57188
ADGRE4P	326342	MIR378	100314258	CTNND2A	368485	ARL2BP	23568	ANAPC10	10393			ANKRD10	55608	ACBD7	414149	ADRA1A	148	ADAMTSL5	339366
ADGRF2	222611	MIR382	494331	CTNND2B	558069	ARL4C	10123	ANAPC13	25847			ANKRD13A	88455	ACCN1	718395	ADRA1B	147	ADAP2	55803
ADGRF3	165082	MIR383	494332	CUTAL	77996	ARL4D	379	ANAPC15	25906			ANKRD28	23243	ACCN3	429486	ADRA1D	146	ADARB2	105
ADGRG4	139378	MIR410	574434	CUX1A	797445	ARL5A	26225	ANAPC4	29945			ANKRD46	157567	ACCS	84680	ADRA2B	151	ADAT2	134637
ADGRG5	221188	MIR425	494337	CYORF15A	100270688	ARL6IP4	51329	ANGPTL2	23452			ANO10	55129	ACCSL	390110	ADRA2C	152	ADCK1	57143
ADGRG7	84873	MIR429	554210	CYP-35A1	182176	ARMC2	84071	ANGPTL3	27329			ANP32A	8125	ACD	65057	ADRM1	11047	ADCY10	55811
ADH1C	126	MIR484	619553	CYP-35A3	187209	ARMC6	93436	ANK	11732			ANP32B	10541	ACE	1636	ADSL	158	ADCY1A	557026
ADH8B	402841	MIR489	574442	CYP-35A4	183622	ARMC8	25852	ANK2	287			ANP32E	81611	ACE2	59272	ADSSL1	122622	ADCY2	108
ADIG	149685	MIR494	574452	CYP-35A5	178802	ARMCX3	51566	ANK3	288			ANTXR2	118429	ACE3	217246	ADTRP	84830	ADCY2A	563724
ADIPOQB	751715	MIR5106	100628618	CYP-35B1	178803	ARPC4	10093	ANKHD1	54882			ANXA1	301	ACER1	125981	AEBP1	165	ADCY3	109
ADIPOR1A	436740	MIR542	664617	CYP-35B2	187093	ARRDC3	57561	ANKRD11	29123			ANXA3	306	ACER2	340485	AEN	64782	ADCY4	196883
ADIPOR1B	406821	MIR615	693200	CYP-35C1	179885	ARRDC4	91947	ANKRD12	23253			ANXA5	308	ACER3	55331	AES	166	ADCY5	111
ADIRF	10974	MIR96	407053	CYP1A4	104045292	ARSB	411	ANKRD16	54522			ANXA7	310	ACHE	43	AFAP1	60312	ADCY6	112
ADKA	368220	MKRN3	7681	CYP1A5	664714	ART1	417	ANKRD17	26057			AOX1	316	ACIN1	22985	AFF1	4299	ADCY9	115
ADKB	322229	MMACHC	25974	CYP1C1	553637	ARTN	9048	ANKRD22	118932			AOX3	71724	ACIN1B	327495	AFF2	2334	ADCYAP1	116
ADNP2	22850	MOAP1	64112	CYP1C2	100137725	ARX	170302	ANKRD26	22852			AP1S2	8905	ACKR2	1238	AFF3	3899	ADCYAP1R1A	541315
ADNP2A	100007394	MOV10L1	54456	CYP2A7	1549	AS3MT	57412	ANKRD34B	340120			AP3B2	8120	ACKR3	57007	AFF4	27125	ADD2	119
ADNP2B	564171	MRNIP	51149	CYP2AA12	555510	ASB6	140459	ANKRD40	91369			APC2	10297	ACLY	47	AFM	173	ADD3	120
ADORA2AA	561701	MROH2B	133558	CYP2AD2	259306	ASMT	438	ANKRD49	54851			APCS	325	ACLYA	436922	AFMID	125061	ADGRA1A	560847
ADPGK	83440	MS4A4D	66607	CYP2B3	286953	ASMTL	8623	ANKRD65	441869			APEX1	328	ACLYB	794259	AFP	174	ADGRB1	575
ADPRH	141	MT1HL1	645745	CYP2C	100328933	ASNA1	439	ANKRD9	122416			APLN	8862	ACMSD	130013	AGA	175	ADGRE1	2015
ADPRM	56985	MTRNR2L10	100463488	CYP2D10	13101	ASPDH	554235	ANKS1B	56899			APOA4	337	ACO1	48	AGAP3	116988	ADGRE5	976
ADRA2A	150	MTRNR2L8	100463486	CYP2D34	223706	ASS1	445	ANKS3	124401			APOA5	116519	ACO2	50	AGBL3	340351	ADGRF4	221393
ADRB1	153	MUCL1	118430	CYP2F2	13107	ASZ1	136991	ANKZF1	55139			APOD	347	ACOD1	730249	AGFG1	3267	ADGRF5	221395
ADRB3	155	MUP2	17841	CYP2J13	230459	ATAT1	79969	ANO1	55107			APOE	348	ACOD1.L	398116	AGK	55750	ADGRG1	9289
ADSS	159	MUP21	381531	CYP2K5	100137012	ATF7IP2	80063	ANO3	63982			APOL7A	75761	ACOT1	641371	AGL	178	ADGRG2	10149
ADSSL	192305	MYO15	17910	CYP2T1	171380	ATG10	83734	ANPEP	290			APOM	55937	ACOT11A	554842	AGO2	27161	ADGRG3	222487
AFAP1L1	134265	MZT2	72083	CYP4F4	286904	ATG16L2	89849	ANXA1A	334724			AQP1	358	ACOT12	134526	AGPAT1	10554	ADGRL1A	562531
AFAP1L1A	566757	NAA20	51126	CYP6A2	35587	ATG7	10533	ANXA2	302			AQP9	366	ACOT13	55856	AGPAT9	102843911	ADGRL3	23284
AFAP1L1B	768144	NBEAL2	23218	D10BWG1070E	52902	ATL3	25923	ANXA4	307			AR	367	ACOT2	10965	AGT	183	ADGRL3.1	560631
AFAP1L2	84632	ND1	4535	D11ERTD726E	52682	ATOH8	84913	AOC2	314			ARC	23237	ACOT3	171281	AGTR1B	11608	ADGRL4	64123
AFDN	4301	NDUFS8	4728	D17WSU92E	224647	ATP12A	479	AP1M1	8907			ARCN1	372	ACOT4	122970	AGTRAP	57085	ADGRV1	84059
AFG1L	246269	NEAT1	283131	D1ERTD507E	52356	ATP13A3	79572	AP1S1	1174			AREG	374	ACOT5	217698	AHCY	191	ADH	3771877
AFG1LB	555926	NLRP1C-PS	627984	D3ERTD711E	51927	ATP13A4	84239	AP2B1	163			ARF3	377	ACOT6	641372	AHCYL2	23382	ADH1	11522
AGAP1	116987	NMRAL1	57407	D4ERTD681E	52421	ATP2A3	489	AP4E1	23431			ARF4	378	ACOT7	11332	AHNAK	79026	ADH1B	125
AGAP10P	653234	NOLA3	100301851	D5ERTD577E	320549	ATP4B	496	AP4S1	11154			ARF6	382	ACOT8	10005	AHR	196	ADH4	127
AGAP2-AS1	100130776	NOMO3	408050	D5ERTD798E	52409	ATP5B	11947	APAF1	317			ARFGAP1	55738	ACOT9	23597	AHSA1	10598	ADH5	128
AGAP7P	653268	NOP9	161424	D8ERTD158E	52186	ATP5D	66043	APLNR	187			ARG1	383	ACOT9.1	798073	AHSA2	268390	ADH6	130
AGBL1	123624	NP4	286958	DAB1B	678641	ATP5F1	11950	APOA1	335			ARHGAP21	57584	ACOX1	51	AHSG	197	ADH7	131
AGBL4	84871	NSMCE3	56160	DAB2IPA	100002454	ATP5I	140608	APOA2	336			ARHGEF10	9639	ACOX2	8309	AHSP	51327	ADHFE1	137872
AGBL5	60509	NTF5	78405	DARMIN.L	398689	ATP5J	11957	APOB	338			ARHGEF3	50650	ACOX3	8310	AIFM1	9131	ADIPOQ	9370
AGE-1	174762	NWD1	284434	DBPA	565056	ATP5MC1	516	APOBB.1	321166			ARHGEF4	50649	ACOXL	55289	AIFM2	84883	ADIPOR2	79602
AGER	177	OLFR1251	259145	DCAF17	80067	ATP5MG	10632	APOBEC3B	9582			ARID5B	84159	ACP1	52	AIFM3	150209	ADK	132
AGFG1A	327597	OLFR1252	404331	DCLK1B	100151759	ATP5PO	539	APOBR	55911			ARIH2	10425	ACP2	53	AIG1	51390	ADM	133
AGFG1B	393560	OLFR821	258772	DCPP1	13184	ATP6AP1	537	APOC1	341			ARL6IP1	23204	ACP4	93650	AIP	9049	ADM2	79924
AGFG2	3268	OLR1867	100036582	DEFA-RS4	13223	ATP6V0A1	535	APOC2	344			ARL6IP5	10550	ACP5	54	AJUBA	84962	ADNP	23394
AGMAT	79814	ORM2	5005	DEFA24	503491	ATP7A	538	APOF	319			ARMCX2	9823	ACP5A	406801	AK2	204	ADORA1	134
AGMO	392636	ORM3	18407	DEFB10	246085	ATP8A1	10396	APOH	350			ARMCX6	54470	ACP6	51205	AK4	205	ADORA2A	135
AGPAT2	10555	P2RY5	100196098	DEFB14	244332	ATP8B1	5205	APOV1	396476			ARNT	405	ACPL2	100194960	AKAP12	9590	ADORA2B	136
AGPAT3	56894	P76	655678	DHRS7CB	553684	ATP8B2	57198	APP	351			ARNTL	406	ACPP	55	AKAP13	11214	ADPRHL1	113622
AGPAT4-IT1	79992	PBP	693050	DHX35	60625	ATP8B4	79895	APPL2	55198			ARPC1A	10552	ACPT	102742150	AKAP17A	8227	ADPRHL2	54936
AGR3	155465	PCNT	5116	DHX40	79665	ATPAF1	64756	APRT	353			ARPC1B	10095	ACR	49	AKAP17B	338351	ADRA1B	147
AGRN	375790	PCX	18563	DIP2B	57609	ATPAF2	91647	APTX	54840			ARPC2	10109	ACRBP	84519	AKAP2	11217	ADRA2C	152
AGRP	181	PEA15A	18611	DIP2BB	568954	ATRAID	51374	AQP11	282679			ARPC5	10092	ACRV1	56	AKAP5	9495	ADRB2	154
AGTPBP1	23287	PET2	18630	DLGAP1A	569898	ATRNL1	26033	AQP3	360			ARPP19	10776	ACSBG1	23205	AKAP7	9465	ADRM1	11047
AGTR2	186	PEX1	5189	DLGAP2A	557621	ATXN1L	342371	AQP3A	406777			ARRB2	409	ACSBG2	81616	AKIP1	56672	ADSSL1	122622
AGXT2L1	105268103	PGP	283871	DLGAP2B	100034606	ATXN7L1	222255	AQP4	361			ART4	420	ACSF2	80221	AKR1B1	231	AEBP1	165
AHCYL1	10768	PIGYL	66268	DLGAP4A	562742	AURKAIP1	54998	AQP7	364			ASAH1	427	ACSF3	197322	AKR1B10	57016	AEBP2	121536
AHRRB	565319	PIN4	5303	DNAAF2	55172	AVPR1A	552	ARAF	369			ASCC1	51008	ACSL1	2180	AKR1B7	11997	AFAP1	60312
AHSA1B	321945	PIRA11	18724	DNAJC13	23317	AVPR2	554	ARF1	375			ASCC3	10973	ACSL3	2181	AKR1B8	14187	AFDNA	558359
AHSG1	569558	PLAC8L1	153770	DNASE1	1773	AZI2	64343	ARFGEF1	10565			ASF1B	55723	ACSL3B	559656	AKR1C1	1645	AFF2	2334
AHSG2	567406	PLCD1	5333	DSCAMA	568643	B3GALT1	8708	ARFGEF3	57221			ASGR1	432	ACSL4	2182	AKR1C12	622402	AFF4	27125
AIDA	64853	PLXNA1	5361	DSCAMB	386937	B3GALT2	8707	ARFRP1	10139			ASL	435	ACSL4B	334561	AKR1C14	105387	AFG3L1	114896
AIF1	199	PTPRB	5787	DSCR1	380353	B3GALT5	10317	ARHGAP11A	9824			ASNS	440	ACSL5	51703	AKR1C18	105349	AFG3L2	10939
AIF1L	83543	PUS3	83480	DTR	318856	B3GNT8	374907	ARHGAP17	55114			ASPA	443	ACSL6	23305	AKR1C19	432720	AFM	173
AIM1A	556848	PYCRL	66194	DXERTD223E	52197	B4GALT1	2683	ARHGAP20	57569			ASPSCR1	79058	ACSM1	116285	AKR1C2	1646	AFP	174
AIM2	9447	RAET1D	56554	DYNLT1C	100040563	B4GALT2	8704	ARHGAP26	23092			ASXL3	80816	ACSM2	233799	AKR1C20	116852	AFTPH	54812
AIMP1	9255	RAG1AP1	100313526	EBF1A	565310	B4GALT6	9331	ARHGAP29	9411			ATAD2	29028	ACSM2A	123876	AKR1E2	83592	AGA	175
AIMP2	7965	RASA1	5921	EBF2	64641	B4GAT1	11041	ARHGAP30	257106			ATAD2B	54454	ACSM3	6296	AKR7A2	8574	AGAP2	116986
AIRE	326	RASGRF1	5923	EBF3A	567751	BACE1	23621	ARHGAP32	9743			ATAD5	79915	ACSM4	341392	AKR7A3	22977	AGAP3	116988
AK5L	548336	RDH5	5959	EFEMP2A	494044	BACH2	60468	ARHGAP33	115703			ATF3	467	ACSM5	54988	AKR7A5	110198	AGBL2	79841
AK7	122481	RFC4	5984	EFNA3	1944	BAD	572	ARHGAP35	2909			ATF4	468	ACSS1	84532	AKT1	207	AGBL3	340351
AK8	158067	RFESD	317671	EFNB2A	30219	BAG1	573	ARHGAP39	80728			ATF5	22809	ACSS2	55902	AKT1S1	84335	AGGF1	55109
AK9	221264	RGD1304884	307907	EHBP1L1A	557083	BAG2	9532	ARHGAP44	9912			ATF6	22926	ACSS3	79611	AKT2	208	AGO1	26523
AKAP11	11215	RGD1305350	313699	EIF2A	83939	BAIAP2	10458	ARHGEF11	9826			ATG3	64422	ACTA1	58	ALAD	210	AGO3	192669
AKAP14	158798	RGD1306063	289928	EIF3J2	100042807	BAIAP2L1	55971	ARHGEF15	22899			ATG9A	79065	ACTA1B	407658	ALAS1	211	AGO4	192670
AKAP1B	556208	RGD1306746	312511	EIF3S10	327515	BAMBI	25805	ARHGEF26	26084			ATL2	64225	ACTA2	59	ALAS2	212	AGPAT1	10554
AKAP6	9472	RGD1307621	314168	EIF4G3A	566131	BATF	10538	ARHGEF33	100271715			ATM	472	ACTB	60	ALCAM	214	AGPAT4	56895
AKIRIN1	79647	RGD1359108	313155	EKI1	100196783	BBS10	79738	ARHGEF37	389337			ATP10A	57194	ACTBL2	345651	ALDH16A1	126133	AGPAT5	55326
AKIRIN2	55122	RGD1359127	299612	ELFN1B	100144401	BBS5	129880	ARHGEF38	54848			ATP1A1	476	ACTC1	70	ALDH1A1	216	AGPAT9	102843911
AKNA	80709	RGD1560324	295072	ELMSAN1B	560411	BCAT2	587	ARHGEF39	84904			ATP1A2	477	ACTG1	71	ALDH1A3	220	AGPS	8540
AKNAD1	254268	RGD1562339	498107	EMILIN2A	100001725	BCKDK	10295	ARHGEF40	55701			ATP1B1	481	ACTG2	72	ALDH1A7	26358	AGR2	10551
AKP3	11648	RGD1562747	292328	ENDOUC	562040	BCL11B	64919	ARHGEF5	7984			ATP1B2	482	ACTL11	67722	ALDH1B1	219	AGT	183
AKR1A1	10327	RGD1563072	313595	ENHO	375704	BCL2L1	598	ARHGEF7	8874			ATP1B3	483	ACTL6A	86	ALDH1L1	10840	AGTR1	185
AKR1A1B	799805	RGD1563222	362175	ENO	33351	BCL2L10	10017	ARID1A	8289			ATP2A2	488	ACTL6B	51412	ALDH2	217	AGTR1A	11607
AKR1B15	441282	RGD1563365	299700	ENOX2	10495	BCL2L2	599	ARID1B	57492			ATP2B1	490	ACTL7A	10881	ALDH3A2	224	AGXT	189
AKR1C4	1109	RGD1563545	499004	EP300B	565612	BCL3	602	ARID2	196528			ATP2B3	492	ACTL7B	10880	ALDH4A1	8659	AGXT2	64902
AKR1CL	70861	RGD1564534	501576	EPM2A	7957	BCL6	604	ARID4A	5926			ATP5C1	11949	ACTL9	284382	ALDH5A1	7915	AHCTF1	25909
AKR1CL1	654406	RGD1565222	498514	EPN3B	571453	BCL7C	9274	ARL1	400			ATP5E	67126	ACTL9B	292516	ALDH6A1	4329	AHCY	191
AKT3A	560549	RGD1566099	360851	EPPIN	57119	BCL9L	283149	ARL14EP	120534			ATP5F1A	498	ACTN1	87	ALDH7A1	501	AHDC1	27245
ALDH1A2	8854	RHPN1	114822	ERBB4B	569836	BCR	613	ARL16	339231			ATP5F1B	506	ACTN2	88	ALDH9A1	223	AHI1	54806
ALDH2.2	368239	RIAN	75745	ERI2	112479	BDH2	56898	ARL3	403			ATP5G1	11951	ACTN3	89	ALDOA	226	AHNAK	79026
ALDH9A1B	399481	RIOX1	79697	ETFRF1	144363	BDKRB2	624	ARL6	84100			ATP5H	71679	ACTN4	81	ALDOB	229	AHNAK2	113146
ALDOAA	336425	RPAP1	26015	EZRA	403009	BEST2	54831	ARL8B	55207			ATP5K	11958	ACTR1	406681	ALDOC	230	AHR	196
ALDOART2	79459	RPRL1	19783	FAM222BB	793183	BEX4	56271	ARNT2	9915			ATP6V0B	533	ACTR10	55860	ALG1	56052	AHR1	100136913
ALG12	79087	RPRL2	19784	FAM41C	284593	BFAR	51283	ARNTL1B	352935			ATP6V0E2	155066	ACTR1A	10121	ALG11	440138	AHR1B	554265
ALG3	10195	RSPH4A	345895	FAM43B	163933	BHLHA15	168620	ARNTL2	56938			ATP6V1C2	245973	ACTR1B	10120	ALG13	79868	AHR2	30517
ALG5	29880	RT1-BA	309621	FAM92A	137392	BICC1	80114	ARSA	410			ATP6V1F	9296	ACTR2	10097	ALG2	85365	AHR2A	100136911
ALG9	79796	RT1-CE5	309607	FAT1A	406172	BID	637	ARSJ	79642			ATP6V1H	51606	ACTR3	10096	ALG8	79053	AHR2B	100136407
ALKAL2	285016	RUSC2	9853	FAT1B	565591	BIK	638	ART3	419			ATP9B	374868	ACTR3B	57180	ALKBH2	121642	AHRR	57491
ALKBH1	8846	RWDD4A	192174	FAT3A	569256	BIN2	51411	ASB1	51665			ATPIF1	11983	ACTR5	79913	ALKBH3	221120	AHSA2	268390
ALKBH5	54890	SAMD1	90378	FATE1	89885	BMP2	650	ASB16	92591			ATRN	8455	ACTR6	64431	ALKBH4	54784	AHSA2P	130872
ALMS1	7840	SCARNA17	677769	FCGR1	14129	BMP3	651	ASB5	140458			ATXN10	25814	ACTR8	93973	ALKBH6	84964	AICDA	57379
ALOX12	239	SEC24A	10802	FCGR3	14131	BMP7	655	ASCL2	430			AUP1	550	ACTRT1	139741	ALKBH7	84266	AIFM1	9131
ALOX12B	242	SERPINA3A	74069	FCNA	14133	BMPR1B	658	ASGR2	433			AURKB	9212	ACTRT2	140625	ALLC	55821	AIFM2	84883
ALOX12E	11685	SERPINA3G	20715	FCRL5	83416	BMYC	107771	ASIC2	40			AVP	551	ACTRT3	84517	ALPL	249	AIPL1	23746
ALOX15	246	SERPINB1A	66222	FGL2A	565637	BNC1	646	ASIC4	55515			AVPI1	60370	ACVR1	90	AMACR	23600	AJAP1	55966
ALOX5	240	SFRS3	100305297	FHL2B	450007	BNIP1	662	ASIP	434			AVPR1B	553	ACVR1B	91	AMD1	262	AJUBA	84962
ALOX5AP	241	SIGLEC5	8778	FLOT1B	245697	BOLA1	51027	ASPG	374569			AXIN1	8312	ACVR1C	130399	AMER3	205147	AK1	203
ALOXE3	59344	SIS	69983	FNBP1A	558990	BOLA3	388962	ASPH	444			AXIN2	8313	ACVR1L	30615	AMH	268	AK2	204
ALPK1	80216	SLC10A7	84068	FNIP1	96459	BPGM	669	ASPHD1	253982			AXL	558	ACVR2A	92	AMHR2	269	AK3	50808
ALPK2	115701	SLC22A28	434674	FOLR3	2352	BPHL	670	ASPM	259266			AZIN1	51582	ACVR2B	93	AMIGO2	347902	AK4	205
ALPK3	57538	SLC26A8	116369	FRMPD1B	101882587	BPIFB3	359710	ASRGL1	80150			AZIN2	113451	ACVRL1	94	AMMECR1L	83607	AK5	26289
ALPP	250	SLC35E2	9906	FRMPD3	84443	BPTF	2186	ASXL1	171023			B2M	567	ACY1	95	AMN1	196394	AKAP1	8165
ALPPL2	251	SLFN9	237886	FSTL1A	325423	BRAP	8315	ATAD1	84896			B3GNT2	10678	ACY3	91703	AMOTL2	51421	AKAP10	11216
ALS2A	557014	SLX1A	548593	FUT9A	796410	BRAT1	221927	ATE1	11101			BABAM2	9577	ACYP1	97	AMPD1	270	AKAP12	9590
ALS2CR11	73463	SMC1B	27127	GABBR1A	373873	BRD1	23774	ATF1	466			BACE2	25825	ACYP2	98	AMZ2	51321	AKAP13	11214
ALS2CR12	130540	SNAP91	9892	GABBR1B	558708	BRD7	29117	ATG14	22863			BAG4	9530	ADA	100	ANAPC1	64682	AKAP2	11217
ALT	42127	SNHG6	641638	GABRB4	566514	BRMS1L	84312	ATG16L1	55054			BANF1	8815	ADA2A	373884	ANAPC11	51529	AKAP3	10566
ALX1	8092	SNORA30	677813	GADL1	339896	BRSK2	9024	ATG4A	115201			BAP1	8314	ADAD1	132612	ANAPC16	119504	AKAP4	8852
ALX3	257	SNORD1C	677850	GAS7A	793701	BSCL2	26580	ATG4C	84938			BASP1	10409	ADAD2	161931	ANAPC5	51433	AKAP5	9495
ALX4	60529	SNRPA1	6627	GDAP10	100504486	BSDC1	55108	ATG5	9474			BAX	581	ADAL	161823	ANGPTL4	51129	AKAP8	10270
AMBRA1A	100332642	SPEER4F1	70935	GDPGP1	390637	BSG	682	ATL1	51062			BAZ1A	11177	ADAM10	102	ANK1	286	AKAP8L	26993
AMBRA1B	559106	SPG11	80208	GIPC2	54810	BST2	684	ATN1	1822			BAZ1B	9031	ADAM10B	393392	ANKEF1	63926	AKAP9	10142
AMD2	100041585	SPIN2C	278240	GJC2	57165	BTC	685	ATOH1	474			BAZ2B	29994	ADAM11	4185	ANKRD1	27063	AKR1B7	11997
AMDHD1	144193	SPINK11	433181	GLE1	2733	BTRC	8945	ATOX1	475			BBC3	27113	ADAM12	8038	ANKRD10	55608	AKR1C12	622402
AMDHD2	51005	SPRR1B	6699	GNA12A	503589	BUB3	9184	ATP10D	57205			BBX	56987	ADAM15	8751	ANKRD13A	88455	AKR1C13	27384
AMELX	265	SRL	6345	GOLGA8F	100132565	BZW1	9689	ATP11A	23250			BCAP29	55973	ADAM17	6868	ANKRD13C	81573	AKR1C14	105387
AMER1	139285	STARD7	56910	GPD1B	325181	C19ORF12	83636	ATP11C	286410			BCAT1	586	ADAM17B	560657	ANKRD24	170961	AKR1C19	432720
AMFR	267	STK-PS2	212225	GPR12	2835	C1GALT1C1	29071	ATP13A2	23400			BCL10	8915	ADAM18	8749	ANKRD28	23243	AKR1C20	116852
AMIGO1	57463	STXBP3-PS	619371	GPR22B	100150048	C1QBP	708	ATP2A1	487			BCL2	596	ADAM19	8728	ANKRD29	147463	AKR1C3	8644
AMIGO3	386724	SULT1A3	6818	GPR82	27197	C1QTNF1	114897	ATP2A1L	494489			BCL2L11	10018	ADAM1A	8759	ANKRD35	148741	AKR1C6	83702
AMMECR1	9949	SULT2A6	629219	GRID2IPA	561017	C1QTNF2	114898	ATP2B2	491			BCLAF1	9774	ADAM1B	100420505	ANKRD37	353322	AKR1D1	6718
AMN	81693	SVA	20939	GRIN2BB	559976	C1QTNF3	114899	ATP2B4	493			BDH1	622	ADAM2	2515	ANKRD46	157567	AKR1E1	56043
AMOT	154796	TAS2R107	387342	GRM5A	568406	C1QTNF6	114904	ATP2C1	27032			BDNF	627	ADAM20	8748	ANKRD54	129138	AKR1E2	83592
AMOTL1	154810	TAX-2	172723	GRM5B	100332913	C1QTNF7	114905	ATP4A	495			BET1	10282	ADAM22	53616	ANKRD6	22881	AKR7A2	8574
AMPD2	271	TAX-4	176297	GRTP1	79774	C1QTNF9	338872	ATP5L	27425			BEX3	27018	ADAM23	8745	ANKS4B	257629	AKR7A3	22977
AMTN	401138	TBS1	109409	GSDMA2	76758	C1R	715	ATP5MC3B	81541			BHLHE40	8553	ADAM24	13526	ANO10	55129	AKR7A5	110198
AMY1	11722	TCAF1	9747	GSK3AB	30664	C6	729	ATP5PF	522			BHLHE41	79365	ADAM25	23793	ANO6	196527	AKT1	207
AMY1C	278	TCL1B1	27379	GYPE	2996	C9ORF116	138162	ATP6AP1L	92270			BHMT	635	ADAM26A	13525	ANO9	338440	AKT2	208
AMY2A	279	TDP1	55775	H2-AA	14960	CA9	768	ATP6V0A2	23545			BICD2	23299	ADAM28	10863	ANP32A	8125	AKT3	10000
AMZ1	155185	TESTIN	286916	H2-DMA	14998	CABLES1	91768	ATP6V0D2	245972			BIN1	274	ADAM3	11497	ANP32B	10541	AKTIP	64400
AMZ2P1	201283	TGIF2	60436	H2-DMB1	14999	CABP1	9478	ATP6V0E1	8992			BIRC5	332	ADAM30	11085	ANP32D	23519	ALAD	210
ANAPC2	29882	TIMM22	29928	H2-EB2	381091	CACNA1A	773	ATP6V1A	523			BIRC6	57448	ADAM32	203102	ANP32E	81611	ALAS1	211
ANAPC7	51434	TLR1	7096	H2-M5	240095	CACNA1B	774	ATP6V1C1	528			BLVRA	644	ADAM4	11498	ANTXR2	118429	ALAS2	212
AND2	566702	TMEM191B	728229	H2-OB	15002	CACNA2D3	55799	ATP6V1D	51382			BLVRB	645	ADAM5	255926	ANXA1	301	ALB	213
AND3	561047	TMEM191C	645426	H2-Q1	15006	CACNB1	782	ATP6V1G2	534			BMP1	649	ADAM6	8755	ANXA11	311	ALCAM	214
ANG	283	TMSB10	9168	H2-T22	15039	CACNB3	784	ATP6V1G3	127124			BMP4	652	ADAM7	8756	ANXA3	306	ALDH18A1	5832
ANGEL1	23357	TRAV6-3	328483	HAMP2	66438	CACNG2	10369	ATR	545			BMP6	654	ADAM8	101	ANXA5	308	ALDH1A1	216
ANGEL2	90806	TRF	22041	HBA-A1	15122	CACNG6	59285	ATRX	546			BMS1	9790	ADAM9	8754	ANXA7	310	ALDH1A3	220
ANGPT1	284	TRIM27	5987	HC	15139	CAD	790	ATXN2L	11273			BNIP2	663	ADAMDEC1	27299	ANXA9	8416	ALDH1A7	26358
ANGPT2	285	TRIM30D	209387	HCN4L	556759	CALCA	796	ATXN7L2	127002			BNIP3	664	ADAMTS1	9510	AOC3	8639	ALDH1B1	219
ANGPTL1	9068	TRP53INP2	68728	HINT1	3094	CALCRL	10203	AUH	549			BNIP3L	665	ADAMTS10	81794	AOX1	316	ALDH1L1	10840
ANGPTL6	83854	TSPY-PS	22109	HIST1H2AF	319173	CALML4	91860	AURKA	6790			BOK	666	ADAMTS12	81792	AOX3	71724	ALDH1L2	160428
ANGPTL7	10218	TTX-1	180313	HIST1H2AO	665433	CALR	811	AVIL	10677			BPIFB6	128859	ADAMTS14	140766	AP1S2	8905	ALDH2	217
ANKAR	150709	TWF2	11344	HIST1H2BK	85236	CAMK1D	57118	AZGP1	563			BRCA1	672	ADAMTS15	170689	AP2A1	160	ALDH3A1	218
ANKDD1A	348094	TYMSOS	494514	HIST1H3A	8350	CAMK2G	818	B3GAT1	27087			BRCA2	675	ADAMTS17	170691	AP3B2	8120	ALDH3A2	224
ANKFY1	51479	TYSND1	219743	HIST1H4H	8365	CAMSAP3	57662	B3GAT2	135152			BRCC3	79184	ADAMTS18	170692	AP3M1	26985	ALDH3B1	221
ANKH	56172	UBA1Y	22202	HIST1H4L	8368	CAPN10	11132	B4GALNT1	2583			BRD8	10902	ADAMTS19	171019	AP3S1	1176	ALDH3B2	222
ANKHA	571148	UGT1A2	22236	HIST2H2AA2	319192	CAPN5	726	B4GALNT4	338707			BRI3BP	140707	ADAMTS2	9509	AP5M1	55745	ALDH5A1	7915
ANKHB	323738	UGT2B36	231396	HIST4H4	121504	CAR2	12349	B4GALT3	8703			BROX	148362	ADAMTS20	80070	APBA2	321	ALDH6A1	4329
ANKIB1	54467	UGT2B38	100559	HLA-DPB2	3116	CARS	833	B4GALT4	8702			BRSK1	84446	ADAMTS3	9508	APC2	10297	ALDH8A1	64577
ANKK1	255239	UTY	7404	HLA-DRB5	3127	CASD1	64921	B9D1	27077			BSN	8927	ADAMTS4	9507	APCS	325	ALDOA	226
ANKLE2	23141	VMN1R37	171183	HNRNPA0A	323529	CASP14	23581	BAG3	9531			BTAF1	9044	ADAMTS5	11096	APEG3	619476	ALDOB	229
ANKMY2	57037	WBSCR16	102938605	HOXA11OS	15397	CASP6	839	BAG5	9529			BTG1	694	ADAMTS7	11173	APEH	327	ALDOC	230
ANKRA2	57763	XRCC2	7516	HRASLS5	117245	CASQ1	844	BAHCC1	57597			BTG2	7832	ADAMTS9	56999	APEX1	328	ALG10	84920
ANKRD10A	393955	ZFP120	104348	HS3ST5	222537	CASQ2	845	BAHD1	22893			BTG3	10950	ADAMTS9-AS2	100507098	APH1A	51107	ALG13	79868
ANKRD13D	338692	ZFP248	72720	HS90B	100286534	CASTOR1	652968	BAIAP3	8938			BUB1B	701	ADAMTSL1	92949	APIP	51074	ALG14	199857
ANKRD2	26287	ZFP27	22689	HSD20B2	368367	CBLB	868	BAK1	578			BUD31	8896	ADAMTSL2	9719	APLF	200558	ALG6	29929
ANKRD23	200539	ZFP286	192651	HSF3	245525	CBLN1	869	BANP	54971			BVES	11149	ADAMTSL3	57188	APLN	8862	ALK	238
ANKRD27	84079	ZFP318	57908	HSP110	373300	CBR4	84869	BARD1	580			C1QTNF4	114900	ADAMTSL5	339366	APLP2	334	ALKBH7	84266
ANKRD30A	91074	ZFP324	243834	HSP70.3	30671	CBX5	23468	BATF3	55509			C1QTNF5	114902	ADAMTSL7	556634	APOA4	337	ALKBH8	91801
ANKRD31	256006	ZFP346	26919	HSP70L	560210	CBY1	25776	BAZ2A	11176			C1S	716	ADAP1	11033	APOA5	116519	ALLC	55821
ANKRD33	341405	ZFP354B	27274	HSP7C	100286711	CC2D2A	57545	BBOX1	8424			C3	718	ADAP2	55803	APOBEC3	80287	ALPI	248
ANKRD33AA	557568	ZFP395	380912	HSP90AA1.2	565155	CCDC112	153733	BBS1	582			C4A	720	ADAR	103	APOD	347	ALPL	249
ANKRD33B	651746	ZFP414	328801	HSPB15	555589	CCDC115	84317	BBS2	583			C5AR1	728	ADARB1	104	APOE	348	ALS2	57679
ANKRD34C	390616	ZFP512	269639	ICN	336655	CCDC12	151903	BBS4	585			C8A	731	ADARB2	105	APOL7A	75761	ALS2CL	259173
ANKRD36	375248	ZFP566	72556	IFFO2B	100534822	CCDC183	84960	BBS7	55212			C8B	732	ADAT1	23536	APOM	55937	ALYREF	10189
ANKRD36BP1	84832	ZFP617	170938	IFNA13	3447	CCDC184	387856	BCAM	4059			C9	735	ADAT2	134637	APOOL	139322	AMBN	258
ANKRD36BP2	645784	ZFP618	72701	IFNA4	3441	CCDC25	55246	BCAN	63827			CAB39	51719	ADAT3	113179	AQP1	358	AMBP	259
ANKRD36C	400986	ZFP707	69020	IFT80	57560	CCDC27	148870	BCAR1	9564			CABIN1	23523	ADCK2	90956	AQP12	208760	AMBRA1	55626
ANKRD39	51239	ZFP781	331188	IFT81	28981	CCDC28B	79140	BCCIP	56647			CACNA1C	775	ADCK5	203054	AQP5	362	AMER2	219287
ANKRD42	338699	ZFP783	232785	IFT88OS	71931	CCDC3	83643	BCHE	590			CACNA1D	776	ADCY1	107	AQP9	366	AMER3	205147
ANKRD44	91526	ZFP799	240064	IGF1OS	627270	CCDC58	131076	BCL2A1C	12046			CACNA1G	8913	ADCY10	55811	AR	367	AMH	268
ANKRD45	339416	ZFP825	235956	IGF2B	324215	CCDC69	26112	BCL2L14	79370			CACNA1I	8911	ADCY2	108	ARAP1	116985	AMN1	196394
ANKRD50	57182	ZFP827	622675	IGH	3492	CCDC77	84318	BCS1L	617			CACNG3	10368	ADCY3	109	ARAP2	116984	AMPD1	270
ANKRD52	283373	ZNF461	92283	IGHA	238447	CCDC84	338657	BECN1	8678			CADM1	23705	ADCY4	196883	ARC	23237	AMPD3	272
ANKRD53	79998			IGHG2B	16016	CCDC96	257236	BEND4	389206			CADPS	8618	ADCY5	111	ARCN1	372	AMPH	273
ANKRD55	79722			IGHV1-20	668497	CCKAR	886	BEND7	222389			CALCOCO1	57658	ADCY6	112	AREG	374	AMT	275
ANKRD60	140731			IGHV1-56	382695	CCL17	6361	BET1L	51272			CALD1	800	ADCY7	113	ARF3	377	ANAPC10	10393
ANKRD61	100310846			IGKC	3514	CCL6	20305	BEX2	84707			CALM1	801	ADCY8	114	ARF4	378	ANAPC11	51529
ANKRD66	100287718			IGKV12-98	435900	CCM2	83605	BGLAP	632			CALM3	808	ADCY9	115	ARF5	381	ANAPC13	25847
ANKRD6A	100330565			IGKV6-20	108024	CCND3	896	BGN	633			CAMK2B	816	ADCYAP1	116	ARF6	382	ANAPC15	25906
ANKRD7	56311			IGSF9BA	567389	CCNE2	9134	BICRAL	23506			CAND2	23066	ADCYAP1A	259257	ARFGAP1	55738	ANAPC4	29945
ANKS1A	23294			IL6RA	16194	CCNYL1	151195	BIRC3	330			CAP1	10487	ADCYAP1R1	117	ARFIP2	23647	ANAPC5	51433
ANKS6	203286			IPW	3653	CCRL2	9034	BIRC7	79444			CAP2	10486	ADD1	118	ARG1	383	ANGPTL2	23452
ANKUB1	389161			IQSEC1B	100148736	CCT3	7203	BLCAP	10904			CAPN8	388743	ADD2	119	ARG2	384	ANGPTL2B	503514
ANLN	54443			IQSEC3B	555340	CCT6A	908	BLMH	642			CAR12	76459	ADD3	120	ARHGAP1	392	ANGPTL3	27329
ANO2	57101			ISL2A	30157	CCT7	10574	BLOC1S6	26258			CARHSP1	23589	ADD3A	556762	ARHGAP10	79658	ANGPTL4	51129
ANO4	121601			ISL2B	30151	CCZ1	51622	BLZF1	8548			CASP1	834	ADGB	79747	ARHGAP18	93663	ANK	11732
ANO5	203859			ITGA2B	3674	CD163	9332	BMF	90427			CASP3	836	ADGRA1	84435	ARHGAP21	57584	ANK1	286
ANO5B	560102			JMJD1CB	558436	CD180	4064	BMI1	648			CASP7	840	ADGRB2	576	ARHGAP22	58504	ANK1A	449796
ANO7	50636			KANK1A	777729	CD19	930	BMP2K	55589			CASP8	841	ADGRB3	577	ARHGAP40	343578	ANK2	287
ANP32A-IT1	80035			KANK1B	561164	CD207	50489	BMPR1A	657			CASP9	842	ADGRD1	283383	ARHGAP45	23526	ANK2B	450043
ANP32BP1	646791			KANSL1	284058	CD209B	69165	BMPR2	659			CASZ1	54897	ADGRE1	2015	ARHGAP6	395	ANK3	288
ANTXR1	84168			KANTR	102723508	CD248	57124	BOLA2	552900			CAT	847	ADGRE4P	326342	ARHGDIA	396	ANK3A	103909035
ANTXR2A	557239			KAT8	84148	CD24A	12484	BORA	79866			CAV1	857	ADGRE5	976	ARHGDIB	397	ANKHD1	54882
ANTXRL	195977			KBTBD12	166348	CD2BP2	10421	BORCS7	119032			CBFA2T3	863	ADGRF2	222611	ARHGEF10	9639	ANKIB1A	566524
ANXA10	11199			KCNK10B	565629	CD3G	917	BORCS8	729991			CBFB	865	ADGRF3	165082	ARHGEF12	23365	ANKLE1	126549
ANXA13	312			KCNN1B	570401	CD59A	12509	BPI	671			CBLC	23624	ADGRF4	221393	ARHGEF17	9828	ANKRD1	27063
ANXA1C	494158			KCNQ1DN	55539	CD63	967	BPNT1	10380			CBLN2	147381	ADGRF5	221395	ARHGEF18	23370	ANKRD10	55608
ANXA2A	325557			KDM4AA	100003413	CD69	969	BRD2	6046			CBLN4	140689	ADGRG1	9289	ARHGEF25	115557	ANKRD11	29123
ANXA2P3	305			KDM6BA	556678	CD99	4267	BRINP1	1620			CBR1	873	ADGRG2	10149	ARHGEF28	64283	ANKRD12	23253
ANXA3B	492336			KIAA1549LA	566592	CDC14A	8556	BRINP3	339479			CBS	875	ADGRG3	222487	ARHGEF3	50650	ANKRD13A	88455
ANXA5B	337132			KIF26BA	569545	CDC42EP1	11135	BRIP1	83990			CBX2	84733	ADGRG4	139378	ARHGEF4	50649	ANKRD16	54522
ANXA6	309			KIFC5B	16580	CDC42EP2	10435	BRWD3	254065			CBX3	11335	ADGRG5	221188	ARID3B	10620	ANKRD17	26057
ANXA8	653145			KIR2DL4	3805	CDC42EP3	10602	BSND	7809			CCAR1	55749	ADGRG7	84873	ARID5B	84159	ANKRD22	118932
AOAH	313			KIR2DL5A	57292	CDC7	8317	BTBD1	53339			CCDC17	149483	ADGRL1	22859	ARIH1	25820	ANKRD26	22852
AOX2	213043			KIRREL1B	100170816	CDCA4	55038	BTBD2	55643			CCDC85B	11007	ADGRL2	23266	ARIH2	10425	ANKRD28	23243
AOX4	71872			KLF9.L	373598	CDCA7	83879	BTD	686			CCK	885	ADGRL3	23284	ARL2	402	ANKRD34A	284615
AOX6	570457			KLHL41B	321064	CDH17	1015	BTF3L4	91408			CCKBR	887	ADGRL4	64123	ARL2BP	23568	ANKRD34B	340120
AP1AR	55435			KLRA15	27423	CDH3	1001	BUB1	699			CCL2	6347	ADGRV1	84059	ARL4C	10123	ANKRD40	91369
AP1B1	162			KLRA16	27424	CDHR2	54825	BYSL	705			CCL20	6364	ADH	3771877	ARL4D	379	ANKRD46	157567
AP1G1	164			KLRA22	93969	CDK17	5128	BZW2	28969			CCNA1	8900	ADH1C	126	ARL5A	26225	ANKRD49	54851
AP1M2	10053			KLRA23	79410	CDK2AP1	8099	C15ORF48	84419			CCNA2	890	ADH4	127	ARL5B	221079	ANKRD65	441869
AP1S3B	447897			KLRB1A	17057	CDK7	1022	C16ORF71	146562			CCNB1	891	ADH5	128	ARL6IP1	23204	ANKRD9	122416
AP2A2	161			KMT2BB	566825	CDKN1C	1028	C18ORF54	162681			CCNB2	9133	ADH6	130	ARL6IP4	51329	ANKS1B	56899
AP2M1	1173			KMT2CB	568162	CDKN2AIPNL	91368	C1GALT1	56913			CCNC	892	ADH6A	69117	ARL6IP5	10550	ANKS3	124401
AP2M1A	321051			KNTC2	779317	CDKN2D	1032	C1QA	712			CCND1	595	ADH7	131	ARMC2	84071	ANKZF1	55139
AP2S1	1175			KRT91	445051	CDPF1	150383	C1QB	713			CCND2	894	ADH8B	402841	ARMC6	93436	ANO1	55107
AP3B1	8546			KRTAP19-4	337971	CDR2	1039	C1QC	714			CCNE1	898	ADHFE1	137872	ARMC8	25852	ANO10	55129
AP3D1	8943			KRTAP21-2	337978	CDR2L	30850	C1QL2	165257			CCNF	899	ADI1	55256	ARMCX2	9823	ANO3	63982
AP3M2	10947			LAMP1	3916	CDX2	1045	C1QTNF12	388581			CCNG1	900	ADIG	149685	ARMCX3	51566	ANO8B	562782
AP3S2	10239			LAP3	51056	CELSR1	9620	C2	717			CCNH	902	ADIPOQ	9370	ARMCX6	54470	ANP32A	8125
AP4M1	9179			LASS2	100195452	CENPB	1059	C21ORF33	8209			CCNL1	57018	ADIPOQB	751715	ARNT	405	ANP32B	10541
AP5S1	55317			LCE1L	73730	CENPO	79172	C2CD2L	9854			CCNL2	81669	ADIPOR1	51094	ARNTL	406	ANP32E	81611
AP5Z1	9907			LCMT2	9836	CENPV	201161	C2CD4C	126567			CCNO	10309	ADIPOR1A	436740	ARPC1A	10552	ANPEP	290
APBA1	320			LECT1	446632	CEP250	11190	C4BPB	725			CCNT2	905	ADIPOR1B	406821	ARPC1B	10095	ANTXR2	118429
APBA3	9546			LGALS2A	405830	CEP44	80817	C5AR2	27202			CCR2	729230	ADIPOR2	79602	ARPC2	10109	ANXA1	301
APBB1	322			LGALS3B	325599	CEP57	9702	C7	730			CD151	977	ADIRF	10974	ARPC4	10093	ANXA13L	554118
APBB1IP	54518			LGI2B	654828	CEP57L1	285753	CA12	771			CD200R1	131450	ADK	132	ARPC5	10092	ANXA1A	334724
APBB2	323			LGR6	59352	CEP78	84131	CA2	760			CD244	51744	ADKA	368220	ARPIN	348110	ANXA2	302
APC	324			LIFRB	565104	CEP89	84902	CA3	761			CD276	80381	ADKB	322229	ARPP19	10776	ANXA3	306
APCDD1	147495			LILRB5	10990	CERCAM	51148	CA5B	11238			CD320	51293	ADM	133	ARRB2	409	ANXA4	307
APCDD1L	164284			LIMK1A	735292	CERS2	29956	CACHD1	57685			CD36	948	ADM2	79924	ARRDC3	57561	ANXA5	308
APE-1	179601			LINGO2	158038	CERS4	79603	CACNA1AA	562059			CD40	958	ADNP	23394	ARRDC4	91947	ANXA7	310
APELA	100506013			LOH11CR2A	419937	CERS6	253782	CACNA1DA	403310			CD44	960	ADNP2	22850	ARSB	411	AOC1	26
APEX2	27301			LOXA	404621	CES1C	13884	CACNA1F	778			CD47	961	ADNP2A	100007394	ART1	417	AOC2	314
APH1B	83464			LRFN5A	100144400	CETN2	1069	CACNB2	783			CD55	1604	ADNP2B	564171	ART4	420	AOX1	316
API5	8539			LRP1BA	565136	CETN3	1070	CACNG5	27091			CD59	966	ADO	84890	ARTN	9048	AOX3	71724
APITD1	100196476			LRP1BB	559293	CFAP77	389799	CACUL1	143384			CD74	972	ADORA1	134	ARX	170302	AP1M1	8907
APLP1	333			LRRC37A	9884	CFHR2	3080	CACYBP	27101			CD81	975	ADORA2A	135	ARXES1	76219	AP1S1	1174
APMAP	57136			LRRC4.1	565021	CFL2	1073	CADPS2	93664			CD82	3732	ADORA2AA	561701	AS3MT	57412	AP1S2	8905
APO14KDA	100712296			LRRC4BA	556747	CGB3	1082	CALB1	793			CD9	928	ADORA2B	136	ASAH1	427	AP2B1	163
APOA-IV4	503508			LRTM2A	557289	CGGBP1	8545	CALB2	794			CD96	10225	ADORA3	140	ASB6	140459	AP3B2	8120
APOA1A	30355			LTN1	26046	CGNL1	84952	CALHM2	51063			CD99L2	83692	ADPGK	83440	ASCC1	51008	AP4B1	10717
APOA1B	100101640			MAGI2A	564112	CH25H	9023	CALM2	805			CDA	978	ADPRH	141	ASCC3	10973	AP4E1	23431
APOBEC1	339			MAGI2B	100001810	CHAT	1103	CALU	813			CDC123	8872	ADPRHL1	113622	ASF1B	55723	AP4S1	11154
APOBEC2	10930			MAGIXA	796857	CHCHD5	84269	CALY	50632			CDC16	8881	ADPRHL2	54936	ASGR1	432	APAF1	317
APOBEC3G	60489			MALAT1	378938	CHCHD6	84303	CAMK1	8536			CDC20	991	ADPRM	56985	ASL	435	APBB2B	564990
APOBEC4	403314			MAN1A	17155	CHD5	26038	CAMK1G	57172			CDC23	8697	ADRA1A	148	ASMT	438	APBB3	10307
APOC3	345			MAP4K3B	100005183	CHD8	57680	CAMK2A	815			CDC25A	993	ADRA1B	147	ASMTL	8623	APC2	10297
APOC4	346			MAST1A	796739	CHGA	1113	CAMK2N1	55450			CDC25B	994	ADRA1D	146	ASNA1	439	APCS	325
APODB	567972			MAST1B	796144	CHIC2	26511	CAMK4	814			CDC25C	995	ADRA2A	150	ASNS	440	APEX1	328
APOE1	777965			MBTD1	54799	CHID1	66005	CAMKK2	10645			CDC26	246184	ADRA2B	151	ASPA	443	APLN	8862
APOEB	30314			MCF2L2	23101	CHP2	63928	CAMTA2	23125			CDC34	997	ADRA2C	152	ASPDH	554235	APLNR	187
APOL11A	626615			MCL1A	58122	CHRD	8646	CANX	821			CDC42BPA	8476	ADRB1	153	ASPSCR1	79058	APOA1	335
APOL3	80833			MCMDC1	361852	CHRM2	1129	CAPN1	823			CDC42EP5	148170	ADRB2	154	ASS1	445	APOA2	336
APOL4	80832			MDKA	30277	CHRM5	1133	CAPN15	6650			CDC42SE1	56882	ADRB3	155	ASXL3	80816	APOA4	337
APOL6	80830			MEX3A	92312	CHRNA9	55584	CAPN2	824			CDC6	990	ADRM1	11047	ASZ1	136991	APOA5	116519
APOL9A	223672			MGME1	92667	CHRNB1	1140	CAPN2A	541374			CDCA2	157313	ADSL	158	ATAD2	29028	APOB	338
APOLD1	81575			MHRT	104564225	CHST2	9435	CAPRIN1	4076			CDCA3	83461	ADSS	159	ATAD2B	54454	APOBB.1	321166
APON	28194			MIR126	406913	CIITA	4261	CAPZA1	829			CDCA5	113130	ADSSL	192305	ATAD5	79915	APOBEC3B	9582
APOO	79135			MIR1537	100302139	CINP	51550	CAR14	23831			CDCA7L	55536	ADSSL1	122622	ATAT1	79969	APOBR	55911
APOPT1	84334			MIR17HG	407975	CISD1	55847	CAR7	12354			CDCA8	55143	ADTRP	84830	ATF3	467	APOC1	341
APPA	58083			MIR181A1	406995	CISD2	493856	CAR8	12319			CDH1	999	AEBP1	165	ATF4	468	APOC2	344
APPB	170846			MIR193A	406968	CISD3	284106	CARD10	29775			CDH11	1009	AEBP2	121536	ATF5	22809	APOD	347
APPBP2	10513			MIR194-2	406970	CKM	1158	CARMIL1	55604			CDH2	1000	AEN	64782	ATF6	22926	APOE	348
APPL1	26060			MIR203A	406986	CKMT2	1160	CARTPT	9607			CDH23	64072	AES	166	ATF7IP2	80063	APOF	319
AQP12A	375318			MIR22	407004	CLCN2	1181	CASC4	113201			CDH8	1006	AFAP1	60312	ATG10	83734	APOH	350
AQP1A.1	335821			MIR29C	407026	CLCN6	1185	CASKIN1	57524			CDK1	983	AFAP1L1	134265	ATG16L2	89849	APOL5	80831
AQP2	359			MIR365A	100126355	CLDN1	9076	CASP12	100506742			CDK2	1017	AFAP1L1A	566757	ATG3	64422	APOL7A	75761
AQP8	343			MIR572	693157	CLDN12	9069	CASP2	835			CDK20	23552	AFAP1L1B	768144	ATG7	10533	APOL8	239552
AQP8A.2	563130			MKL2A	793956	CLDN18	51208	CASP8AP2	9994			CDK2AP2	10263	AFAP1L2	84632	ATG9A	79065	APOM	55937
AQR	9716			MPTX1	649458	CLDN23	137075	CAST	831			CDK4	1019	AFDN	4301	ATL2	64225	APOOL	139322
AR-ALPHA	100135788			MRC1A	100286774	CLDN6	9074	CATSPERD	257062			CDK5RAP2	55755	AFF1	4299	ATL3	25923	APOV1	396476
ARAP3	64411			MRC1B	559502	CLEC12A	160364	CATSPERG1	320225			CDK5RAP3	80279	AFF2	2334	ATM	472	APP	351
ARCN1B	399661			MRFAP1	93621	CLEC2D	29121	CAV3	859			CDKN1A	1026	AFF3	3899	ATOH8	84913	APPL2	55198
AREL1	9870			MRGPRA4	235854	CLEC2L	154790	CAVIN2	8436			CDKN2A	1029	AFF4	27125	ATP10A	57194	APRT	353
ARF2	11841			MRGPRB1	233231	CLEC4A1	269799	CAVIN3	112464			CDKN2C	1031	AFG1L	246269	ATP12A	479	APTX	54840
ARFGAP2	84364			MS4A10	341116	CLIC1	1192	CBX7	23492			CDKN3	1033	AFG1LB	555926	ATP13A3	79572	AQP1	358
ARFGAP3	26286			MS4A13	503497	CLIC4	25932	CC2D1B	200014			CDO1	1036	AFG3L1	114896	ATP13A4	84239	AQP11	282679
ARFGEF2	10564			MS4A4A	51338	CLIP2	7461	CCDC106	29903			CDT1	81620	AFG3L2	10939	ATP1A1	476	AQP3	360
ARFIP1	27236			MSLNA	799116	CLNS1A	1207	CCDC116	164592			CDV3	55573	AFM	173	ATP1A2	477	AQP3A	406777
ARFIP2A	449664			MT1A	4489	CLPP	8192	CCDC127	133957			CEBPA	1050	AFMID	125061	ATP1A3	478	AQP4	361
ARFIP2B	550342			MT1X	4501	CLUAP1	23059	CCDC129	223075			CEBPB	1051	AFP	174	ATP1B1	481	AQP7	364
ARGK	39041			MTAG2	50994	CLVS2	134829	CCDC148	130940			CEBPD	1052	AFTPH	54812	ATP1B2	482	AQP9	366
ARGLU1	55082			MTBL	569445	CLYBL	171425	CCDC153	283152			CEBPZ	10153	AGA	175	ATP1B3	483	AQP9B	570191
ARHGAP12	94134			MTP	35362	CMC2	56942	CCDC175	729665			CELA2A	63036	AGAP1	116987	ATP2A2	488	AR	367
ARHGAP15	55843			MTUS2A	556195	CMKLR1	1240	CCDC51	79714			CELF1	10658	AGAP10P	653234	ATP2A3	489	ARAF	369
ARHGAP20OS	408028			MUG-PS1	17835	CMPK	406383	CCDC60	160777			CELF2	10659	AGAP2	116986	ATP2B1	490	ARC	23237
ARHGAP21B	326745			MXRA8A	562784	CMPK1	51727	CCDC70	83446			CELSR2	1952	AGAP2-AS1	100130776	ATP2B3	492	ARCN1	372
ARHGAP23	57636			MYLIPA	335888	CMSS1	84319	CCDC8	83987			CENPH	64946	AGAP3	116988	ATP4B	496	AREG	374
ARHGAP24	83478			MYLZ3	58143	CMTM2B	75502	CCDC80	151887			CENPJ	55835	AGAP7P	653268	ATP5B	11947	ARF1	375
ARHGAP25	9938			MYO10L1	566674	CMTM3	123920	CCDC82	79780			CENPK	64105	AGBL1	123624	ATP5C1	11949	ARF3	377
ARHGAP27	201176			MYO19	80179	CMTM6	54918	CCDC85C	317762			CENPM	79019	AGBL2	79841	ATP5D	66043	ARF4	378
ARHGAP28	79822			MYO1CB	566459	CMTM8	152189	CCDC88B	283234			CENPN	55839	AGBL3	340351	ATP5E	67126	ARF6	382
ARHGAP29B	378998			MYO1H	283446	CMYA5	202333	CCDC90B	60492			CENPP	401541	AGBL4	84871	ATP5F1	11950	ARFGAP1	55738
ARHGAP31	57514			MYT1B	100536821	CNGA2	1260	CCDC91	55297			CENPU	79682	AGBL5	60509	ATP5F1A	498	ARFGEF1	10565
ARHGAP4	393			MZT1	440145	CNGA4	1262	CCDC92	80212			CEP164	22897	AGE-1	174762	ATP5F1B	506	ARFGEF3	57221
ARHGAP42	143872			NAPAB	327082	CNN1	1264	CCL1	6346			CEP295	85459	AGER	177	ATP5G1	11951	ARFRP1	10139
ARHGAP42A	566275			NAT8F1	66116	CNN2	1265	CCL19	6363			CEP55	55165	AGFG1	3267	ATP5H	71679	ARG1	383
ARHGAP4A	393416			NAT8F2	93673	CNOT6	57472	CCL21	6366			CEP85	64793	AGFG1A	327597	ATP5I	140608	ARHGAP11A	9824
ARHGAP5	394			NAV1B	100005000	CNOT8	9337	CCL28	56477			CERK	64781	AGFG1B	393560	ATP5J	11957	ARHGAP17	55114
ARHGAP5-AS1	84837			NBEAB	565885	CNOT9	9125	CCL3	6348			CES1D	104158	AGFG2	3268	ATP5J2	57423	ARHGAP20	57569
ARHGAP8	23779			NBEAL1	65065	CNPY2	10330	CCL5	6352			CES1E	13897	AGGF1	55109	ATP5K	11958	ARHGAP21	57584
ARHGAP9	64333			NBPF8	728841	CNPY4	245812	CCL7	6354			CES2A	102022	AGK	55750	ATP5MC1	516	ARHGAP26	23092
ARHGDIG	398			NCBP2	22916	CNST	163882	CCNDBP1	23582			CES2E	234673	AGL	178	ATP5MG	10632	ARHGAP29	9411
ARHGEF1	9138			NDRG1A	792085	COA7	65260	CCNI	10983			CES5A	221223	AGMAT	79814	ATP5PO	539	ARHGAP30	257106
ARHGEF10L	55160			NDUFA10L1	316632	COASY	80347	CCPG1	9236			CFL1	1072	AGMO	392636	ATP6AP1	537	ARHGAP32	9743
ARHGEF16	27237			NEURL1A	18011	COL15A1	1306	CCR3	1232			CFLAR	8837	AGO1	26523	ATP6V0A1	535	ARHGAP33	115703
ARHGEF18A	407987			NFAT5A	334390	COL22A1	169044	CCR5	1234			CGA	1081	AGO2	27161	ATP6V0B	533	ARHGAP35	2909
ARHGEF18B	562264			NFIL3-2	792516	COL27A1	85301	CCS	9973			CHAC1	79094	AGO3	192669	ATP6V0E2	155066	ARHGAP39	80728
ARHGEF19	128272			NFIL3-5	335737	COL4A6	1288	CCT5	22948			CHAC2	494143	AGPAT1	10554	ATP6V1C2	245973	ARHGAP44	9912
ARHGEF1A	368266			NFIXA	555669	COMMD9	29099	CCT6B	10693			CHAF1B	8208	AGPAT2	10555	ATP6V1F	9296	ARHGEF10	9639
ARHGEF2	9181			NFIXB	678521	COPG1	22820	CCT8	10694			CHCHD1	118487	AGPAT3	56894	ATP6V1H	51606	ARHGEF11	9826
ARHGEF6	9459			NGS	572199	COPS4	51138	CD14	929			CHCHD10	400916	AGPAT4	56895	ATP7A	538	ARHGEF15	22899
ARHGEF7A	553493			NHSB	559636	COPZ1	22818	CD164	8763			CHCHD3	54927	AGPAT4-IT1	79992	ATP8A1	10396	ARHGEF26	26084
ARHGEF7B	494081			NHSL1A	566695	COQ10A	93058	CD1D	912			CHEK1	1111	AGPAT5	55326	ATP8B1	5205	ARHGEF3	50650
ARHGEF9	23229			NKAIN2	154215	COQ3	51805	CD200	4345			CHEK2	11200	AGPAT9	102843911	ATP8B2	57198	ARHGEF33	100271715
ARID3A	1820			NLGN4B	100147967	COQ6	51004	CD24	100133941			CHM	1121	AGPS	8540	ATP8B4	79895	ARHGEF37	389337
ARID3C	138715			NLRP2	55655	COQ9	57017	CD300C	10871			CHMP1B	57132	AGR2	10551	ATP9B	374868	ARHGEF38	54848
ARID4B	51742			NLRP4E	446099	CORO1C	23603	CD34	947			CHMP4C	92421	AGR3	155465	ATPAF1	64756	ARHGEF39	84904
ARID5A	10865			NLRP9A	233001	CORO7	79585	CD38	952			CHN2	1124	AGRN	375790	ATPAF2	91647	ARHGEF4	50649
ARIH1L	405859			NLRP9B	243874	COX16	51241	CD48	962			CHRM3	1131	AGRP	181	ATPIF1	11983	ARHGEF40	55701
ARIH2OS	646450			NME2B.1	30083	COX18	285521	CD52	1043			CHRNA2	1135	AGT	183	ATRAID	51374	ARHGEF5	7984
ARL10	285598			NME2B.2	30084	COX20	116228	CD53	963			CHRNA6	8973	AGTPBP1	23287	ATRN	8455	ARHGEF7	8874
ARL13A	392509			NMRK2	27231	COX5A	9377	CD6	923			CHST15	51363	AGTR1	185	ATRNL1	26033	ARID1A	8289
ARL13B	200894			NMS	129521	COX6A1	1337	CD70	970			CHTF18	63922	AGTR1A	11607	ATXN10	25814	ARID1AA	100141358
ARL14	80117			NNT2	108179934	COX7A2	1347	CD80	941			CIART	148523	AGTR1B	11608	ATXN1L	342371	ARID1AB	568161
ARL14EPL	644100			NOL4LA	555300	COX7A3	335751	CD8A	925			CIDEA	1149	AGTR2	186	ATXN7L1	222255	ARID1B	57492
ARL15	54622			NPY4R	5540	COX8A	1351	CD8B	926			CIDEC	63924	AGTRAP	57085	AUP1	550	ARID2	196528
ARL17A	51326			NRG2B	100270726	CPA5	93979	CD93	22918			CISH	1154	AGXT	189	AURKAIP1	54998	ARID4A	5926
ARL4AA	393834			NSD1A	556086	CPA6	57094	CD9B	406737			CITED1	4435	AGXT2	64902	AURKB	9212	ARID5B	84159
ARL4CB	406531			NSD1B	564592	CPB1	1360	CDADC1	81602			CITED2	10370	AGXT2L1	105268103	AVP	551	ARIH2	10425
ARL5C	390790			NT5C2	22978	CPD	1362	CDC14B	8555			CKAP2	26586	AHCTF1	25909	AVPI1	60370	ARL1	400
ARL6IP5B	436790			NUDT8	254552	CPEB3	22849	CDC42	998			CKB	1152	AHCY	191	AVPR1A	552	ARL14EP	120534
ARL6IP6	151188			NYAP2B	100535812	CPNE8	144402	CDC45	8318			CKS1B	1163	AHCYL1	10768	AVPR1B	553	ARL16	339231
ARL8	327551			OASL1	231655	CPSF3	51692	CDC5L	988			CKS2	1164	AHCYL2	23382	AVPR2	554	ARL3	403
ARL8A	127829			OAZ2B	790945	CPSF4	10898	CDC73	79577			CLASP2	23122	AHDC1	27245	AXIN1	8312	ARL4A	10124
ARL8BB	562445			OBOX6	252830	CPXM1	56265	CDCP1	64866			CLBA1	122616	AHI1	54806	AXIN2	8313	ARL6	84100
ARL9	132946			OLFML3A	568106	CRAT	1384	CDH13	1012			CLCA1	1179	AHNAK	79026	AXL	558	ARL6IP1	23204
ARMC1	55156			OLFR1039	257950	CRCT1	54544	CDH15	1013			CLCN3	1182	AHNAK2	113146	AXUD1	33419	ARL6IP5	10550
ARMC10	83787			OLFR1049	259018	CREB5	9586	CDH18	1016			CLDN11	5010	AHR	196	AZI2	64343	ARL8B	55207
ARMC12	221481			OLFR111	545205	CREG1	8804	CDH22	64405			CLDN4	1364	AHRR	57491	AZIN1	51582	ARMCX2	9823
ARMC1L	321240			OLFR1110	258765	CRIM1	51232	CDH5	1003			CLDND1	56650	AHRRB	565319	AZIN2	113451	ARMCX6	54470
ARMC4	55130			OLFR114	258284	CRKL	1399	CDH7	1005			CLEC11A	6320	AHSA1	10598	B2M	567	ARMT1	79624
ARMC5	79798			OLFR1173	404329	CRLF3	51379	CDHR1	92211			CLEC7A	64581	AHSA1B	321945	B3GALT1	8708	ARNT	405
ARMC7	79637			OLFR1200	257887	CRTC1	23373	CDIPT	10423			CLIC5	53405	AHSA2	268390	B3GALT2	8707	ARNT2	9915
ARMC9	80210			OLFR1202	258454	CRTC3	64784	CDK11B	984			CLIP3	25999	AHSG	197	B3GALT5	10317	ARNTL	406
ARMCX1	51309			OLFR1264	258206	CSAD	51380	CDK12	51755			CLIP4	79745	AHSG1	569558	B3GNT2	10678	ARNTL1B	352935
ARMCX4	100131755			OLFR1328	258394	CSF2	1437	CDK13	8621			CLN3	1201	AHSG2	567406	B3GNT7	93010	ARNTL2	56938
ARPC3	10094			OLFR175-PS1	259004	CSF2RA	1438	CDK18	5129			CLN8	2055	AHSP	51327	B3GNT8	374907	ARPC1A	10552
ARPC4L	445305			OLFR198	258036	CSNK1E	1454	CDK3	1018			CLOCK	9575	AICDA	57379	B4GALT1	2683	ARPC1B	10095
ARPC5B	399482			OLFR2	18317	CSNK2B	1460	CDK6	1021			CLPS	1208	AIDA	64853	B4GALT2	8704	ARPC2	10109
ARPC5L	81873			OLFR220	546747	CSPG5	10675	CDK8	1024			CLPX	10845	AIF1	199	B4GALT6	9331	ARPC5	10092
ARPC5LB	556104			OLFR267	258922	CSRP3	8048	CDK9	1025			CLSPN	63967	AIF1L	83543	B4GAT1	11041	ARPP19	10776
ARPP19B	393947			OLFR288	545140	CST8	10047	CDKAL1	54901			CLSTN1	22883	AIFM1	9131	BABAM2	9577	ARRB2	409
ARPP21	10777			OLFR339	258951	CTDNEP1	23399	CDKL3	51265			CLSTN3	9746	AIFM2	84883	BACE1	23621	ARS2	35539
ARR	44279			OLFR355	258618	CTH	1491	CDKL5	6792			CLTB	1212	AIFM3	150209	BACE2	25825	ARSA	410
ARR3	407			OLFR373	258532	CTLA2A	13024	CDKN1B	1027			CLTC	1213	AIG1	51390	BACH2	60468	ARSJ	79642
ARR3B	796867			OLFR406	258181	CTLA4	1493	CDKN2AIP	55602			CLU	1191	AIM1A	556848	BAD	572	ARSK	153642
ARRB1	408			OLFR447	258990	CTNNA2	1496	CDON	50937			CMAS	55907	AIM2	9447	BAG1	573	ART3	419
ARRB2A	321378			OLFR463	258408	CTNNAL1	8727	CDS1	1040			CMTR1	23070	AIMP1	9255	BAG2	9532	ART4	420
ARRB2B	394099			OLFR689	258745	CTR9	9646	CDS2	8760			CNBP	7555	AIMP2	7965	BAG4	9530	ARVCF	421
ARRDC1	92714			OLFR701	66786	CTRB2	440387	CEACAM1	634			CNGA1	1259	AIP	9049	BAIAP2	10458	ASAH1	427
ARRDC2	27106			OLFR76	258677	CTSLL3	70202	CEBPG	1054			CNIH1	10175	AIPL1	23746	BAIAP2L1	55971	ASAP1A	100170829
ARRDC3A	566685			OLFR874	258882	CTTN	2017	CECR2	27443			CNIH2	254263	AIRE	326	BAMBI	25805	ASB1	51665
ARRDC3B	447866			OLFR898	258871	CUBN	8029	CEL	1056			CNKSR3	154043	AJAP1	55966	BANF1	8815	ASB16	92591
ARRDC5	645432			OLFR95	258506	CUEDC2	79004	CELA1	1990			CNN3	1266	AK1	203	BAP1	8314	ASB5	140458
ARSE	415			OLFR982	258853	CUTA	51596	CELF6	60677			CNOT2	4848	AK2	204	BASP1	10409	ASB5B	550449
ARSG	22901			OLFR987	257951	CXADR	1525	CELSR3	1951			CNP	1267	AK3	50808	BATF	10538	ASCC1	51008
ART2B	11872			OLR1029	288850	CXCL16	58191	CEMIP	57214			CNR1	1268	AK4	205	BAX	581	ASCC3	10973
ART5	116969			OLR1077	405280	CXXC5	51523	CENPA	1058			CNTLN	54875	AK5	26289	BAZ1A	11177	ASCL2	430
ARV1	64801			OLR1079	404960	CYB561A3	220002	CENPE	1062			CNTN3	5067	AK5L	548336	BAZ1B	9031	ASF1B	55723
ASAH2	56624			OLR13	293075	CYB5B	80777	CENPF	1063			CNTRL	11064	AK7	122481	BAZ2B	29994	ASGR1	432
ASAP1	50807			OLR1319	300620	CYC1	1537	CENPI	2491			CNTROB	116840	AK8	158067	BBC3	27113	ASGR2	433
ASAP2	8853			OLR1344	301610	CYHR1	50626	CENPT	80152			COG8	84342	AK9	221264	BBS10	79738	ASIC2	40
ASAP2B	560581			OLR1347	406024	CYP11A	100313513	CENPX	201254			COL12A1	1303	AKAP1	8165	BBS5	129880	ASIC4	55515
ASAP3	55616			OLR1366	405335	CYP26A1	1592	CEP131	22994			COL18A1	80781	AKAP10	11216	BBX	56987	ASIP	434
ASB10	136371			OLR1392	405984	CYP2C39	13098	CEP152	22995			COL23A1	91522	AKAP11	11215	BCAP29	55973	ASL	435
ASB11	140456			OLR1454	287343	CYP2C9	1559	CEP162	22832			COL2A1	1280	AKAP12	9590	BCAT1	586	ASNS	440
ASB12	142689			OLR1475	287487	CYP2J2	1573	CEP170B	283638			COL4A1	1282	AKAP13	11214	BCAT2	587	ASPA	443
ASB12A	322927			OLR1652	406035	CYP3A41A	53973	CEP19	84984			COMT	1312	AKAP14	158798	BCKDHB	594	ASPG	374569
ASB13	79754			OLR1704	294155	CYP3A44	337924	CEP192	55125			COMTD1	118881	AKAP17A	8227	BCKDK	10295	ASPH	444
ASB14	142686			OLR1714	294175	CYP4A12A	277753	CEP63	80254			COPG2	26958	AKAP17B	338351	BCL10	8915	ASPHD1	253982
ASB15	142685			OLR186	405917	CYP4A12B	13118	CERS1	10715			COPS2	9318	AKAP1B	556208	BCL11B	64919	ASPM	259266
ASB15B	568579			OLR190	293334	CYP7B1	9420	CERS3	204219			COPZ2	51226	AKAP2	11217	BCL2	596	ASPSCR1	79058
ASB17	127247			OLR227	293370	CYP8B1	1582	CES1	1066			COQ10B	80219	AKAP3	10566	BCL2L1	598	ASRGL1	80150
ASB18	401036			OLR233	293377	CYSLTR1	10800	CES1F	234564			COQ8A	56997	AKAP4	8852	BCL2L10	10017	ASXL1	171023
ASB2	51676			OLR260	405290	CYTH2	9266	CES2	8824			COX1	4512	AKAP5	9495	BCL2L11	10018	ASXL3	80816
ASB2A.1	567986			OLR281	293425	CYTH3	9265	CETN4	207175			COX15	1355	AKAP6	9472	BCL2L2	599	ATAD1	84896
ASB3	51130			OLR318	309221	DAAM1	23002	CFAP100	348807			COX17	10063	AKAP7	9465	BCL3	602	ATAD2	29028
ASB4	51666			OLR357	293794	DAAM2	23500	CFAP36	112942			COX6B2	125965	AKAP8	10270	BCL6	604	ATAD2B	54454
ASB8	140461			OLR481	404889	DACH2	117154	CFAP97	57587			COX7A1	1346	AKAP8L	26993	BCL7C	9274	ATAD5	79915
ASB9	140462			OLR491	405252	DARS2	55157	CFB	629			COX7B	1349	AKAP9	10142	BCL9L	283149	ATCAYB	100329872
ASCC2	84164			OLR606	405246	DBH	1621	CFDP1	10428			COX7C	1350	AKIP1	56672	BCLAF1	9774	ATE1	11101
ASCL1	429			OLR675	404825	DBNL	28988	CFH	3075			CP	1356	AKIRIN1	79647	BCR	613	ATF1	466
ASCL3	56676			OLR691	404822	DBR1	51163	CFHR1	3078			CPA1	1357	AKIRIN2	55122	BDH1	622	ATF3	467
ASCL4	121549			OLR736	366118	DBT	1629	CFI	3426			CPE	1363	AKNA	80709	BDH2	56898	ATF4	468
ASCL5	647219			OLR774	405233	DCAF12L1	139170	CFP	5199			CPEB2	132864	AKNAD1	254268	BDKRB2	624	ATF5	22809
ASF1A	25842			OLR807	405141	DCAKD	79877	CFTR	1080			CPG1	299247	AKP3	11648	BDNF	627	ATF6	22926
ASF1BA	386897			OLR818	405133	DCC	1630	CGREF1	10669			CPT1A	1374	AKR1A1	10327	BDP1	55814	ATG14	22863
ASH1L	55870			OLR819	405132	DCTPP1	79077	CGRRF1	10668			CPT1B	1375	AKR1A1B	799805	BEAN1	146227	ATG16L1	55054
ASH2L	9070			OLR826	405213	DDAH2	23564	CHAD	1101			CPT2	1376	AKR1B1	231	BEST2	54831	ATG3	64422
ASIC1	41			OLR883	288803	DDIT4	54541	CHAF1A	10036			CPTP	80772	AKR1B10	57016	BET1	10282	ATG4A	115201
ASIC1A	791696			OLR889	288818	DDR1	780	CHCHD2	51142			CRABP2	1382	AKR1B15	441282	BEX3	27018	ATG4C	84938
ASIC3	9311			OLR996	404924	DDX21	9188	CHD6	84181			CREB1	1385	AKR1B7	11997	BEX4	56271	ATG5	9474
ASNSD1	54529			OPN1MW	2652	DDX23	9416	CHD9	80205			CREB3	10488	AKR1C12	622402	BFAR	51283	ATG9A	79065
ASPHD2	57168			OVGP1	5016	DDX24	57062	CHFR	55743			CREB3L2	64764	AKR1C13	27384	BHLHA15	168620	ATL1	51062
ASPN	54829			P2RX3A	58147	DDX28	55794	CHGB	1114			CREBBP	1387	AKR1C14	105387	BHLHE40	8553	ATL2	64225
ASPRV1	151516			PAGR1	79447	DDX49	54555	CHKA	1119			CREBZF	58487	AKR1C19	432720	BHLHE41	79365	ATM	472
ASS1P13	341230			PAPLN	89932	DDX55	57696	CHN1	1123			CREM	1390	AKR1C3	8644	BHMT	635	ATN1	1822
ASTE1	28990			PARVAA	442922	DDX56	54606	CHPT1	56994			CRHBP	1393	AKR1C4	1109	BICC1	80114	ATOH1	474
ASTL	431705			PAX2A	30425	DDX59	83479	CHRDL1	91851			CRHR1	1394	AKR1CL	70861	BICD2	23299	ATOX1	475
ASTN1	460			PAX2B	60638	DDX60	55601	CHRNA1	1134			CRHR2	1395	AKR1CL1	654406	BICRA	29998	ATP10A	57194
ASTN2	23245			PB1	100301806	DEAR	446170	CHRNA10	57053			CRIPT	9419	AKR1D1	6718	BID	637	ATP10D	57205
ATAD1A	368672			PCDH11	100333121	DECR1	1666	CHRNA3	1136			CRISPLD2	83716	AKR1E2	83592	BIK	638	ATP11A	23250
ATAD1B	368412			PCDH1B	572016	DECR2	26063	CHRNA4	1137			CRLS1	54675	AKR7A2	8574	BIN1	274	ATP11C	286410
ATAD3A	55210			PCDH1G11	553999	DEFB19	246700	CHRNA7	1139			CROCC	9696	AKR7A3	22977	BIN2	51411	ATP13A2	23400
ATAD5B	321619			PCDH1G22	323975	DENR	8562	CHRNB2	1141			CROT	54677	AKT1	207	BIRC5	332	ATP1A1	476
ATCAY	85300			PCDH1G32	554016	DEPDC6	420357	CHST1	8534			CRY2	1408	AKT1S1	84335	BIRC6	57448	ATP1A2	477
ATCAYA	565827			PCDH2AB1	493589	DERL3	91319	CHST14	113189			CRYAB	1410	AKT2	208	BLES03	266609	ATP1A3	478
ATF2	1386			PCDH2AB11	493599	DET1	55070	CHSY1	22856			CRYL1	51084	AKT3	10000	BLOC1S5	63915	ATP1B1	481
ATF4A	406514			PCDH2AB12	493600	DFFB	1677	CHTF8	54921			CRYM	1428	AKT3A	560549	BLVRA	644	ATP1B2	482
ATF6B	1388			PCDH2AB6	493592	DGCR14	27886	CHUK	1147			CSNK1A1	1452	AKTIP	64400	BLVRB	645	ATP1B3	483
ATF7	11016			PCDH2AB8	493594	DGCR6	8214	CHURC1	91612			CSNK1G2	1455	ALAD	210	BMP1	649	ATP1B4	23439
ATF7B	567018			PCDH2G8	554056	DGKE	8526	CIB2	10518			CSPG4	1464	ALAS1	211	BMP2	650	ATP2A1	487
ATF7IP	55729			PCDHA8	56140	DGKZ	8525	CIDEB	27141			CSRNP3	80034	ALAS2	212	BMP3	651	ATP2A1L	494489
ATG101	60673			PCDHB17	93888	DGUOK	1716	CILP	8483			CSRP1	1465	ALB	213	BMP4	652	ATP2A2	488
ATG12	9140			PCDHB18	93889	DHCR24	1718	CIRBP	1153			CSRP2	1466	ALCAM	214	BMP6	654	ATP2B1	490
ATG13	9776			PCDHB19	93890	DHH	50846	CIZ1	25792			CST3	1471	ALDH16A1	126133	BMP7	655	ATP2B2	491
ATG2A	23130			PCDHB21	93892	DHPS	1725	CKAP2L	150468			CSTF2	1478	ALDH18A1	5832	BMPR1B	658	ATP2B3	492
ATG2B	55102			PCLOA	100148002	DHRS1	115817	CKAP4	10970			CSTF3	1479	ALDH1A1	216	BMS1	9790	ATP2B4	493
ATG4D	84971			PCLOB	565842	DHRS11	79154	CKAP5	9793			CTBP1	1487	ALDH1A2	8854	BMYC	107771	ATP2C1	27032
ATIC	471			PCNXL2	561583	DHRS13	147015	CKLF	51192			CTCF	10664	ALDH1A3	220	BNC1	646	ATP4A	495
ATL-1	179352			PCNXL3	107992390	DHRS3	9249	CKMB	794752			CTGF	1490	ALDH1A7	26358	BNIP1	662	ATP5C1	11949
ATMIN	23300			PCOLCEA	563867	DHRS7C	201140	CKMT1	12716			CTNNA1	1495	ALDH1B1	219	BNIP2	663	ATP5E	67126
ATOH1A	30303			PDK2A	794083	DHX32	55760	CKMT1B	1159			CTNNB1	1499	ALDH1L1	10840	BNIP3	664	ATP5F1A	498
ATOH7	220202			PEAM3	100380594	DIP2A	23181	CLASP1	23332			CTNND1	1500	ALDH1L2	160428	BNIP3L	665	ATP5F1B	506
ATP10B	23120			PEX11G	92960	DIS3L2	129563	CLCN4	1183			CTPS2	56474	ALDH2	217	BOK	666	ATP5G1	11951
ATP11B	23200			PHF21AB	565544	DISP3	57540	CLCNKA	1187			CTRB1	1504	ALDH2.2	368239	BOLA1	51027	ATP5H	71679
ATP13A1	57130			PHXR4	18689	DIXDC1	85458	CLDN10	9071			CTSB	1508	ALDH3A1	218	BOLA2B	654483	ATP5IF1B	558368
ATP13A5	344905			PIAS1A	564496	DKK2	27123	CLDN15	24146			CTSC	1075	ALDH3A2	224	BOLA3	388962	ATP5J2	57423
ATP1A3A	64610			PIRA7	18730	DLG5	9231	CLDN2	9075			CTSD	1509	ALDH3B1	221	BOP1	23246	ATP5K	11958
ATP1A3B	64611			PLA2G3	50487	DLGAP4	22839	CLDN3	1365			CTSE	1510	ALDH3B2	222	BOULE	100134923	ATP5L	27425
ATP1A4	480			PLEKHM2	23207	DMAP1	55929	CLDN5	7122			CTSH	1512	ALDH4A1	8659	BPGM	669	ATP5MC3B	81541
ATP1B1B	64273			PLPPR1	54886	DMC1	11144	CLEC10A	10462			CTSL	1514	ALDH5A1	7915	BPHL	670	ATP5PF	522
ATP1B2B	114457			PLPPR2A	393428	DMGDH	29958	CLEC12B	387837			CUTC	51076	ALDH6A1	4329	BPIFB3	359710	ATP6AP1L	92270
ATP1B3A	30468			PLXNA1A	795761	DMP1	1758	CLEC5A	23601			CUX2	23316	ALDH7A1	501	BPIFB6	128859	ATP6V0A2	23545
ATP1B3B	64272			PLXNA4OS1	319849	DMPK	1760	CLHC1	130162			CWC27	10283	ALDH8A1	64577	BPTF	2186	ATP6V0B	533
ATP23	91419			PMELA	321239	DMRT1	1761	CLIC2	1193			CX3CL1	6376	ALDH9A1	223	BRAP	8315	ATP6V0D2	245972
ATP2A2B	568265			POMCA	353221	DMRTA1	63951	CLIC3	9022			CX3CR1	1524	ALDH9A1B	399481	BRAT1	221927	ATP6V0E	11974
ATP2B1A	378746			POU2F2A	557055	DMRTC2	63946	CLIC6	54102			CXCL1	2919	ALDOA	226	BRCA1	672	ATP6V0E1	8992
ATP2B3B	558525			PPFIA3	8541	DMTF1	9988	CLINT1	9685			CXCL10	3627	ALDOAA	336425	BRCA2	675	ATP6V0E2	155066
ATP2C2	9914			PPFIBP1B	561961	DNA2	1763	CLIP1	6249			CXCL12	6387	ALDOART2	79459	BRCC3	79184	ATP6V1A	523
ATP5F1C	509			PPM1F	9647	DNAH1	25981	CLK1	1195			CXCL13	10563	ALDOB	229	BRD1	23774	ATP6V1C1	528
ATP5F1D	513			PPNR	26930	DNAJC11	55735	CLK2	1196			CXCL2	2920	ALDOC	230	BRD3	8019	ATP6V1C2	245973
ATP5F1E	514			PPP1R2B	153743	DNAJC19	131118	CLK3	1198			CXCL8	3576	ALG1	56052	BRD7	29117	ATP6V1D	51382
ATP5G3	228033			PPP4R1L	55370	DNAJC2	27000	CLK4	57396			CYB5A	1528	ALG10	84920	BRD8	10902	ATP6V1E1	529
ATP5MC2	517			PPP4R3A	55671	DNAJC9	23234	CLMN	79789			CYB5R3	1727	ALG11	440138	BRI3BP	140707	ATP6V1F	9296
ATP5MC3	518			PPP6R2B	570360	DNLZ	728489	CLMP	79827			CYBRD1	79901	ALG12	79087	BRMS1L	84312	ATP6V1G2	534
ATP5MD	84833			PRAMEL4	347710	DNMBP	23268	CLP1	10978			CYCS	54205	ALG13	79868	BROX	148362	ATP6V1G3	127124
ATP5MEA	559659			PRDM8	56978	DNTTIP2	30836	CLRN2	645104			CYP11A1	1583	ALG14	199857	BRSK1	84446	ATP6V1H	51606
ATP5MEB	767750			PRICKLE2A	777736	DOC2A	8448	CLRN3	119467			CYP11B1	1584	ALG2	85365	BRSK2	9024	ATP9B	374868
ATP5MF	9551			PRMT7	54496	DOCK1	1793	CLSTN2	64084			CYP17A1	1586	ALG3	10195	BSCL2	26580	ATPIF1	11983
ATP5MPL	9556			PROL1	17830	DOCK10	55619	CMA1	1215			CYP19A1	1588	ALG5	29880	BSDC1	55108	ATR	545
ATP5O	28080			PRP	100317029	DOCK5	80005	CMBL	134147			CYP1A1	1543	ALG6	29929	BSG	682	ATRN	8455
ATP5PB	515			PRP15	24687	DOCK6	57572	CMPK2	129607			CYP1A2	1544	ALG8	79053	BSN	8927	ATRX	546
ATP5PD	10476			PRPMP5	381832	DOCK8	81704	CNDP1	84735			CYP1B1	1545	ALG9	79796	BST2	684	ATXN10	25814
ATP6	4508			PRR11	55771	DOLK	22845	CNGB1	1258			CYP27A1	1593	ALK	238	BTAF1	9044	ATXN2L	11273
ATP6AP2	10159			PRR12A	564766	DOLPP1	57171	CNGB3	54714			CYP2A1	24894	ALKAL2	285016	BTC	685	ATXN7	6314
ATP6V0A1A	324307			PRR12B	557848	DOXL2	243376	CNIH4	29097			CYP2A4	13086	ALKBH1	8846	BTF3	689	ATXN7L2	127002
ATP6V0A4	50617			PRRT2	112476	DPCD	25911	CNMD	11061			CYP2B10	13088	ALKBH2	121642	BTG1	694	AUH	549
ATP6V0C	527			PRSS30	30943	DPH2	1802	CNNM3	26505			CYP2B15	685222	ALKBH3	221120	BTG2	7832	AUP1	550
ATP6V0D1	9114			PSG28	114871	DPH3	285381	CNOT1	23019			CYP2B6	1555	ALKBH4	54784	BTG3	10950	AURKA	6790
ATP6V1AA	394110			PSG7	5676	DPH6	89978	CNOT10	25904			CYP2C19	1557	ALKBH5	54890	BTRC	8945	AURKB	9212
ATP6V1B1	525			PTGS2B	559020	DPH7	92715	CNOT7	29883			CYP2C29	13095	ALKBH6	84964	BUB1B	701	AUTS2A	368890
ATP6V1B2	526			PTPRDB	100073332	DPM1	8813	CNPY1	285888			CYP2C54	404195	ALKBH7	84266	BUB3	9184	AVIL	10677
ATP6V1BA	359839			PTPRFA	140819	DPP6	1804	CNRIP1	25927			CYP2C67	545288	ALKBH8	91801	BUD31	8896	AVP	551
ATP6V1C1A	368907			PTPRGA	561197	DPY30	84661	CNTFR	1271			CYP2C68	433247	ALLC	55821	BVES	11149	AVPI1	60370
ATP6V1C1B	449655			PURAB	557266	DPYSL2	1808	CNTN1	1272			CYP2C70	226105	ALMS1	7840	BZW1	9689	AVPR1B	553
ATP6V1E2	90423			PVALB3	100000771	DRAM2	128338	CNTN2	6900			CYP2E1	1571	ALOX12	239	C19ORF12	83636	AXIN1	8312
ATP6V1G1	9550			QRFP	347148	DRAP1	10589	CNTN4	152330			CYP2J5	13109	ALOX12B	242	C1GALT1C1	29071	AXIN2	8313
ATP7B	540			RAB2	35577	DRG2	1819	CNTNAP5B	241175			CYP2R1	120227	ALOX12E	11685	C1QBP	708	AXL	558
ATP8	4509			RAB6	34636	DSEL	92126	COA5	493753			CYP2U1	113612	ALOX15	246	C1QTNF1	114897	AZGP1	563
ATP8A2	51761			RANGAP1	5905	DTWD1	56986	COBLL1	22837			CYP39A1	51302	ALOX5	240	C1QTNF2	114898	AZIN1	51582
ATP8B3	148229			RAPH1A	557435	DTX1	1840	COCH	1690			CYP3A11	13112	ALOX5AP	241	C1QTNF3	114899	AZIN2	113451
ATP8B5P	158381			RAPH1B	560319	DUS4L	11062	COG5	10466			CYP3A2	266682	ALOXE3	59344	C1QTNF4	114900	B2M	567
ATP9A	10079			RASGRF2B	553520	DUSP10	11221	COG7	91949			CYP3A23/3A1	25642	ALPI	248	C1QTNF5	114902	B3GALNT1	8706
ATPSYNBETA	43829			RBM14B	402858	DUSP11	8446	COIL	8161			CYP3A4	1576	ALPK1	80216	C1QTNF6	114904	B3GAT1	27087
ATRIP	84126			RBMXL1	494115	DUSP15	128853	COL11A1	1301			CYP4A10	13117	ALPK2	115701	C1QTNF7	114905	B3GAT2	135152
ATRXL	568580			RBP2A	568032	DUSP16	80824	COL11A2	1302			CYP4A14	13119	ALPK3	57538	C1QTNF9	338872	B3GNT2	10678
ATXN1	6310			RDH8A	280648	DUSP27	92235	COL17A1	1308			CYP4A2	24306	ALPL	249	C1R	715	B3GNT7	93010
ATXN2	6311			REEP3A	641577	DUSP3	1845	COL1A1	1277			CYP4A31	666168	ALPP	250	C1S	716	B4GALNT1	2583
ATXN3	4287			REG1	19692	DUSP4	1846	COL1A2	1278			CYP4A32	100040843	ALPPL2	251	C3	718	B4GALNT4	338707
ATXN7L2A	692316			REREA	569081	DUSP8	1850	COL24A1	255631			CYP4F14	64385	ALS2	57679	C4A	720	B4GALT3	8703
ATXN7L2B	436928			RGD1304624	314128	DYNC1I1	1780	COL3A1	1281			CYP51	13121	ALS2A	557014	C5AR1	728	B4GALT4	8702
ATXN7L3	56970			RGD1305014	309029	DYNLL1	8655	COL4A3	1285			CYP7A1	1581	ALS2CL	259173	C6	729	B9D1	27077
ATXN7L3B	552889			RGD1305207	366990	DYNLL2	140735	COL4A5	1287			CYR61	3491	ALS2CR11	73463	C6ORF226	441150	BABAM2	9577
AUNIP	79000			RGD1305464	315702	DYRK1A	1859	COL5A1	1289			CYYR1	116159	ALS2CR12	130540	C8A	731	BACE2	25825
AURKC	6795			RGD1306195	313163	DZIP3	9666	COL6A2	1292			DAB1	1600	ALT	42127	C8B	732	BAG3	9531
AUTS2	26053			RGD1306441	290425	E2F3	1871	COL6A3	1293			DACT1	51339	ALX1	8092	C9	735	BAG4	9530
AVEN	57099			RGD1306704	295483	EAF1	85403	COL8A2	1296			DAPK1	1612	ALX3	257	C9ORF116	138162	BAG5	9529
AVGR1	654840			RGD1306954	288269	EAPP	55837	COLEC12	81035			DAPP1	27071	ALX4	60529	CA9	768	BAHCC1	57597
AVL9	23080			RGD1308147	307008	EARS2	124454	COLQ	8292			DBI	1622	ALYREF	10189	CAB39	51719	BAHD1	22893
AWAT1	158833			RGD1308544	361192	ECHDC2	55268	COMMD1	150684			DBP	1628	AMACR	23600	CABIN1	23523	BAIAP3	8938
AYM1	503692			RGD1309291	298051	ECHDC3	79746	COMMD2	51122			DCAF7	10238	AMBN	258	CABLES1	91768	BAK1	578
AZIN1A	550230			RGD1309540	295930	ECI1	1632	COMMD3	23412			DCBLD2	131566	AMBP	259	CABP1	9478	BANF1	8815
AZIN1B	317764			RGD1309730	295952	ECR	35540	COMMD5	28991			DCLK1	9201	AMBRA1	55626	CACNA1A	773	BANP	54971
B3GALNT2	148789			RGD1310166	303395	EDF1	8721	COPB2	9276			DCN	1634	AMBRA1A	100332642	CACNA1B	774	BAP1	8314
B3GALT4	8705			RGD1310819	301351	EDNRB	1910	COPS3	8533			DCPS	28960	AMBRA1B	559106	CACNA1C	775	BARD1	580
B3GALT6	126792			RGD1311345	361201	EEA1	8411	COPS7A	50813			DCTN1	1639	AMD1	262	CACNA1D	776	BARHL1	56751
B3GAT3	26229			RGD1311899	288704	EFCAB10	100130771	COPS8	10920			DCXR	51181	AMD2	100041585	CACNA1G	8913	BARX2	8538
B3GNT2L	797513			RGD1312005	291580	EFCAB14	9813	COPS9	150678			DDAH1	23576	AMDHD1	144193	CACNA1I	8911	BASP1	10409
B3GNT3	10331			RGD1560010	310537	EFEMP2	30008	COQ8B	79934			DDC	1644	AMDHD2	51005	CACNA2D3	55799	BATF3	55509
B3GNT4	79369			RGD1560492	361039	EFHD1	80303	CORO1A	11151			DDIT3	1649	AMELX	265	CACNB1	782	BAX	581
B3GNT5	84002			RGD1561145	498580	EFNA2	1943	CORO1B	57175			DDIT4L	115265	AMER1	139285	CACNB3	784	BAZ1A	11177
B3GNT5B	791470			RGD1563888	360692	EFTUD2	9343	CORO2A	7464			DDT	1652	AMER2	219287	CACNG2	10369	BAZ1B	9031
B3GNT6	192134			RGD1565367	312226	EGFLAM	133584	CORO2B	10391			DDX17	10521	AMFR	267	CACNG3	10368	BAZ2A	11176
B3GNT9	84752			RGD1565438	364460	EGLN1	54583	CORT	1325			DDX18	8886	AMH	268	CACNG6	59285	BAZ2B	29994
B3GNTL1	146712			RGD1565498	500843	EGR3	1960	COX4I1	1327			DDX27	55661	AMHR2	269	CACNG7	59284	BBC3	27113
B4GALNT2	124872			RHOUB	550481	EHBP1L1	254102	COX4I2	84701			DDX39	68278	AMIGO1	57463	CAD	790	BBOX1	8424
B4GALT5	9334			RHOX2C	100039948	EHD2	30846	COX5AB	326962			DDX39B	7919	AMIGO2	347902	CADM1	23705	BBS1	582
B4GALT7	11285			RHOX3E	100135657	EIF3D	8664	COX5B	1329			DDX3X	1654	AMIGO3	386724	CADPS	8618	BBS2	583
B9D2	80776			RINT1	60561	EIF3G	8666	COX6C	1345			DDX46	9879	AMMECR1	9949	CALCA	796	BBS4	585
BA2	100035488			RMCS2	116747	EIF3H	8667	COX7A2A	554103			DDX5	1655	AMMECR1L	83607	CALCOCO1	57658	BBS7	55212
BAALC	79870			RNASEH2C	84153	EIF3I	8668	COX8B	12869			DDX54	79039	AMN	81693	CALCRL	10203	BBX	56987
BAAT	570			RNASET2B	68195	EIF4A3	9775	COX8H	100038031			DEK	7913	AMN1	196394	CALD1	800	BCAM	4059
BABAM1	29086			RNU1B6	19847	EIF4E2	9470	CPAMD8	27151			DERA	51071	AMOT	154796	CALM1	801	BCAN	63827
BACH1	571			RORCB	562258	EIF4G1	1981	CPEB4	80315			DES	1674	AMOTL1	154810	CALM3	808	BCAP29	55973
BADA	564921			RP1L1	94137	EIF6	3692	CPED1	79974			DEUP1	159989	AMOTL2	51421	CALML4	91860	BCAR1	9564
BAG6	7917			RPL10	6134	ELA1	595061	CPLX1	10815			DEXI	28955	AMPD1	270	CALR	811	BCAT1	586
BAIAP2A	678518			RPS27.2	393738	ELF1	1997	CPLX2	10814			DGAT1	8694	AMPD2	271	CAMK1D	57118	BCCIP	56647
BAIAP2L1A	387261			RRBP1B	567029	ELF5	2001	CPNE2	221184			DGAT2	84649	AMPD3	272	CAMK2B	816	BCHE	590
BAIAP2L2	80115			RT1-CE3	414793	ELL	8178	CPNE3	8895			DGCR8	54487	AMPH	273	CAMK2G	818	BCL10	8915
BANF2	140836			RT1-DB1	294270	ELMOD2	255520	CPNE9	151835			DGKA	1606	AMT	275	CAMSAP3	57662	BCL2	596
BANK1	55024			RT1-M10-1	414787	ELN	2006	CPOX	1371			DGKB	1607	AMTN	401138	CAND2	23066	BCL2A1C	12046
BARHL2	343472			RT1-S3	294228	ELOB	6923	CPPED1	55313			DHCR7	1717	AMY1	11722	CAP1	10487	BCL2L11	10018
BARX1	56033			RT1-T18	406194	ELOVL1	64834	CPT1C	126129			DHODH	1723	AMY1C	278	CAP2	10486	BCL2L14	79370
BATF2	116071			RT1-T24-4	414784	ELOVL2	54898	CPZ	8532			DHRS4	10901	AMY2A	279	CAPN10	11132	BCLAF1	9774
BAXA	58081			RUSC1	23623	ELOVL3	83401	CR1L	1379			DHRS9	10170	AMZ1	155185	CAPN5	726	BCS1L	617
BAXB	503609			SAP130B	335897	ELP3	55140	CRABP1	1381			DHX15	1665	AMZ2	51321	CAPN8	388743	BDH1	622
BBIP1	92482			SAT2B	436827	ELP5	23587	CRABP1B	415102			DHX57	90957	AMZ2P1	201283	CAPNS1	826	BDNF	627
BBOF1	80127			SC:D217	100142642	EMC2	9694	CRACR2B	283229			DIABLO	56616	ANAPC1	64682	CAR1	12346	BDP1	55814
BBS12	166379			SCARNA1	677774	EMC7	56851	CRADD	8738			DICER1	23405	ANAPC10	10393	CAR11	12348	BECN1	8678
BBS9	27241			SCML1	6322	EMILIN1	11117	CRB3	92359			DIO1	1733	ANAPC11	51529	CAR12	76459	BEND4	389206
BCAP31	10134			SCML2	10389	EMILIN3	90187	CRCP	27297			DIRAS2	54769	ANAPC13	25847	CAR13	71934	BEND7	222389
BCAR3	8412			SCN4AB	564977	ENDOG	2021	CREB3L1	90993			DLG1	1739	ANAPC15	25906	CAR2	12349	BET1	10282
BCAS1	8537			SCN4BA	566069	ENG	2022	CREB3L4	148327			DLG4	1742	ANAPC16	119504	CAR4	12351	BET1L	51272
BCAS2	10286			SCPP1	100270757	ENKD1	84080	CREBL2	1389			DLGAP1	9229	ANAPC2	29882	CARHSP1	23589	BEX2	84707
BCAS3	54828			SDK2B	564922	ENSA	2029	CREBRF	153222			DLGAP3	58512	ANAPC4	29945	CARS	833	BEX3	27018
BCAS4	55653			SDR16C6	242286	ENTPD5	957	CRELD2	79174			DLGAP5	9787	ANAPC5	51433	CASD1	64921	BGLAP	632
BCDIN3D	144233			SELENBP2	20342	ENY2	56943	CRIP1	1396			DLK1	8788	ANAPC7	51434	CASP1	834	BGLAPL	337724
BCKDHA	593			SEMA6E	556743	EPB42	2038	CRIP2	1397			DMBT1	1755	AND2	566702	CASP14	23581	BGN	633
BCL11A	53335			SENP17	408216	EPHA2	1969	CRISP1	167			DMD	1756	AND3	561047	CASP3	836	BGNA	431774
BCL11AA	678650			SEPT8B	571702	EPM2AIP1	9852	CRISPLD1B	393442			DNAAF1	123872	ANG	283	CASP6	839	BHLHE40	8553
BCL2A	570772			SERF1	20365	EPPK1	83481	CRK	1398			DNAH8	1769	ANGEL1	23357	CASP7	840	BHLHE41	79365
BCL2A1	597			SERPINH1A	555328	EPS8L3	79574	CRLF1	9244			DNAJA1	3301	ANGEL2	90806	CASP8	841	BHMT	635
BCL2A1B	12045			SGIP1A	566542	ERAL1	26284	CRP	1401			DNAJA2	10294	ANGPT1	284	CASP9	842	BICD2	23299
BCL2A1D	12047			SGIP1B	103909890	ERAP1	51752	CRTAM	56253			DNAJB1	3337	ANGPT2	285	CASQ1	844	BICRAL	23506
BCL2L12	83596			SH3BP5LB	558670	ERBB3	2065	CRYBB2	1415			DNAJB11	51726	ANGPTL1	9068	CASQ2	845	BIN1	274
BCL2L13	23786			SH3PXD2AB	567923	ERBB4	2066	CRYBG3	131544			DNAJB4	11080	ANGPTL2	23452	CASR	846	BIN2A	494244
BCL2L15	440603			SHANK3A	557701	ERC2	26059	CRYZL1	9946			DNAJB9	4189	ANGPTL3	27329	CASTOR1	652968	BIRC3	330
BCL6A	393707			SHANK3B	566152	ERCC3	2071	CSDC2	27254			DNAJC10	54431	ANGPTL4	51129	CASZ1	54897	BIRC5	332
BCL6AB	100001936			SHB	6461	ERCC5	2073	CSDE1	7812			DNAJC12	56521	ANGPTL6	83854	CAT	847	BIRC6	57448
BCL6B	255877			SHISA7B	100034520	ERDR1	170942	CSE1L	1434			DNAJC16	23341	ANGPTL7	10218	CAV1	857	BIRC7	79444
BCL7A	605			SHISA9B	566015	ERF	2077	CSF1	1435			DNAJC27	51277	ANK	11732	CBFA2T3	863	BLCAP	10904
BCL7B	9275			SIAH1A	20437	ERFE	151176	CSF3	1440			DNAJC3	5611	ANK1	286	CBFB	865	BLMH	642
BCL7BA	406444			SIK2A	100126142	ERH	2079	CSF3R	1441			DNAJC6	9829	ANK2	287	CBLB	868	BLOC1S6	26258
BCL7BB	81595			SIRPB1A	320832	ERICH6	131831	CSMD2	114784			DNAJC8	22826	ANK3	288	CBLC	23624	BLVRA	644
BCL9	607			SIRPB1B	668101	ERP29	10961	CSMD3	114788			DNM3	26052	ANKAR	150709	CBLN1	869	BLVRB	645
BCLAF3	256643			SIRPD	128646	ERR	38912	CSN3	1448			DNMT1	1786	ANKDD1A	348094	CBLN2	147381	BLZF1	8548
BCMO1	101448034			SIX1B	404627	ESD	2098	CSNK1D	1453			DNMT3A	1788	ANKEF1	63926	CBLN4	140689	BMF	90427
BCO1	53630			SKINT3	195564	ESYT1	23344	CSNK1G1	53944			DNMT3B	1789	ANKFY1	51479	CBR1	873	BMI1	648
BCO2	83875			SLC13A3	64849	ESYT2	57488	CSNK2A1	1457			DOC2B	8447	ANKH	56172	CBR4	84869	BMP1	649
BCOR	54880			SLC16A6B	561766	ETL4	100144434	CSPP1	79848			DOK5	55816	ANKHA	571148	CBS	875	BMP2K	55589
BCORL1	63035			SLC17A2	10246	ETV4	2118	CSRNP2	81566			DONSON	29980	ANKHB	323738	CBWD3	445571	BMP4	652
BDKRB1	623			SLC25A15B	565335	ETV5	2119	CST13	69294			DOPEY2	9980	ANKHD1	54882	CBX2	84733	BMP6	654
BECN2	441925			SLC25A47	283600	ETV6	2120	CST6	1474			DOT1L	84444	ANKIB1	54467	CBX3	11335	BMPR1A	657
BEGAIN	57596			SLC25A51	92014	EVA1A	84141	CST7	8530			DPEP1	1800	ANKK1	255239	CBX5	23468	BMPR2	659
BEND3	57673			SLC28A1	9154	EVA1B	55194	CTBP2	1488			DPEP2	64174	ANKLE2	23141	CBY1	25776	BMS1	9790
BEND5	79656			SLC35F3	148641	EXD2	55218	CTBS	1486			DPH5	51611	ANKMY2	57037	CC2D2A	57545	BNIP2	663
BEND6	221336			SLC3A2A	796322	EXOC3L2	90332	CTDSP1	58190			DPM3	54344	ANKRA2	57763	CCAR1	55749	BNIP3	664
BEST1	7439			SLC46A3	283537	EXOC3L4	91828	CTDSPL	10217			DPP3	10072	ANKRD1	27063	CCDC112	153733	BNIP3L	665
BEST3	144453			SLC6A16A	555229	EXOG	9941	CTF2	244218			DPP4	1803	ANKRD10	55608	CCDC115	84317	BOD1L	665775
BEST4	266675			SLC8A4A	568512	EXOSC10	5394	CTHRC1	115908			DPP7	29952	ANKRD10A	393955	CCDC12	151903	BOK	666
BEX1	55859			SLFN8	276950	EXOSC5	56915	CTNS	1497			DPYD	1806	ANKRD11	29123	CCDC17	149483	BOLA2	552900
BFSP1	631			SMC2OS	72648	EXOSC6	118460	CTPS1	1503			DPYSL4	10570	ANKRD12	23253	CCDC183	84960	BORA	79866
BHLHE22	27319			SMC6	79677	EXOSC7	23016	CTRC	11330			DRC3	83450	ANKRD13A	88455	CCDC184	387856	BORCS7	119032
BHLHE23	128408			SMDT1B	100000862	EXT2	2132	CTSA	5476			DRD1	1812	ANKRD13C	81573	CCDC25	55246	BORCS8	729991
BHMT2	23743			SMIM15	643155	EZH1	2145	CTSK	1513			DRD2	1813	ANKRD13D	338692	CCDC27	148870	BPI	671
BICD1	636			SMU1B	570074	FABP2	2169	CTSS	1520			DRD4	1815	ANKRD16	54522	CCDC28B	79140	BPIFB6	128859
BICDL1	92558			SNHG9	735301	FADS2	9415	CTSZ	1522			DSC2	1824	ANKRD17	26057	CCDC3	83643	BPNT1	10380
BICDL2	146439			SNORA62	6044	FADS6	283985	CTXN1	404217			DSCC1	79075	ANKRD2	26287	CCDC58	131076	BRAF	673
BIN1B	447863			SNORA84	100124534	FAHD1	81889	CUEDC1	404093			DSG2	1829	ANKRD22	118932	CCDC69	26112	BRCA1	672
BIN2B	327387			SNORD21	6083	FAM110A	83541	CUL2	8453			DSP	1832	ANKRD23	200539	CCDC77	84318	BRCA2	675
BIRC2	329			SNORD3A	780851	FAM115C	680422	CUL3	8452			DST	667	ANKRD24	170961	CCDC84	338657	BRCC3	79184
BIRC5A	373110			SOBPA	573683	FAM117A	81558	CUX1	1523			DSTN	11034	ANKRD26	22852	CCDC85B	11007	BRD2	6046
BLM	641			SORBS2A	571008	FAM126A	84668	CUZD1	50624			DTL	51514	ANKRD27	84079	CCDC96	257236	BRD3	8019
BLNK	29760			SP100.3	555649	FAM129B	64855	CWC22	57703			DTNA	1837	ANKRD28	23243	CCK	885	BRD8	10902
BLOC1S1	2647			SPATA31	78124	FAM136A	84908	CXCL11	6373			DTNB	1838	ANKRD29	147463	CCKAR	886	BRI3BP	140707
BLOC1S2	282991			SPATC1	375686	FAM151B	167555	CXCL14	9547			DTNBP1	84062	ANKRD30A	91074	CCKBR	887	BRICD5	283870
BLOC1S3	388552			SPEER4C	100502967	FAM160A2	84067	CXCL5	6374			DTYMK	1841	ANKRD31	256006	CCL17	6361	BRINP1	1620
BLOC1S4	55330			SPEG	10290	FAM162A	26355	CXCL9	4283			DUSP1	1843	ANKRD33	341405	CCL2	6347	BRINP3	339479
BMF1	571949			SPEGA	570504	FAM167A	83648	CXCR2	3579			DUSP14	11072	ANKRD33AA	557568	CCL20	6364	BRIP1	83990
BMI1A	321505			SPEGB	563174	FAM167B	84734	CXCR4	7852			DUSP2	1844	ANKRD33B	651746	CCL6	20305	BROX	148362
BMI1B	394249			SPHK2	56848	FAM168A	23201	CYB561D2	11068			DUSP5	1847	ANKRD34B	340120	CCL8	6355	BRSK1	84446
BMP10	27302			SPICE1	152185	FAM173A	65990	CYBA	1535			DUSP6	1848	ANKRD34C	390616	CCM2	83605	BRWD3	254065
BMP15	9210			SPINK10	328971	FAM173B	134145	CYBB	1536			DVL1	1855	ANKRD35	148741	CCNA1	8900	BSN	8927
BMP1A	572452			SPINT4	391253	FAM181B	220382	CYCT	13067			DYRK2	8445	ANKRD36	375248	CCNA2	890	BSNB	101175706
BMP1B	559877			SPRR2J-PS	20764	FAM185A	222234	CYFIP2	26999			DYSF	8291	ANKRD36BP1	84832	CCNB1	891	BSND	7809
BMP2A	30631			SRBD1	55133	FAM189B	10712	CYP-35A2	182177			E2F2	1870	ANKRD36BP2	645784	CCNB2	9133	BTAF1	9044
BMP5	653			SRCIN1	80725	FAM193B	54540	CYP11B2	1585			E2F7	144455	ANKRD36C	400986	CCNC	892	BTBD1	53339
BMP7B	557567			SRGAP1B	555788	FAM19A5	25817	CYP1A	140634			E2F8	79733	ANKRD37	353322	CCND1	595	BTBD2	55643
BMP8A	353500			SRRM2	23524	FAM20C	56975	CYP20A1	57404			EBAG9	9166	ANKRD39	51239	CCND2	894	BTD	686
BMP8B	656			SST6	794095	FAM212A	389119	CYP21A2	1589			EBF3	253738	ANKRD40	91369	CCND3	896	BTF3L4	91408
BMPER	168667			STAB1	23166	FAM35A	54537	CYP27B1	1594			EBP	10682	ANKRD42	338699	CCNE1	898	BTG1	694
BMPR1AA	58145			STARD13B	100005208	FAM3C	10447	CYP2A2	24895			ECH1	1891	ANKRD44	91526	CCNE2	9134	BTG2	7832
BMPR1BA	30742			STK25A	449653	FAM43A	131583	CYP2A6	1548			ECHS1	1892	ANKRD45	339416	CCNF	899	BTG3	10950
BMPR2A	562822			STK35	140901	FAM46A	55603	CYP2B23	243881			ECI2	10455	ANKRD46	157567	CCNG1	900	BTNL5-PS	81497
BMT2	154743			STOX2A	571741	FAM49B	51571	CYP2C23	226143			ECI3	69123	ANKRD49	54851	CCNH	902	BUB1	699
BMX	660			STX18	53407	FAM50A	9130	CYP2C7	29298			ECM1	1893	ANKRD50	57182	CCNL1	57018	BUB1B	701
BNC2	54796			STXBP6L	100002110	FAM69B	138311	CYP2C8	1558			EDN1	1906	ANKRD52	283373	CCNL2	81669	BUD31	8896
BNIP3LB	554650			SYCP1-PS1	20958	FAM72A	729533	CYP2D26	76279			EDNRA	1909	ANKRD53	79998	CCNO	10309	BVES	11149
BOC	91653			SYNE1A	569553	FAM78B	149297	CYP2J9	74519			EEF1A1	1915	ANKRD54	129138	CCNT2	905	BXDC2	402823
BOD1	91272			SYNGAP1A	100034485	FAM83H	286077	CYP2S1	29785			EEF1D	1936	ANKRD55	79722	CCNYL1	151195	BXDC5	379964
BOD1L1	259282			SYNGAP1B	100151149	FAM84A	151354	CYP3A	101155406			EEF2	1938	ANKRD6	22881	CCR2	729230	BYSL	705
BOKB	394160			SYT7A	561429	FANCC	2176	CYP3A25	56388			EFNA1	1942	ANKRD60	140731	CCRL2	9034	BZW2	28969
BOLL	66037			T2GTL4A	442924	FANCL	55120	CYP3A5	1577			EFNB1	1947	ANKRD61	100310846	CCT3	7203	C15ORF48	84419
BORCS5	118426			TACR1A	100003539	FAR1	84188	CYP3A65	553969			EFNB2	1948	ANKRD65	441869	CCT6A	908	C16ORF71	146562
BORCS6	54785			TANC2A	568810	FARS2	10667	CYP3A7	1551			EFS	10278	ANKRD66	100287718	CCT7	10574	C18ORF54	162681
BPIFA1	51297			TAS2R118	387347	FASL	14103	CYP3C1	324340			EGF	1950	ANKRD6A	100330565	CCZ1	51622	C1GALT1	56913
BPIFA2	140683			TATDN1	83940	FAT4	79633	CYP46A1	10858			EGFR	1956	ANKRD7	56311	CD109	135228	C1QA	712
BPIFA3	128861			TBC1D32	221322	FBLN2	2199	CYP4A11	1579			EGR1	1958	ANKRD9	122416	CD151	977	C1QB	713
BPIFA5	67135			TCFAP2B	100313554	FBXL20	84961	CYP4B1	1580			EGR2	1959	ANKS1A	23294	CD163	9332	C1QC	714
BPIFB1	92747			TCFE2A	380101	FBXL3	26224	CYSTM1	84418			EGR4	1961	ANKS1B	56899	CD180	4064	C1QL2	165257
BPIFB2	80341			TCL1B4	27380	FBXL8	55336	CYTB	4519			EHD3	30845	ANKS3	124401	CD19	930	C1QTNF12	388581
BPIFB4	149954			TCN2	6948	FBXO16	157574	CYTH4	27128			EHD4	30844	ANKS4B	257629	CD1D1	12479	C1QTNF4	114900
BPIFB5	228802			TCRA-V2.6	21530	FBXO31	79791	CYTIP	9595			EHHADH	1962	ANKS6	203286	CD200R1	131450	C1QTNF5	114902
BPIFB9A	71425			TCRB	21577	FBXO33	254170	DACT2	168002			EHMT2	10919	ANKUB1	389161	CD207	50489	C1S	716
BPIFB9B	433492			TCRB-J	21580	FBXO9	26268	DAD1	1603			EIF1	10209	ANKZF1	55139	CD209A	170786	C2	717
BPIFB9P	402016			TCSTV3	236219	FBXW2	26190	DAG1	1605			EIF2AK2	5610	ANLN	54443	CD209B	69165	C21ORF33	8209
BPIFC	254240			TEX22	647310	FBXW5	54461	DAO	1610			EIF2AK3	9451	ANO1	55107	CD244	51744	C2CD2L	9854
BPIL3	419290			TFPIA	359833	FCER1G	2207	DAP	1611			EIF2AK4	440275	ANO10	55129	CD248	57124	C2CD4C	126567
BRD2A	30445			TGFBR3	7049	FCGR2A	2212	DAP3	7818			EIF2B1	1967	ANO2	57101	CD24A	12484	C3	718
BRD3A	327372			TGM1L1	566581	FCHSD1	89848	DAPK2	23604			EIF2B4	8890	ANO3	63982	CD276	80381	C4A	720
BRD3B	327108			TGOLN1	22134	FCHSD2	9873	DAPK3	1613			EIF2S1	1965	ANO4	121601	CD2BP2	10421	C4BPB	725
BRD4	23476			THBS1B	561901	FCN1	2219	DARS	1615			EIF2S2	8894	ANO5	203859	CD320	51293	C5AR1	728
BRD9	65980			THEX1	101448006	FCRLS	80891	DBF4	10926			EIF3C	8663	ANO5B	560102	CD36	948	C5AR2	27202
BRDT	676			THRAB	558427	FER1L5	90342	DBN1	1627			EIF4A1	1973	ANO6	196527	CD3G	917	C7	730
BRE	247927			THSD7BA	566298	FERMT3	83706	DBNDD1	79007			EIF4E	1977	ANO7	50636	CD40	958	C8A	731
BREA2	286076			TLX3	30012	FGF10	2255	DBNDD2	55861			EIF4EBP3	8637	ANO9	338440	CD44	960	C8B	732
BRF1	2972			TM4SF19	116211	FGF15	14170	DCAF11	80344			EIF5B	9669	ANP32A	8125	CD47	961	C9	735
BRI3	25798			TMEM160	54958	FGF8	2253	DCAF13	25879			ELAVL1	1994	ANP32A-IT1	80035	CD55	1604	CA12	771
BRINP2	57795			TMEM163	81615	FGFBP3	143282	DCAF6	55827			ELAVL2	1993	ANP32B	10541	CD59	966	CA2	760
BRIX1	55299			TMEM176L.1	100330405	FGFR1	2260	DCAF8	50717			ELK4	2005	ANP32BP1	646791	CD59A	12509	CA3	761
BRK1	55845			TMEM181B-PS	547127	FGFR1OP	11116	DCBLD1	285761			ELL2	22936	ANP32E	81611	CD63	967	CA5B	11238
BRPF1	7862			TMEM249	340393	FGFR1OP2	26127	DCDC2	51473			ELOC	6921	ANPEP	290	CD69	969	CAB39	51719
BRPF3	27154			TMEM51OS1	100038693	FGL1	2267	DCDC5	329482			ELOVL5	60481	ANTXR1	84168	CD74	972	CABIN1	23523
BRS3	680			TMEM94	9772	FGL2	10875	DCK	1633			ELOVL6	79071	ANTXR2	118429	CD81	975	CACHD1	57685
BSPRY	54836			TNFRSF4	7293	FHL3	2275	DCLK2	166614			EMD	2010	ANTXR2A	557239	CD82	3732	CACNA1AA	562059
BST1	683			TNK2A	562887	FHOD1	29109	DCLK3	85443			EME1	146956	ANTXRL	195977	CD9	928	CACNA1AB	569528
BSX	390259			TNNT2A	58071	FHOD3	80206	DCSTAMP	81501			EML2	24139	ANXA1	301	CD96	10225	CACNA1BA	555941
BTBD10	84280			TNNT3B	100003572	FIBIN	387758	DCTD	1635			EMP1	2012	ANXA10	11199	CD99	4267	CACNA1BB	562796
BTBD10A	560466			TNRC6C1	560874	FIG4	9896	DCTN2	10540			EMP2	2013	ANXA11	311	CD99L2	83692	CACNA1C	775
BTBD10B	557247			TOR1A	1861	FIGLA	344018	DCUN1D1	54165			EMP3	2014	ANXA13	312	CDA	978	CACNA1D	776
BTBD16	118663			TPRKB	51002	FIP1L1	81608	DCUN1D2	55208			ENAH	55740	ANXA1A	334724	CDC123	8872	CACNA1DA	403310
BTBD17	388419			TPRN	286262	FJX1	24147	DCUN1D3	123879			ENC1	8507	ANXA1C	494158	CDC14A	8556	CACNA1F	778
BTBD19	149478			TRAV3-4	211027	FKBP11	51303	DCUN1D4	23142			ENDOD1	23052	ANXA2	302	CDC16	8881	CACNA1G	8913
BTBD6	90135			TRAV7-4	386450	FKBP2	2286	DCUN1D5	84259			ENO1	2023	ANXA2A	325557	CDC20	991	CACNA1HA	560875
BTBD6B	553533			TRBV1	28621	FKBP6	8468	DCX	1641			ENOPH1	58478	ANXA2P3	305	CDC23	8697	CACNA1I	8911
BTBD7	55727			TRNT1	51095	FLAD1	80308	DDIAS	220042			ENPP1	5167	ANXA3	306	CDC25A	993	CACNA2D2A	541376
BTBD9	114781			TRP53I13	216964	FLG	2312	DDN	23109			ENPP3	5169	ANXA3B	492336	CDC25B	994	CACNB2	783
BTF3P12	652963			TRPA1B	474353	FLRT3	23767	DDR2	4921			ENTPD1	953	ANXA4	307	CDC25C	995	CACNB4A	562422
BTG4	54766			TRY4	22074	FLYWCH1	84256	DDX1	1653			EOMES	8320	ANXA5	308	CDC26	246184	CACNG3	10368
BTK	695			TSP1	108314	FMC1	154791	DDX25	29118			EP300	2033	ANXA5B	337132	CDC34	997	CACNG5	27091
BTLA	151888			TSPAN36	437021	FMNL1	752	DDX3Y	8653			EPB41	2035	ANXA6	309	CDC42BPA	8476	CACNG7	59284
BTN1A1	696			TSPAN4B	556934	FMNL3	91010	DDX52	11056			EPB41L1	2036	ANXA7	310	CDC42EP1	11135	CACUL1	143384
BTN3A1	11119			TTBK2A	100331590	FMR1	2332	DDX58	23586			EPB41L2	2037	ANXA8	653145	CDC42EP2	10435	CACYBP	27101
BTN3A2	11118			TTC7	225049	FNDC5	252995	DDX6	1656			EPB41L3	23136	ANXA9	8416	CDC42EP3	10602	CADM1	23705
BTN3A3	10384			TTLL5	23093	FOLR2	2350	DEDD	9191			EPDR1	54749	AOAH	313	CDC42EP5	148170	CADPS	8618
BTNL10	100129094			TTN.1	100001684	FOPNL	123811	DEF8	54849			EPHA3	2042	AOC2	314	CDC42SE1	56882	CADPS2	93664
BTNL2	56244			TTN.2	317731	FOSL1	8061	DEFB1	1672			EPHX1	2052	AOC3	8639	CDC6	990	CADPSA	100333933
BTNL3	10917			TUBA2	406303	FOSL2	2355	DEFB11	246081			EPHX2	2053	AOX1	316	CDC7	8317	CALB1	793
BTNL9	153579			TUBA8L3	445164	FOXA1	3169	DEFB37	353320			EPS15	2060	AOX2	213043	CDCA2	157313	CALB2	794
BTR16	767728			TULP4B	562633	FOXD1	2297	DEFB41	77673			EPS8	2059	AOX3	71724	CDCA3	83461	CALCOCO1	57658
BTR29	797384			TVP23B	51030	FOXD3	27022	DEGS1	8560			ERBB2	2064	AOX4	71872	CDCA4	55038	CALD1	800
BUB1BA	567931			TXNRD2	10587	FOXJ1	2302	DENND4A	10260			ERCC6	2074	AOX6	570457	CDCA5	113130	CALHM2	51063
BUB1BB	567006			TYK2	7297	FOXO4	4303	DENND4B	9909			EREG	2069	AP1AR	55435	CDCA7	83879	CALM1	801
BUD13	84811			TYMS-PS	22172	FOXP4	116113	DENND5A	23258			ERI1	90459	AP1B1	162	CDCA7L	55536	CALM2	805
BUD23	114049			UBE1X	397312	FOXRED1	55572	DEPDC1A	76131			ERO1A	30001	AP1G1	164	CDCA8	55143	CALM3	808
BZW1A	325226			UBE2CBP	70348	FRMD4B	23150	DEPDC1B	55789			ERRFI1	54206	AP1M1	8907	CDH1	999	CALU	813
BZW1B	406812			UBE2E1	7324	FRMD6	122786	DEPDC7	91614			ESCO2	157570	AP1M2	10053	CDH11	1009	CALY	50632
C04G2.9	177878			UBN2A	555525	FSCN1	6624	DESI2	51029			ESPL1	9700	AP1S1	1174	CDH17	1015	CAMK1	8536
C10ORF10	416292			UBXD2	100301723	FSD2	123722	DFFA	1676			ESR1	2099	AP1S2	8905	CDH2	1000	CAMK1G	57172
C10ORF120	399814			UGT	40055	FSHR	2492	DGKG	1608			ESR2	2100	AP1S3B	447897	CDH23	64072	CAMK2A	815
C10ORF137	100172813			UGT1A5	54579	FUT9	10690	DHDDS	79947			ESRRA	2101	AP2A1	160	CDH3	1001	CAMK2B	816
C10ORF53	282966			UGT1A6A	94284	FXYD5	53827	DHRS2	10202			ESYT3	83850	AP2A2	161	CDH8	1006	CAMK2N1	55450
C10ORF71	118461			UGT1A6B	394435	FXYD6	53826	DHRS7	51635			ETF1	2107	AP2B1	163	CDHR2	54825	CAMK4	814
C10ORF88	80007			UGT2B35	243085	FZD2	2535	DHX9	1660			ETFA	2108	AP2M1	1173	CDK1	983	CAMKK2	10645
C11ORF1	64776			UGT2B5	22238	FZD7	8324	DIAPH1	1729			ETFB	2109	AP2M1A	321051	CDK17	5128	CAMTA1A	797322
C11ORF16	56673			UHRF1BP1	54887	FZD8	8325	DIDO1	11083			ETFBKMT	254013	AP2S1	1175	CDK2	1017	CAMTA1B	497465
C11ORF24	53838			ULBP1	80329	FZR1	51343	DIEXF	27042			ETFDH	2110	AP3B1	8546	CDK20	23552	CAMTA2	23125
C11ORF42	160298			UQCC1	55245	GABARAP	11337	DIMT1	27292			ETS1	2113	AP3B2	8120	CDK2AP1	8099	CAND2	23066
C11ORF49	79096			USH1G	124590	GABARAPL1	23710	DIO2	1734			ETS2	2114	AP3D1	8943	CDK2AP2	10263	CANX	821
C11ORF52	91894			USP11	8237	GABARAPL2	11345	DIO3	1735			EVI2A	2123	AP3M1	26985	CDK4	1019	CAP1	10487
C11ORF53	341032			USP54A	563912	GABPB2	126626	DIRAS3	9077			EWSR1	2130	AP3M2	10947	CDK5RAP2	55755	CAP2	10486
C11ORF54	28970			UTS2B	257313	GABRA4	2557	DISC1	27185			EXO1	9156	AP3S2	10239	CDK5RAP3	80279	CAPN1	823
C11ORF58	10944			V1RA8	113850	GAL	51083	DISP2	85455			EXOC2	55770	AP4E1	23431	CDK7	1022	CAPN15	6650
C11ORF65	160140			VALOPA	58109	GALM	130589	DKK3	27122			EXOC3	11336	AP4M1	9179	CDKL2	8999	CAPN2	824
C11ORF68	83638			VARS2	57176	GALNT2	2590	DKK4	27121			EXOC4	60412	AP4S1	11154	CDKN1A	1026	CAPN2A	541374
C11ORF71	54494			VASPA	555805	GALR2	8811	DKKL1	27120			EXOC5	10640	AP5M1	55745	CDKN1C	1028	CAPN8	388743
C11ORF74	119710			VEGFBA	101885552	GALT	2592	DLAT	1737			EXOC6	54536	AP5S1	55317	CDKN2A	1029	CAPRIN1	4076
C11ORF80	79703			VEZT	55591	GART	2618	DLD	1738			EXOC8	149371	AP5Z1	9907	CDKN2AIPNL	91368	CAPSLA	550371
C11ORF86	254439			VIML	393746	GATB	5188	DLEU2	8847			EXOSC2	23404	APAF1	317	CDKN2C	1031	CAPZA1	829
C11ORF91	100131378			VMN1R206	171250	GATC	283459	DLEU7	220107			EXOSC4	54512	APBA1	320	CDKN2D	1032	CAR12	76459
C11ORF94	143678			VMN1R30	171195	GBA	2629	DLG2	1740			EXT1	2131	APBA2	321	CDKN3	1033	CAR13	71934
C11ORF95	65998			VMN1R65	81013	GBP2	2634	DLL3	10683			EZH2	2146	APBA3	9546	CDO1	1036	CAR14	23831
C11ORF96	387763			VMN2R123	22300	GCAT	23464	DLST	1743			EZR	7430	APBB1	322	CDPF1	150383	CAR3	12350
C11ORF97	643037			VMN2R28	665255	GCDH	2639	DLX4	1748			F10	2159	APBB1IP	54518	CDR2	1039	CAR4	12351
C12ORF10	60314			VMN2R85	623734	GCHFR	2644	DLX5	1749			F11	2160	APBB2	323	CDR2L	30850	CAR5A	12352
C12ORF29	91298			VMN2R86	625109	GCSAM	257144	DMKN	93099			F11R	50848	APC	324	CDT1	81620	CAR7	12354
C12ORF4	57102			VMN2R89	22301	GDAP1	54332	DMRTC1B	728656			F2R	2149	APC2	10297	CDV3	55573	CAR8	12319
C12ORF40	283461			VOM2R4	308248	GDF1	2657	DMXL2	23312			F2RL1	2150	APCDD1	147495	CDX2	1045	CARD10	29775
C12ORF42	374470			VOM2R45	295090	GDF9	2661	DNAH3	55567			F3	2152	APCDD1L	164284	CEBPA	1050	CARD8	22900
C12ORF43	64897			WASHC2	28006	GDNF	2668	DNAH5	1767			FABP1	2168	APCS	325	CEBPB	1051	CARHSP1	23589
C12ORF45	121053			WDR90	197335	GDPD4	220032	DNAJB6	10049			FABP12	646486	APE-1	179601	CEBPD	1052	CARMIL1	55604
C12ORF49	79794			WHSC1L1	426778	GEM	2669	DNAJB8	165721			FABP3	2170	APEH	327	CEBPZ	10153	CARTPT	9607
C12ORF50	160419			WNK1A	100318736	GEMIN4	50628	DNAJC1	64215			FABP4	2167	APELA	100506013	CEH-14	181012	CASC4	113201
C12ORF56	115749			WNK1B	561159	GEMIN7	79760	DNAJC18	202052			FABP5	2171	APEX1	328	CELA2A	63036	CASKIN1	57524
C12ORF60	144608			XKR6A	108179076	GFAP	2670	DNAJC21	134218			FADD	8772	APEX2	27301	CELF1	10658	CASP1	834
C12ORF65	91574			ZDHHC5A	571795	GFM1	85476	DNAJC7	7266			FADS1	3992	APH1A	51107	CELF2	10659	CASP12	100506742
C12ORF66	144577			ZEB2B	564934	GFPT1	2673	DNAL4	10126			FADS3	3995	APH1B	83464	CELSR1	9620	CASP2	835
C12ORF73	728568			ZFOC1	498177	GGA2	23062	DNASE1L1	1774			FAH	2184	API5	8539	CELSR2	1952	CASP3	836
C13H2ORF70	102140402			ZFP111	56707	GGCX	2677	DNASE1L2	1775			FAIM2	23017	APIP	51074	CENPB	1059	CASP7	840
C14ORF119	55017			ZFP142	77264	GHRH	2691	DNASE2B	58511			FAM102A	399665	APITD1	100196476	CENPH	64946	CASP8	841
C14ORF132	56967			ZFP182	319535	GIMAP9	317758	DNM1	1759			FAM107A	11170	APLF	200558	CENPJ	55835	CASP8AP2	9994
C14ORF166B	427063			ZFP207	22680	GINM1	116254	DNM1L	10059			FAM110B	90362	APLN	8862	CENPK	64105	CASP9	842
C14ORF180	400258			ZFP26	22688	GINS3	64785	DNM2	1785			FAM110C	642273	APLNR	187	CENPM	79019	CAST	831
C14ORF28	122525			ZFP266	77519	GINS4	84296	DNMT3AA	553187			FAM114A1	92689	APLP1	333	CENPN	55839	CASZ1	54897
C14ORF39	317761			ZFP277	246196	GIP	2695	DNMT3L	29947			FAM131B	9715	APLP2	334	CENPO	79172	CAT	847
C14ORF93	60686			ZFP286A	497923	GJA4	2701	DOCK11	139818			FAM149B1	317662	APMAP	57136	CENPP	401541	CATS	100196462
C15ORF39	56905			ZFP354A	21408	GK	2710	DOCK3	1795			FAM184B	27146	APO14KDA	100712296	CENPQ	55166	CATSPERD	257062
C15ORF40	123207			ZFP366	238803	GLA	2717	DOCK4	9732			FAM187B	148109	APOA-IV4	503508	CENPS	378708	CATSPERG1	320225
C15ORF41	84529			ZFP384	269800	GLB1	2720	DOCK7	85440			FAM193A	8603	APOA1	335	CENPU	79682	CAV	42881
C15ORF59	388135			ZFP385D	305691	GLB1L	79411	DOCK9	23348			FAM198B	51313	APOA1A	30355	CENPV	201161	CAV1	857
C15ORF61	145853			ZFP394	252860	GLI1	2735	DOK1B	406361			FAM210B	116151	APOA1B	100101640	CEP164	22897	CAV3	859
C15ORF62	643338			ZFP397	69256	GLIPR2	152007	DOK3	79930			FAM214B	80256	APOA2	336	CEP250	11190	CAVIN2	8436
C15ORF65	145788			ZFP42	132625	GLIS2	84662	DOK6	220164			FAM234A	83986	APOA4	337	CEP295	85459	CAVIN2B	447845
C16ORF45	89927			ZFP422	67255	GLMP	112770	DPF3	8110			FAM46C	54855	APOA5	116519	CEP44	80817	CAVIN3	112464
C16ORF54	283897			ZFP459	328274	GM2A	2760	DPM2	8818			FAM53B	9679	APOB	338	CEP55	55165	CBFA2T3	863
C16ORF58	64755			ZFP473	243963	GMFB	2764	DPP8	54878			FAM78A	286336	APOBB.1	321166	CEP57	9702	CBFB	865
C16ORF70	80262			ZFP513	101023	GNA14	9630	DPPA1	347708			FAM96A	84191	APOBEC1	339	CEP57L1	285753	CBLC	23624
C16ORF72	29035			ZFP523	224656	GNB1L	54584	DPT	1805			FAM98B	283742	APOBEC2	10930	CEP78	84131	CBLN2	147381
C16ORF74	404550			ZFP526	210172	GNG10	2790	DPYS	1807			FANCA	2175	APOBEC3B	9582	CEP85	64793	CBLN4	140689
C16ORF78	123970			ZFP560	434377	GNGT2	2793	DPYSL3	1809			FANCE	2178	APOBEC3G	60489	CEP89	84902	CBR1	873
C16ORF86	388284			ZFP622	52521	GNPTG	84572	DPYSL5	56896			FARSA	2193	APOBEC4	403314	CERCAM	51148	CBS	875
C16ORF87	388272			ZFP640	386626	GNRHR	2798	DR1	1810			FAS	355	APOBR	55911	CERK	64781	CBWD1	55871
C16ORF89	146556			ZFP647	239546	GORASP1	64689	DRAXIN	374946			FASN	2194	APOC1	341	CERS2	29956	CBX2	84733
C16ORF90	646174			ZFP692	103836	GOSR2	9570	DRD3	1814			FASTK	10922	APOC2	344	CERS4	79603	CBX3	11335
C16ORF92	146378			ZFP7	223669	GOT1L1	137362	DRD5	1816			FASTKD2	22868	APOC3	345	CERS6	253782	CBX7	23492
C17ORF100	388327			ZFP764	233893	GPBP1L1	60313	DSCAM	1826			FAT1	2195	APOC4	346	CES1C	13884	CC2D1B	200014
C17ORF49	124944			ZFP933	242747	GPC1	2817	DSCAML1	57453			FBL	2091	APOD	347	CES1D	104158	CCAR1	55749
C17ORF50	146853			ZFP944	319615	GPD1	2819	DTX4	23220			FBLIM1	54751	APODB	567972	CES1E	13897	CCDC106	29903
C17ORF53	78995			ZFP97	22759	GPER1	2852	DUSP12	11266			FBN2	2201	APOE	348	CES1G	12623	CCDC116	164592
C17ORF58	284018			ZFYVE9B	101882992	GPHA2	170589	DUSP18	150290			FBP2	8789	APOE1	777965	CES2A	102022	CCDC127	133957
C17ORF59	421818			ZG16B	124220	GPM6A	2823	DUSP19	142679			FBXL16	146330	APOEB	30314	CES2C	234671	CCDC129	223075
C17ORF64	124773			ZNF234	10780	GPN1	11321	DUSP28	285193			FBXL6	26233	APOF	319	CES2E	234673	CCDC148	130940
C17ORF75	64149			ZNF320	162967	GPR1	2825	DUSP7	1849			FBXO2	26232	APOH	350	CES3A	382053	CCDC153	283152
C17ORF97	400566			ZNF428	126299	GPR107	57720	DUSP9	1852			FBXO21	23014	APOL11A	626615	CES3B	13909	CCDC155	147872
C18ORF21	83608			ZNF609A	793767	GPR108	56927	DVL3	1857			FBXO30	84085	APOL3	80833	CES5A	221223	CCDC17	149483
C18ORF32	497661			ZWI	336211	GPR137B	7107	DYNC1I2	1781			FBXO32	114907	APOL4	80832	CETN2	1069	CCDC175	729665
C19ORF24	55009					GPR141	353345	DYNC2LI1	51626			FBXO5	26271	APOL6	80830	CETN3	1070	CCDC179	100500938
C19ORF38	255809					GPR150	285601	DYNLT3	6990			FCGBP	8857	APOL7A	75761	CFAP77	389799	CCDC51	79714
C19ORF47	126526					GPR182	11318	DYRK1B	9149			FCGR2B	2213	APOL9A	223672	CFHR2	3080	CCDC60	160777
C19ORF53	28974					GPRC5D	55507	E2F4	1874			FDFT1	2222	APOLD1	81575	CFL1	1072	CCDC65	85478
C19ORF66	55337					GPX7	2882	E2F5	1875			FDPS	2224	APOM	55937	CFL2	1073	CCDC70	83446
C19ORF67	646457					GRAMD1B	57476	EAF2	55840			FDX1	2230	APON	28194	CFLAR	8837	CCDC74A	90557
C19ORF70	125988					GREM2	64388	EBF1	1879			FDXR	2232	APOO	79135	CGA	1081	CCDC8	83987
C19ORF71	100128569					GRIA2	2891	EBNA1BP2	10969			FECH	2235	APOPT1	84334	CGA.S	378681	CCDC80	151887
C19ORF81	342918					GRIK1	2897	EBPL	84650			FEN1	2237	APOV1	396476	CGB3	1082	CCDC82	79780
C1D	10438					GRIK2	2898	ECE1	1889			FER1L4	80307	APP	351	CGGBP1	8545	CCDC83	220047
C1GALT1B	337131					GRK1	6011	ECEL1	9427			FERMT2	10979	APPA	58083	CGNL1	84952	CCDC85B	11007
C1ORF100	200159					GRK6	2870	ECHDC1	55862			FEZ1	9638	APPB	170846	CH25H	9023	CCDC85C	317762
C1ORF105	92346					GRPEL2	134266	ECM2	1842			FGF11	2256	APPBP2	10513	CHAC1	79094	CCDC88AA	100329473
C1ORF106	55765					GRSF1	2926	ECSIT	51295			FGF13	2258	APPL1	26060	CHAC2	494143	CCDC88B	283234
C1ORF109	54955					GSDME	1687	ECT2	1894			FGF21	26291	APPL2	55198	CHAF1B	8208	CCDC90B	60492
C1ORF112	55732					GSG1L	146395	EDEM1	9695			FGF9	2254	APRT	353	CHAT	1103	CCDC91	55297
C1ORF115	79762					GSPT2	23708	EDEM2	55741			FGFR2	2263	APTX	54840	CHCHD1	118487	CCDC92	80212
C1ORF116	79098					GSTZ1	2954	EDEM3	80267			FGFR3	2261	AQP1	358	CHCHD10	400916	CCK	885
C1ORF122	127687					GTF2F1	2962	EDN2	1907			FGFR4	2264	AQP11	282679	CHCHD3	54927	CCKBR	887
C1ORF131	128061					GTF2H3	2967	EEF1B2	1933			FGGY	55277	AQP12	208760	CHCHD5	84269	CCL1	6346
C1ORF141	400757					GTF2IRD1	9569	EEF1DA	565501			FHL2	2274	AQP12A	375318	CHCHD6	84303	CCL19	6363
C1ORF146	388649					GTF3C1	2975	EEF2K	29904			FIGN	55137	AQP1A.1	335821	CHD5	26038	CCL2	6347
C1ORF158	93190					GULO	268756	EEPD1	80820			FILIP1L	11259	AQP2	359	CHD8	57680	CCL20	6364
C1ORF159	54991					GUSB	2990	EFCAB11	90141			FIS1	51024	AQP3	360	CHEK1	1111	CCL21	6366
C1ORF167	284498					GYPA	2993	EFCC1	79825			FITM1	161247	AQP3A	406777	CHEK2	11200	CCL21B	100042493
C1ORF174	339448					H1FNT	341567	EFHD2	79180			FITM2	128486	AQP4	361	CHGA	1113	CCL21C	65956
C1ORF185	284546					H1FX	8971	EGFL7	51162			FKBP15	23307	AQP5	362	CHIC2	26511	CCL25B	795788
C1ORF194	127003					H2AFJ	55766	EGFL8	80864			FKBP1A	2280	AQP7	364	CHID1	66005	CCL28	56477
C1ORF198	84886					H3F3B	3021	EHBP1	23301			FKBP4	2288	AQP8	343	CHM	1121	CCL3	6348
C1ORF21	81563					HABP4	22927	EIF1AD	84285			FKBP5	2289	AQP8A.2	563130	CHMP1B	57132	CCL5	6352
C1ORF210	149466					HACD2	201562	EIF1AX	1964			FKBP9	11328	AQP9	366	CHMP4C	92421	CCL7	6354
C1ORF216	127703					HACE1	57531	EIF1AY	9086			FLNA	2316	AQR	9716	CHN2	1124	CCNA1	8900
C1ORF35	79169					HAO2	51179	EIF2B2	8892			FLOT1	10211	AR	367	CHP1	11261	CCNA2	890
C1ORF43	25912					HAUS1	115106	EIF2B3	8891			FLRT2	23768	AR-ALPHA	100135788	CHP2	63928	CCNB1	891
C1ORF50	79078					HAUS2	55142	EIF2B5	8893			FLVCR2	55640	ARAF	369	CHRD	8646	CCNB2	9133
C1ORF52	148423					HAUS7	55559	EIF2D	1939			FMO1	2326	ARAP1	116985	CHRM2	1129	CCNC	892
C1ORF53	388722					HAUS8	93323	EIF2S3X	26905			FMO2	2327	ARAP2	116984	CHRM3	1131	CCND1	595
C1ORF54	79630					HBA	15121	EIF3B	8662			FMO3	2328	ARAP3	64411	CHRM5	1133	CCND2	894
C1ORF56	54964					HBB	3043	EIF3E	3646			FMO5	2330	ARC	23237	CHRNA2	1135	CCNDBP1	23582
C1ORF68	100129271					HCCS	3052	EIF3EB	561049			FNBP1	23048	ARCN1	372	CHRNA6	8973	CCNE1	898
C1ORF87	127795					HCFC1R1	54985	EIF3F	8665			FNBP1L	54874	ARCN1B	399661	CHRNA9	55584	CCNF	899
C1QL1	10882					HCST	10870	EIF4B	1975			FOLR1	2348	AREG	374	CHRNB1	1140	CCNG1	900
C1QL3	389941					HDAC11	79885	EIF4E3	317649			FOS	2353	AREL1	9870	CHST15	51363	CCNH	902
C1QL4	338761					HDAC3	8841	EIF4EBP1	1978			FOSB	2354	ARF1	375	CHST2	9435	CCNI	10983
C1RL	51279					HDAC6	10013	EIF4EBP2	1979			FOXA3	3171	ARF2	11841	CHTF18	63922	CCNL1	57018
C20ORF144	128864					HDAC7	51564	EIF4EBP3L	324490			FOXD4	2298	ARF3	377	CIART	148523	CCNL2	81669
C20ORF194	25943					HDDC2	51020	EIF5	1983			FOXL2	668	ARF4	378	CIDEA	1149	CCNO	10309
C20ORF196	149840					HDDC3	374659	EIF5A2	56648			FOXN3	1112	ARF5	381	CIDEC	63924	CCNT2	905
C20ORF27	54976					HEATR5B	54497	EIPR1	7260			FOXO1	2308	ARF6	382	CIITA	4261	CCPG1	9236
C20ORF85	128602					HEATR6	63897	ELAVL3	1995			FOXP1	27086	ARFGAP1	55738	CINP	51550	CCR1	1230
C20ORF96	140680					HECA	51696	ELF2	1998			FOXQ1	94234	ARFGAP2	84364	CISD1	55847	CCR2	729230
C21ORF2	755					HECTD1	25831	ELF4	2000			FOXS1	2307	ARFGAP3	26286	CISD2	493856	CCR3	1232
C21ORF58	54058					HECW1	23072	ELK1	2002			FRA10AC1	118924	ARFGEF1	10565	CISD3	284106	CCR4	1233
C21ORF62	56245					HECW2	57520	ELL3	80237			FRMD4A	55691	ARFGEF2	10564	CISH	1154	CCR5	1234
C21ORF91	54149					HEG1	57493	ELMO3	79767			FRMD5	84978	ARFGEF3	57221	CITED1	4435	CCS	9973
C22ORF23	84645					HEMK1	51409	ELOF1	84337			FRMD8	83786	ARFIP1	27236	CITED2	10370	CCT5	22948
C22ORF39	128977					HEPACAM	220296	ELP2	55250			FRYL	285527	ARFIP2	23647	CKAP2	26586	CCT6B	10693
C2CD2	25966					HEPHL1	341208	EMB	133418			FSHB	2488	ARFIP2A	449664	CKB	1152	CCT8	10694
C2CD3	26005					HERC2	8924	EME2	197342			FST	10468	ARFIP2B	550342	CKM	1158	CD14	929
C2CD4B	388125					HES6	55502	EMID1	129080			FTCD	10841	ARFRP1	10139	CKMT1A	548596	CD151	977
C2CD4D	100191040					HES7	84667	EML1	2009			FTSJ1	24140	ARG1	383	CKMT2	1160	CD164	8763
C2CD5	9847					HEXIM1	10614	ENO2	2026			FUCA1	2517	ARG2	384	CKS1B	1163	CD164L2	388611
C2ORF40	84417					HEYL	26508	ENO3	2027			FUK	197258	ARGK	39041	CKS2	1164	CD1D	912
C2ORF42	54980					HHIP	64399	ENPEP	2028			FURIN	5045	ARGLU1	55082	CLASP2	23122	CD1D1	12479
C2ORF49	79074					HIGD2A	192286	ENPP2	5168			FUS	2521	ARHGAP1	392	CLBA1	122616	CD1D2	12480
C2ORF50	130813					HIGD2AL1	688606	ENPP4	22875			FXN	2395	ARHGAP10	79658	CLCA1	1179	CD200	4345
C2ORF54	79919					HIP1	3092	ENPP5	59084			FXYD4	53828	ARHGAP11A	9824	CLCN2	1181	CD200R1	131450
C2ORF68	388969					HIP1R	9026	ENTPD2	954			FYN	2534	ARHGAP12	94134	CLCN3	1182	CD209C	170776
C2ORF69	205327					HIPK3	10114	ENTPD2A.1	447905			FZD1	8321	ARHGAP15	55843	CLCN6	1185	CD24	100133941
C2ORF71	388939					HIST1H1E	3008	ENTPD3	956			FZD9	8326	ARHGAP17	55114	CLDN1	9076	CD244	51744
C2ORF72	257407					HIST1H2AD	3013	ENTPD4	9583			G0S2	50486	ARHGAP18	93663	CLDN11	5010	CD276	80381
C2ORF73	129852					HIST1H4D	8360	EP300A	559273			G3BP1	10146	ARHGAP20	57569	CLDN12	9069	CD300C	10871
C2ORF74	339804					HIST1H4K	8362	EP400	57634			G3BP2	9908	ARHGAP20OS	408028	CLDN18	51208	CD300LD	100131439
C2ORF81	388963					HIVEP3	59269	EPAS1	2034			G6PC	2538	ARHGAP21	57584	CLDN23	137075	CD320	51293
C2ORF88	84281					HK1	3098	EPB41L5	57669			GABBR1	2550	ARHGAP21B	326745	CLDN4	1364	CD34	947
C3A.1	321046					HK3	3101	EPC1	80314			GABBR2	9568	ARHGAP22	58504	CLDN6	9074	CD36	948
C3A.6	494039					HLTF	6596	EPCAM	4072			GABRB1	2560	ARHGAP23	57636	CLDND1	56650	CD38	952
C3AR1	719					HLX	3142	EPHA5	2044			GABRB2	2561	ARHGAP24	83478	CLEC11A	6320	CD40	958
C3ORF14	57415					HMCN1	83872	EPHA7	2045			GAD1	2571	ARHGAP25	9938	CLEC12A	160364	CD44	960
C3ORF18	51161					HMGN1	3150	EPHB1	2047			GAD2	2572	ARHGAP26	23092	CLEC2D	29121	CD47	961
C3ORF20	84077					HMGN3	9324	EPN1	29924			GADD45A	1647	ARHGAP27	201176	CLEC2L	154790	CD48	962
C3ORF22	152065					HNRNPA0	10949	EPRS	2058			GADD45B	4616	ARHGAP28	79822	CLEC4A1	269799	CD52	1043
C3ORF33	285315					HNRNPH3	3189	EPS8L2	64787			GADD45G	10912	ARHGAP29	9411	CLEC4G	339390	CD53	963
C3ORF38	285237					HOOK1	51361	EPYC	1833			GALE	2582	ARHGAP29B	378998	CLEC7A	64581	CD55	1604
C3ORF52	79669					HOOK3	84376	ERBIN	55914			GALK2	2585	ARHGAP30	257106	CLIC1	1192	CD59	966
C3ORF58	205428					HOXA1	3198	ERC1	23085			GALNT1	2589	ARHGAP31	57514	CLIC4	25932	CD6	923
C3ORF67	200844					HOXA13	3209	ERCC2	2068			GALNT11	63917	ARHGAP32	9743	CLIC5	53405	CD70	970
C3ORF70	285382					HOXB3	3213	ERCC6L	54821			GALNT13	114805	ARHGAP33	115703	CLIP2	7461	CD74	972
C3ORF84	646498					HOXD13	3239	ERCC8	1161			GALNT7	51809	ARHGAP35	2909	CLIP3	25999	CD74A	58113
C40H1.8	3565371					HOXD3	3232	ERN1	2081			GALR1	2587	ARHGAP39	80728	CLIP4	79745	CD80	941
C4B	721					HOXD9	3235	ERP27	121506			GAMT	2593	ARHGAP4	393	CLN3	1201	CD81	975
C4BPA	722					HP1BP3	50809	ERP44	23071			GAPDH	2597	ARHGAP40	343578	CLN8	2055	CD81B	445280
C4ORF17	84103					HPS3	84343	ESCO1	114799			GAPVD1	26130	ARHGAP42	143872	CLNS1A	1207	CD82	3732
C4ORF33	132321					HPS6	79803	ESM1	11082			GAR1	54433	ARHGAP42A	566275	CLOCK	9575	CD8A	925
C4ORF36	132989					HPSE	10855	ESPN	83715			GAS6	2621	ARHGAP44	9912	CLPP	8192	CD8B	926
C4ORF45	152940					HRK	8739	ESR2B	317733			GAS7	8522	ARHGAP45	23526	CLPS	1208	CD9	928
C4ORF46	201725					HSD17B8	7923	ESRP2	80004			GATA3	2625	ARHGAP4A	393416	CLPX	10845	CD93	22918
C4ORF47	441054					HSD3B6	15497	ESRRB	2103			GATA4	2626	ARHGAP5	394	CLSPN	63967	CD96	10225
C4ORF48	401115					HSDL1	83693	ESRRG	2104			GATA6	2627	ARHGAP5-AS1	84837	CLSTN1	22883	CD99L2	83692
C4ORF50	389197					HSF1	3297	ETNK1	55500			GATAD1	57798	ARHGAP6	395	CLSTN3	9746	CD9B	406737
C5	727					HSP70	652971	ETNPPL	64850			GATM	2628	ARHGAP8	23779	CLTB	1212	CDA	978
C5ORF15	56951					HSPA12A	259217	ETV1	2115			GBP4	115361	ARHGAP9	64333	CLTC	1213	CDADC1	81602
C5ORF22	55322					HSPB6	126393	ETV2	2116			GCG	2641	ARHGDIA	396	CLU	1191	CDC123	8872
C5ORF24	134553					HSPB8	26353	EVA1C	59271			GCGR	2642	ARHGDIB	397	CLUAP1	23059	CDC14B	8555
C5ORF30	90355					HTR5B	15564	EXOC1	55763			GCK	2645	ARHGDIG	398	CLVS2	134829	CDC16	8881
C5ORF34	375444					HTRA2	27429	EXOC6B	23233			GCLC	2729	ARHGEF1	9138	CLYBL	171425	CDC20	991
C5ORF42	65250					HUS1	3364	EXOSC9	5393			GCLM	2730	ARHGEF10	9639	CMAS	55907	CDC23	8697
C5ORF46	389336					HYOU1	10525	EXPH5	23086			GCOM1	145781	ARHGEF10L	55160	CMC2	56942	CDC25A	993
C5ORF47	133491					HYPK	25764	EXTL3	2137			GDA	9615	ARHGEF11	9826	CMKLR1	1240	CDC25B	994
C5ORF49	134121					ICMT	23463	EYA2	2139			GDE1	51573	ARHGEF12	23365	CMPK	406383	CDC25C	995
C5ORF51	285636					ICOS	29851	F2	2147			GDF10	2662	ARHGEF15	22899	CMPK1	51727	CDC26	246184
C5ORF52	100190949					IDH1	3417	F5	2153			GDF15	9518	ARHGEF16	27237	CMSS1	84319	CDC34	997
C6AST3	541399					IDS	3423	F7	2155			GDPD5	81544	ARHGEF17	9828	CMTM2B	75502	CDC42	998
C6ORF118	168090					IER5L	389792	F8	2157			GEMIN2	8487	ARHGEF18	23370	CMTM3	123920	CDC42BPA	8476
C6ORF125	100425666					IFFO2	126917	FAAH	2166			GFER	2671	ARHGEF18A	407987	CMTM6	54918	CDC42EP5	148170
C6ORF132	647024					IFI203	15950	FABP10A	171481			GFRA2	2675	ARHGEF18B	562264	CMTM8	152189	CDC42SE1	56882
C6ORF136	221545					IFI27L2B	217845	FABP9	646480			GGCT	79017	ARHGEF19	128272	CMTR1	23070	CDC45	8318
C6ORF141	135398					IFI35	3430	FAF1	11124			GGH	8836	ARHGEF1A	368266	CMYA5	202333	CDC5L	988
C6ORF163	206412					IFITM2	10581	FAHD2A	51011			GGNBP2	79893	ARHGEF2	9181	CNBP	7555	CDC6	990
C6ORF201	404220					IFITM3	10410	FAM107B	83641			GGT7	2686	ARHGEF25	115557	CNGA1	1259	CDC73	79577
C6ORF222	389384					IFNAR2	3455	FAM111A	63901			GHITM	27069	ARHGEF26	26084	CNGA2	1260	CDCA2	157313
C6ORF47	57827					IFNGR2	3460	FAM120B	84498			GINS1	9837	ARHGEF28	64283	CNGA4	1262	CDCA3	83461
C6ORF48	50854					IFRD1	3475	FAM122A	116224			GINS2	51659	ARHGEF3	50650	CNIH1	10175	CDCA5	113130
C6ORF52	347744					IFT46	56912	FAM129C	199786			GJA1	2697	ARHGEF33	100271715	CNIH2	254263	CDCA7L	55536
C6ORF62	81688					IFT52	51098	FAM133B	257415			GJB2	2706	ARHGEF37	389337	CNKSR3	154043	CDCA8	55143
C6ORF89	221477					IGF2	3481	FAM13C	220965			GJB6	10804	ARHGEF38	54848	CNN1	1264	CDCP1	64866
C7B	570832					IGF2BP1	10642	FAM151A	338094			GLCE	26035	ARHGEF39	84904	CNN2	1265	CDH1	999
C7ORF25	79020					IGF2BP3	10643	FAM155A	728215			GLI2	2736	ARHGEF4	50649	CNN3	1266	CDH11	1009
C7ORF31	136895					IGFLR1	79713	FAM159B	77803			GLI3	2737	ARHGEF40	55701	CNOT2	4848	CDH13	1012
C7ORF43	55262					IGH-6	299357	FAM160A1	729830			GLIPR1	11010	ARHGEF5	7984	CNOT6	57472	CDH15	1013
C7ORF50	84310					IGTP	16145	FAM160B2	64760			GLOD4	51031	ARHGEF6	9459	CNOT8	9337	CDH18	1016
C7ORF57	136288					IL10RB	3588	FAM169A	26049			GLRX	2745	ARHGEF7	8874	CNOT9	9125	CDH2	1000
C8G	733					IL13RA1	3597	FAM171B	165215			GLRX2	51022	ARHGEF7A	553493	CNP	1267	CDH22	64405
C8ORF34	116328					IL16	3603	FAM189A1	23359			GLS	2744	ARHGEF7B	494081	CNPY2	10330	CDH23	64072
C8ORF37	157657					IL17RA	23765	FAM189A2	9413			GLTP	51228	ARHGEF9	23229	CNPY4	245812	CDH5	1003
C8ORF46	254778					IL17RC	84818	FAM208B	54906			GMEB1	10691	ARID1A	8289	CNR1	1268	CDH7	1005
C8ORF48	157773					IL17RD	54756	FAM213A	84293			GMNN	51053	ARID1B	57492	CNST	163882	CDH8	1006
C8ORF58	541565					IL1RAPL2	26280	FAM216A	29902			GMPPA	29926	ARID2	196528	CNTLN	54875	CDHR1	92211
C8ORF59	401466					IL21	59067	FAM217B	63939			GMPR	2766	ARID3A	1820	CNTN3	5067	CDIPT	10423
C8ORF74	203076					IL27RA	9466	FAM228A	653140			GMPS	8833	ARID3B	10620	CNTNAP5A	636808	CDK1	983
C8ORF76	84933					IMP4	92856	FAM32A	26017			GNAI1	2770	ARID3C	138715	CNTRL	11064	CDK11A	728642
C8ORF82	414919					ING2	3622	FAM53C	51307			GNAI3	2773	ARID4A	5926	CNTROB	116840	CDK11B	984
C9ORF102	427475					ING3	54556	FAM69A	388650			GNAL	2774	ARID4B	51742	COA3	28958	CDK12	51755
C9ORF135	138255					ING4	51147	FAM76B	143684			GNAS	2778	ARID5A	10865	COA4	51287	CDK13	8621
C9ORF140	100380195					INHBB	3625	FAM83D	81610			GNB5	10681	ARID5B	84159	COA7	65260	CDK18	5129
C9ORF152	401546					INMT	11185	FAM84B	157638			GNE	10020	ARIH1	25820	COASY	80347	CDK2	1017
C9ORF16	79095					INPP5E	56623	FAM98A	25940			GNG12	55970	ARIH1L	405859	COG8	84342	CDK20	23552
C9ORF24	84688					INSC	387755	FANCD2	2177			GNG5	2787	ARIH2	10425	COL12A1	1303	CDK2AP2	10263
C9ORF3	84909					INSL3	3640	FANCI	55215			GNG8	94235	ARIH2OS	646450	COL15A1	1306	CDK3	1018
C9ORF40	55071					INTS5	80789	FARSB	10056			GNL2	29889	ARL1	400	COL18A1	80781	CDK4	1019
C9ORF43	257169					IP6K2	51447	FASLG	356			GNL3	26354	ARL10	285598	COL22A1	169044	CDK5RAP2	55755
C9ORF50	375759					IRAK1	3654	FAT2	2196			GNPAT	8443	ARL13A	392509	COL23A1	91522	CDK5RAP3	80279
C9ORF64	84267					IRAK4	51135	FAT3	120114			GNPDA1	10007	ARL13B	200894	COL25A1	84570	CDK6	1021
C9ORF72	203228					IRF5	3663	FAXDC2	10826			GNRH1	2796	ARL14	80117	COL27A1	85301	CDK8	1024
C9ORF78	51759					IRX3	79191	FBLN1	2192			GOLGA7B	401647	ARL14EP	120534	COL2A1	1280	CDK9	1025
C9ORF84	158401					IRX5	10265	FBLN5	10516			GOLPH3	64083	ARL14EPL	644100	COL4A1	1282	CDKAL1	54901
C9ORF85	138241					ISCA2	122961	FBN1	2200			GOT1	2805	ARL15	54622	COL4A6	1288	CDKL2	8999
CA1	759					ISG15	9636	FBP1	2203			GOT2	2806	ARL16	339231	COMMD9	29099	CDKL3	51265
CA11	770					ISOC1	51015	FBRS	64319			GPAT2	150763	ARL17A	51326	COMT	1312	CDKL5	6792
CA13	377677					ISYNA1	51477	FBRSL1	57666			GPATCH4	54865	ARL2	402	COMTD1	118881	CDKN1A	1026
CA4	762					ITGA3	3675	FBXL15	79176			GPC2	221914	ARL2BP	23568	COPG1	22820	CDKN1B	1027
CA5A	763					ITGA5	3678	FBXL17	64839			GPC4	2239	ARL3	403	COPG2	26958	CDKN2A	1029
CA6	765					ITGA6	3655	FBXL2	25827			GPI	2821	ARL4AA	393834	COPS2	9318	CDKN2AIP	55602
CA7	766					ITGAV	3685	FBXL4	26235			GPIHBP1	338328	ARL4C	10123	COPS4	51138	CDKN2C	1031
CA8	767					ITGAX	3687	FBXL5	26234			GPLD1	2822	ARL4CB	406531	COPZ1	22818	CDKN3	1033
CAAP1	79886					ITGB1BP2	26548	FBXO24	26261			GPNMB	10457	ARL4D	379	COPZ2	51226	CDO1	1036
CAB39L	81617					ITGB3	3690	FBXO3	26273			GPR19	2842	ARL5A	26225	COQ10A	93058	CDON	50937
CABCOCO1	219621					ITIH1	3697	FBXW11	23291			GPRASP1	9737	ARL5C	390790	COQ10B	80219	CDS1	1040
CABLES2	81928					ITM2A	9452	FBXW4	6468			GPRC5A	9052	ARL6	84100	COQ3	51805	CDS2	8760
CABP1A	449789					ITPA	3704	FBXW9	84261			GPRC5B	51704	ARL6IP1	23204	COQ6	51004	CDT1	81620
CABP1B	436687					ITPRIP	85450	FCAR	2204			GPT	2875	ARL6IP4	51329	COQ7	10229	CDV3	55573
CABP2	51475					ITSN2	50618	FCER1GL	100101653			GPX1	2876	ARL6IP5	10550	COQ8A	56997	CEACAM1	634
CABP4	57010					JAKMIP1	152789	FCGBPL1	292746			GPX3	2878	ARL6IP5B	436790	COQ9	57017	CEACAM10	26366
CABP5	56344					JAKMIP3	282973	FCGRT	2217			GPX4	2879	ARL6IP6	151188	CORO1C	23603	CEACAM11	66996
CABP7	164633					JARID2	3720	FCHO2	115548			GRAMD3	107022	ARL8	327551	CORO6	84940	CEBPA	1050
CABS1	85438					JAZF1	221895	FCMR	9214			GRASP	160622	ARL8A	127829	CORO7	79585	CEBPB	1051
CABYR	26256					JCHAIN	3512	FCNB	14134			GRB14	2888	ARL8B	55207	COX1	4512	CEBPD	1052
CACFD1	11094					JMJD7	100137047	FCRLA	84824			GRCC10	14790	ARL8BB	562445	COX15	1355	CEBPG	1054
CACNA1E	777					JMY	133746	FEM1C	56929			GRHPR	9380	ARL9	132946	COX16	51241	CEBPZ	10153
CACNA1FB	559964					JPH2	57158	FEV	54738			GRIA4	2893	ARMC1	55156	COX17	10063	CECR2	27443
CACNA1H	8912					JPT1	51155	FEZ2	9637			GRIN1	2902	ARMC10	83787	COX18	285521	CEL	1056
CACNA1S	779					JUNB	3726	FGA	2243			GRIN2A	2903	ARMC12	221481	COX20	116228	CELA1	1990
CACNA2D1	781					KAT5	10524	FGB	2244			GRIN2B	2904	ARMC1L	321240	COX5A	9377	CELA2A	63036
CACNA2D1A	561434					KAZALD1	81621	FGD1	2245			GRIN3B	116444	ARMC2	84071	COX6A1	1337	CELF1	10658
CACNA2D2	9254					KBTBD4	55709	FGD4	121512			GRINA	2907	ARMC4	55130	COX6A2	1339	CELF2	10659
CACNA2D4	93589					KCNA6	3742	FGD5	152273			GRIP1	23426	ARMC5	79798	COX6B2	125965	CELF5A	568052
CACNB2B	558806					KCNAB3	9196	FGF1	2246			GRK5	2869	ARMC6	93436	COX7A1	1346	CELF6	60677
CACNB4	785					KCNE1	3753	FGF12	2257			GRM1	2911	ARMC7	79637	COX7A2	1347	CELSR2	1952
CACNG1	786					KCNH1	3756	FGF14	2259			GRM2	2912	ARMC8	25852	COX7A3	335751	CELSR3	1951
CACNG4	27092					KCNJ16	3773	FGF16	8823			GRM6	2916	ARMC9	80210	COX7B	1349	CEMIP	57214
CACNG8	59283					KCNK18	338567	FGF2	2247			GRM7	2917	ARMCX1	51309	COX7C	1350	CENPA	1058
CACTIN	58509					KCNK4	50801	FGF20	26281			GRM8	2918	ARMCX2	9823	COX8A	1351	CENPE	1062
CADM2	253559					KCNK6	9424	FGF22	27006			GRN	2896	ARMCX3	51566	CP	1356	CENPF	1063
CADM2A	793954					KCNMB1	3779	FGF3	2248			GRPEL1	80273	ARMCX4	100131755	CPA1	1357	CENPH	64946
CADM3	57863					KCNMB4	27345	FGF6	2251			GRWD1	83743	ARMCX6	54470	CPA2	1358	CENPI	2491
CADM4	199731					KCNN3	3782	FGF7	2252			GSE1	23199	ARNT	405	CPA5	93979	CENPJ	55835
CALB2A	393691					KCNQ1	3784	FGFRL1	53834			GSK3B	2932	ARNT2	9915	CPA6	57094	CENPK	64105
CALCB	797					KCNT1	57582	FGG	2266			GSN	2934	ARNTL	406	CPB1	1360	CENPM	79019
CALCOCO2	10241					KCTD10	83892	FHIT	2272			GSR	2936	ARNTL1B	352935	CPD	1362	CENPN	55839
CALCR	799					KCTD3	51133	FHL1	2273			GSS	2937	ARNTL2	56938	CPE	1363	CENPP	401541
CALHM1	255022					KDM2B	84678	FHL4	14202			GSTA1	2938	ARPC1A	10552	CPEB2	132864	CENPS	378708
CALHM3	119395					KDM3A	55818	FIBP	9158			GSTA2	2939	ARPC1B	10095	CPEB3	22849	CENPT	80152
CALHM4	221301					KDM3B	51780	FIGNL1	63979			GSTA3	2940	ARPC2	10109	CPG1	299247	CENPU	79682
CALHM5	254228					KDM7A	80853	FILIP1	27145			GSTA4	2941	ARPC3	10094	CPNE8	144402	CENPX	201254
CALHM5.1	100037308					KEG1	64697	FKBP10	60681			GSTK1	373156	ARPC4	10093	CPSF3	51692	CEP131	22994
CALHM6	441168					KERA	11081	FKBP14	55033			GSTM1	2944	ARPC4L	445305	CPSF4	10898	CEP152	22995
CALM1A	406660					KIF24	347240	FKBP1B	2281			GSTM2	2946	ARPC5	10092	CPT1A	1374	CEP162	22832
CALM2A	336121					KIF26A	26153	FKBPL	63943			GSTM3	2947	ARPC5B	399482	CPT1B	1375	CEP164	22897
CALM3A	327379					KIF3C	3797	FKTN	2218			GSTM4	2948	ARPC5L	81873	CPT2	1376	CEP170B	283638
CALM3B	321808					KIF5C	3800	FLII	2314			GSTM5	2949	ARPC5LB	556104	CPTP	80772	CEP19	84984
CALML3	810					KIF6	221458	FLNB	2317			GSTM6	14867	ARPP19	10776	CPXM1	56265	CEP192	55125
CALN1	83698					KIT	3815	FLOT2	2319			GSTM7	68312	ARPP19B	393947	CRABP2	1382	CEP295	85459
CALR3	125972					KL	9365	FLT1	2321			GSTO1	9446	ARPP21	10777	CRAT	1384	CEP55	55165
CALR3B	321315					KLF7	8609	FLT4	2324			GSTP1	2950	ARR	44279	CRCT1	54544	CEP63	80254
CALR4	108802					KLHDC10	23008	FMN1	342184			GSTT2	2953	ARR3	407	CREB1	1385	CEP72	55722
CALUB	394057					KLHDC4	54758	FMO4	2329			GSTT3	103140	ARR3B	796867	CREB3	10488	CEP85	64793
CAM	36329					KLHDC8A	55220	FMOD	2331			GTF2A1	2957	ARRB1	408	CREB3L2	64764	CERK	64781
CAMK1DB	791176					KLHL22	84861	FN1	2335			GTF3C6	112495	ARRB2	409	CREB5	9586	CERS1	10715
CAMK1GB	393802					KLHL25	64410	FN3K	64122			GTPBP3	84705	ARRB2A	321378	CREBBP	1387	CERS3	204219
CAMK2D	817					KLHL31	401265	FN3KRP	79672			GTPBP4	23560	ARRB2B	394099	CREBZF	58487	CES1	1066
CAMK2D1	445208					KLHL38	340359	FNBP4	23360			GUCY1B1	2983	ARRDC1	92714	CREG1	8804	CES1D	104158
CAMK2D2	436815					KLHL40	131377	FNDC1	84624			GUK1	2987	ARRDC2	27106	CREM	1390	CES1E	13897
CAMK2N2	94032					KLK3	354	FNDC3B	64778			GULP1	51454	ARRDC3	57561	CRHBP	1393	CES1F	234564
CAMKK1	84254					KLKB1	3818	FNTB	2342			H1F0	3005	ARRDC3A	566685	CRHR1	1394	CES2	8824
CAMKMT	79823					KLRA17	170733	FOCAD	54914			H2AFV	94239	ARRDC3B	447866	CRHR2	1395	CES2A	102022
CAMKV	79012					KMT2C	58508	FOXA2	3170			H2AFX	3014	ARRDC4	91947	CRIM1	51232	CES2E	234673
CAMKVL	553431					KMT5A	387893	FOXE1	2304			H2AFZ	3015	ARRDC5	645432	CRIPT	9419	CES3	23491
CAMLG	819					KNG2	385643	FOXJ2	55810			H3F3A	3020	ARSA	410	CRISPLD2	83716	CES3A	382053
CAMP	820					KNL1	57082	FOXJ3	22887			HACD3	51495	ARSB	411	CRKL	1399	CES5A	221223
CAMSAP1	157922					KPNA1	3836	FOXM1	2305			HACL1	26061	ARSE	415	CRLF3	51379	CETN4	207175
CAMSAP1A	402833					KPNA7	402569	FOXO3	2309			HADH	3033	ARSG	22901	CRLS1	54675	CETP	1071
CAMSAP1B	561094					KRT23	25984	FOXP2	93986			HADHA	3030	ARSJ	79642	CROCC	9696	CFAP100	348807
CAMSAP2	23271					KRT42	68239	FOXP3	50943			HADHB	3032	ART1	417	CROT	54677	CFAP36	112942
CAMTA1	23261					KRT7	3855	FPGT	8790			HAS2	3037	ART2B	11872	CRTC1	23373	CFAP97	57587
CAND1	55832					KRT72	140807	FREM3	166752			HASPIN	83903	ART3	419	CRTC3	64784	CFB	629
CANT1	124583					KRTAP1-5	83895	FRMPD4	9758			HAT1	8520	ART4	420	CRY2	1408	CFC1	55997
CANT1B	445201					KRTAP8-1	337879	FRS3	10817			HAUS4	54930	ART5	116969	CRYAB	1410	CFDP1	10428
CAPG	822					KRTCAP2	200185	FRY	10129			HAX1	10456	ARTN	9048	CRYL1	51084	CFH	3075
CAPN11	11131					KSR1	8844	FSCN2	25794			HBP1	26959	ARV1	64801	CRYM	1428	CFHR1	3078
CAPN12	147968					KY	339855	FSCN3	29999			HCK	3055	ARX	170302	CSAD	51380	CFHR5	81494
CAPN13	92291					LAGE3	8270	FSIP1	161835			HCRT	3060	AS3MT	57412	CSF2	1437	CFI	3426
CAPN1A	393417					LAMA3	3909	FTH1	2495			HCRTR2	3062	ASAH1	427	CSF2RA	1438	CFL1	1072
CAPN2L	550505					LAMC2	3918	FTL	2512			HDAC1	3065	ASAH2	56624	CSNK1A1	1452	CFLAR	8837
CAPN3	825					LAMTOR4	389541	FTSJ3	117246			HDAC2	3066	ASAP1	50807	CSNK1E	1454	CFP	5199
CAPN5A	563346					LARGE1	9215	FUBP1	8880			HDAC4	9759	ASAP2	8853	CSNK1G2	1455	CFTR	1080
CAPN6	827					LARP1	23367	FUNDC1	139341			HDAC5	10014	ASAP2B	560581	CSNK2B	1460	CGA	1081
CAPN7	23473					LATS2	26524	FUOM	282969			HDHD3	81932	ASAP3	55616	CSPG4	1464	CGREF1	10669
CAPN9	10753					LBH	81606	FUT2	2524			HELLS	3070	ASB1	51665	CSPG5	10675	CGRRF1	10668
CAPNS1A	550598					LCMT1	51451	FUT7	2529			HERPUD1	9709	ASB10	136371	CSRNP3	80034	CHAC1	79094
CAPNS1B	560033					LCN11	227630	FUT8	2530			HERPUD2	64224	ASB11	140456	CSRP1	1465	CHAC2	494143
CAPNS2	84290					LDB1	8861	FXR1	8087			HES1	3280	ASB12	142689	CSRP2	1466	CHAD	1101
CAPRIN2	65981					LDLRAP1	26119	FXYD1	5348			HEXA	3073	ASB12A	322927	CSRP3	8048	CHAF1A	10036
CAPS	828					LEO1	123169	FXYD3	5349			HEXB	3074	ASB13	79754	CST3	1471	CHAF1B	8208
CAPS2	84698					LEPROT	54741	FXYD7	53822			HEY1	23462	ASB14	142686	CST8	10047	CHCHD1	118487
CAPSL	133690					LEPROTL1	23484	FZD4	8322			HIBCH	26275	ASB15	142685	CSTF2	1478	CHCHD10	400916
CAPZA1A	327029					LFNG	3955	FZD5	7855			HIPK1	204851	ASB15B	568579	CSTF3	1479	CHCHD2	51142
CAPZA1B	474327					LGALS4	3960	G2E3	55632			HIPK2	28996	ASB16	92591	CTBP1	1487	CHCHD3	54927
CAPZA2	830					LGALS7	3963	G6PD	2539			HIRIP3	8479	ASB17	127247	CTCF	10664	CHCHD6B	492522
CAPZA3	93661					LGI1	9211	G6PDX	14381			HIST1H2AC	8334	ASB18	401036	CTDNEP1	23399	CHD6	84181
CAPZB	832					LGR5	8549	GAA	2548			HIVEP1	3096	ASB2	51676	CTGF	1490	CHD9	80205
CAR6	12353					LHFPL2	10184	GAB1	2549			HIVEP2	3097	ASB2A.1	567986	CTH	1491	CHEK1	1111
CARD11	84433					LHX4	89884	GABPA	2551			HJURP	55355	ASB3	51130	CTLA2A	13024	CHEK2	11200
CARD6	84674					LHX6	26468	GABPB1	2553			HK2	3099	ASB4	51666	CTLA4	1493	CHFR	55743
CARD9	64170					LHX8	431707	GABRA1	2554			HMGB1	3146	ASB5	140458	CTNNA1	1495	CHGB	1114
CARF	79800					LHX9	56956	GABRA3	2556			HMGB3	3149	ASB6	140459	CTNNA2	1496	CHKA	1119
CARM1	10498					LIMD2	80774	GABRA5	2558			HMGCR	3156	ASB8	140461	CTNNAL1	8727	CHM	1121
CARMIL2	146206					LIPT2	387787	GABRB3	2562			HMGCS1	3157	ASB9	140462	CTNNB1	1499	CHMP1B	57132
CARMIL3	90668					LITAF	9516	GABRD	2563			HMGCS2	3158	ASCC1	51008	CTNND1	1500	CHMP4C	92421
CARNMT1	138199					LLGL1	3996	GABRE	2564			HMMR	3161	ASCC2	84164	CTPS2	56474	CHN1	1123
CARS2	79587					LLGL2	3993	GABRG2	2566			HMOX1	3162	ASCC3	10973	CTR9	9646	CHN2	1124
CART4	799423					LMLN	89782	GABRG3	2567			HNF1A	6927	ASCL1	429	CTRB1	1504	CHPT1	56994
CASC1	55259					LMNA	4000	GABRP	2568			HNF4A	3172	ASCL2	430	CTRB2	440387	CHRDL1	91851
CASC10	399726					LMO2	4005	GABRR1	2569			HNRNPA1	3178	ASCL3	56676	CTSB	1508	CHRM1	1128
CASC3	22794					LMO3	55885	GAK	2580			HNRNPAB	3182	ASCL4	121549	CTSC	1075	CHRM2A	352938
CASK	8573					LMOD1	25802	GAL3ST3	89792			HNRNPD	3184	ASCL5	647219	CTSD	1509	CHRM3	1131
CASKIN2	57513					LNP1	348801	GALK1	2584			HNRNPDL	9987	ASF1A	25842	CTSE	1510	CHRNA1	1134
CASP10	843					LONRF3	79836	GALNS	2588			HNRNPK	3190	ASF1B	55723	CTSH	1512	CHRNA10	57053
CASP3A	140621					LOR	4014	GALNT10	55568			HNRNPR	10236	ASF1BA	386897	CTSL	1514	CHRNA2	1135
CASP3B	566604					LOXL2	4017	GALNT12	79695			HNRNPU	3192	ASGR1	432	CTSLL3	70202	CHRNA3	1136
CASP4	837					LPCAT3	10162	GALNT14	79623			HNRNPUL2	221092	ASGR2	433	CTTN	2017	CHRNA4	1137
CASP5	838					LRCH1	23143	GALNT15	117248			HOMER1	9456	ASH1L	55870	CUBN	8029	CHRNA6	8973
CASP6L1	791531					LRP6	4040	GALNT18	374378			HOMER2	9455	ASH2L	9070	CUEDC2	79004	CHRNA7	1139
CASP6L2	664751					LRRC1	55227	GALNT3	2591			HOMER3	9454	ASIC1	41	CUTA	51596	CHRNB2	1141
CASPA	57933					LRRC17	10234	GALNT6	11226			HOMEZ	57594	ASIC1A	791696	CUTC	51076	CHRNB2B	561906
CASPASE-3	104936945					LRRC20	55222	GALNTL6	442117			HOOK2	29911	ASIC2	40	CUX2	23316	CHST1	8534
CASQ1B	767757					LRRC39	127495	GALR3	8484			HOPX	84525	ASIC3	9311	CWC27	10283	CHST14	113189
CASS4	57091					LRRC4	64101	GAPDHS	26330			HOXB6	3216	ASIC4	55515	CX3CL1	6376	CHST15	51363
CASTOR2	729438					LRRC42	115353	GARNL3	84253			HP	3240	ASIP	434	CX3CR1	1524	CHST5	23563
CATIP	375307					LRRC4B	94030	GAS1	2619			HPGD	3248	ASL	435	CXADR	1525	CHSY1	22856
CATSPER1	117144					LRRC56	115399	GAS1B	777760			HPRT1	3251	ASMT	438	CXCL1	2919	CHTF18	63922
CATSPER2	117155					LRRC66	339977	GAS5	60674			HRAS	3265	ASMTL	8623	CXCL10	3627	CHTF8	54921
CATSPER3	347732					LRRC71	149499	GATA1	2623			HS3ST1	9957	ASNA1	439	CXCL12	6387	CHUK	1147
CATSPER4	378807					LRRC8C	84230	GATA2	2624			HSC70	393586	ASNS	440	CXCL13	10563	CHURC1	91612
CATSPERE	257044					LRRCC1	85444	GATAD2A	54815			HSD11B1	3290	ASNSD1	54529	CXCL16	58191	CIART	148523
CATSPERG	57828					LRSAM1	90678	GBA2	57704			HSD11B2	3291	ASPA	443	CXCL2	2920	CIARTA	564009
CAV2	858					LRTM1	57408	GBE1	2632			HSD17B1	3292	ASPDH	554235	CXCL8	3576	CIB2	10518
CAVIN1	284119					LSM2	57819	GBF1	8729			HSD17B10	3028	ASPG	374569	CXXC5	51523	CICA	560266
CAVIN4	347273					LSM4	25804	GBX1	2636			HSD17B11	51170	ASPH	444	CYB561A3	220002	CICB	323246
CAX1	560283					LSM6	11157	GC	2638			HSD17B2	3294	ASPHD1	253982	CYB5A	1528	CIDEA	1149
CBARP	255057					LSM7	51690	GCNT1	2650			HSD17B3	3293	ASPHD2	57168	CYB5B	80777	CIDEB	27141
CBARPB	557421					LTBP2	4053	GCNT2	2651			HSD17B4	3295	ASPM	259266	CYB5R3	1727	CIDEC	63924
CBFA2T2	9139					LTBR	4055	GCSH	2653			HSD17B7	51478	ASPN	54829	CYBRD1	79901	CILP	8483
CBL	867					LUC7L2	51631	GDF11	10220			HSD3B1	3283	ASPRV1	151516	CYC1	1537	CIRBP	1153
CBLL1	79872					LUZP1	7798	GDF6	392255			HSD3B2	3284	ASPSCR1	79058	CYCS	54205	CISH	1154
CBLN3	643866					LY6D	8581	GDI1	2664			HSD3B7	80270	ASRGL1	80150	CYHR1	50626	CITED1	4435
CBLNL	100135893					LY75	4065	GDI2	2665			HSDL2	84263	ASS1	445	CYP11A	100313513	CITED2	10370
CBP	31669					LYPD6	130574	GDPD1	284161			HSP90AA1	3320	ASS1P13	341230	CYP11A1	1583	CIZ1	25792
CBR3	874					LYPLAL1	127018	GDPD3	79153			HSP90AB1	3326	ASTE1	28990	CYP11B1	1584	CIZ1A	103911032
CBSA	550524					LYSMD1	388695	GEMIN6	79833			HSP90B1	7184	ASTL	431705	CYP17A1	1586	CKAP2	26586
CBSB	266987					LYSMD3	116068	GFI1	2672			HSPA14	51182	ASTN1	460	CYP19A1	1588	CKAP2L	150468
CBWD2	150472					MAD2L2	10459	GFOD1	54438			HSPA1A	3303	ASTN2	23245	CYP1A1	1543	CKAP4	10970
CBX1	10951					MAEL	84944	GFRA1	2674			HSPA1B	3304	ASXL1	171023	CYP1A2	1544	CKAP5	9793
CBX1A	326746					MAFA	389692	GFRA3	2676			HSPA5	3309	ASXL3	80816	CYP1B1	1545	CKB	1152
CBX3A	751689					MAFK	7975	GGA3	23163			HSPA8	3312	ASZ1	136991	CYP26A1	1592	CKLF	51192
CBX4	8535					MAGEB18	286514	GGACT	87769			HSPA9	3313	ATAD1	84896	CYP27A1	1593	CKMA	30095
CBX6	23466					MAGOH	4116	GGNBP1	449520			HSPB1	3315	ATAD1A	368672	CYP2A1	24894	CKMB	794752
CBX8	57332					MAGOHB	55110	GGT1	2678			HSPB7	27129	ATAD1B	368412	CYP2A4	13086	CKMT1	12716
CBX8A	100150672					MAK	4117	GGT5	2687			HSPD1	3329	ATAD2	29028	CYP2B1	24300	CKMT1B	1159
CBY3	646019					MAP1A	4130	GGT6	124975			HSPE1	3336	ATAD2B	54454	CYP2B10	13088	CKMT2A	327506
CC2D1A	54862					MAP1LC3A	84557	GGTA1	14594			HSPH1	10808	ATAD3A	55210	CYP2B13	13089	CKS1B	1163
CCBE1	147372					MAP2K3	5606	GH1	2688			HTATIP2	10553	ATAD5	79915	CYP2B15	685222	CKS2	1164
CCDC101	102933464					MAP3K11	4296	GHR	2690			HTR2C	3358	ATAD5B	321619	CYP2B2	361523	CLASP1	23332
CCDC102A	92922					MAP3K14	9020	GHRL	51738			HTR4	3360	ATAT1	79969	CYP2B6	1555	CLASP2	23122
CCDC103	388389					MAP3K3	4215	GIF	2694			HTRA1	5654	ATCAY	85300	CYP2B9	13094	CLBA1	122616
CCDC105	126402					MAP3K4	4216	GIMAP8	155038			HTRA3	94031	ATCAYA	565827	CYP2C11	29277	CLCA1	1179
CCDC107	203260					MAP3K6	9064	GIT2	9815			HYAL2	8692	ATE1	11101	CYP2C19	1557	CLCN3	1182
CCDC110	256309					MAP3K7	6885	GJB4	127534			ICAM1	3383	ATF1	466	CYP2C29	13095	CLCN4	1183
CCDC113	29070					MAP3K8	1326	GJC1	10052			ID1	3397	ATF2	1386	CYP2C37	13096	CLCNKA	1187
CCDC114	93233					MAP4	4134	GKAP1	80318			ID2	3398	ATF3	467	CYP2C38	13097	CLDN10	9071
CCDC117	150275					MAP4K1	11184	GKN1	56287			ID3	3399	ATF4	468	CYP2C39	13098	CLDN11	5010
CCDC120	90060					MAPK15	225689	GLB1L3	112937			IDE	3416	ATF4A	406514	CYP2C40	13099	CLDN15	24146
CCDC121	79635					MAPK4	5596	GLCCI1	113263			IDH2	3418	ATF5	22809	CYP2C54	404195	CLDN2	9075
CCDC122	160857					MAPK8IP1	9479	GLDN	342035			IDH3G	3421	ATF6	22926	CYP2C55	72082	CLDN3	1365
CCDC124	115098					MAPT	4137	GLG1	2734			IDI1	3422	ATF6B	1388	CYP2C67	545288	CLDN4	1364
CCDC125	202243					MARCKSL1	65108	GLIPR2L	449805			IER2	9592	ATF7	11016	CYP2C68	433247	CLDN5	7122
CCDC126	90693					MARK1	4139	GLO1	2739			IER3	8870	ATF7B	567018	CYP2C6V1	293989	CLDND1	56650
CCDC13	152206					MARK3	4140	GLRA1	2741			IFI30	10437	ATF7IP	55729	CYP2C70	226105	CLEC10A	10462
CCDC130	81576					MARS	4141	GLRX3	10539			IFI47	15953	ATF7IP2	80063	CYP2C9	1559	CLEC11A	6320
CCDC134	79879					MAST4	375449	GLRX5	51218			IFIT1	3434	ATG10	83734	CYP2D12	380997	CLEC12B	387837
CCDC135	555782					MBD3	53615	GLS2	27165			IFIT2	3433	ATG101	60673	CYP2D13	68444	CLEC2B	9976
CCDC136	64753					MBD3L2	125997	GLT1D1	144423			IFITM1	8519	ATG12	9140	CYP2E1	1571	CLEC2H	94071
CCDC137	339230					MBOAT2	129642	GLT8D1	55830			IFNG	3458	ATG13	9776	CYP2J2	1573	CLEC4F	165530
CCDC138	165055					MC4R	4160	GLUD1	2746			IFRD2	7866	ATG14	22863	CYP2J5	13109	CLEC5A	23601
CCDC14	64770					MCAT	27349	GLUL	2752			IGF1	3479	ATG16L1	55054	CYP2K19	562304	CLEC7A	64581
CCDC142	84865					MCCC2	64087	GLYR1	84656			IGF1R	3480	ATG16L2	89849	CYP2R1	120227	CLHC1	130162
CCDC144B	284047					MCEE	84693	GMCL1	64395			IGF2R	3482	ATG2A	23130	CYP2U1	113612	CLIC2	1193
CCDC146	57639					MCL1	4170	GMPR2	51292			IGFBP1	3484	ATG2B	55102	CYP39A1	51302	CLIC3	9022
CCDC147	309467					MCRIP2	84331	GNA11B	493613			IGFBP2	3485	ATG3	64422	CYP3A11	13112	CLIC5	53405
CCDC149A	449999					MDC1	9656	GNA12	2768			IGFBP5	3488	ATG4A	115201	CYP3A13	13113	CLIC6	54102
CCDC15	80071					MDFIC	29969	GNA13	10672			IGFBP7	3490	ATG4C	84938	CYP3A18	252931	CLINT1	9685
CCDC150	284992					MDGA2	161357	GNA15	2769			IGSF1	3547	ATG4D	84971	CYP3A2	266682	CLIP1	6249
CCDC152	100129792					MDK	4192	GNAO1	2775			IGSF8	93185	ATG5	9474	CYP3A23/3A1	25642	CLIP3	25999
CCDC154	645811					MDN1	23195	GNAQ	2776			IGSF9	57549	ATG7	10533	CYP3A4	1576	CLIP4	79745
CCDC157	550631					MEAF6	64769	GNAZ	2781			IKBKE	9641	ATG9A	79065	CYP3A41A	53973	CLK1	1195
CCDC158	339965					MECP2	4204	GNB1	2782			IKBKG	8517	ATIC	471	CYP3A44	337924	CLK2	1196
CCDC159	126075					MED17	9440	GNB3	2784			IL10	3586	ATL-1	179352	CYP3A62	170509	CLK3	1198
CCDC160	347475					MED20	9477	GNB4	59345			IL13RA2	3598	ATL1	51062	CYP3A9	171352	CLK4	57396
CCDC162P	221262					MED28	80306	GNG11	2791			IL17RE	132014	ATL2	64225	CYP4A1	50549	CLMN	79789
CCDC163	126661					MED30	90390	GNG13	51764			IL1A	3552	ATL3	25923	CYP4A10	13117	CLMP	79827
CCDC166	100130274					MED8	112950	GNG7	2788			IL1B	3553	ATM	472	CYP4A12A	277753	CLN3	1201
CCDC167	154467					MED9	55090	GNMT	27232			IL1R1	3554	ATMIN	23300	CYP4A12B	13118	CLN8	2055
CCDC169	728591					MEF2A	4205	GNPNAT1	64841			IL1R2	7850	ATN1	1822	CYP4A14	13119	CLOCK	9575
CCDC170	80129					MEGF9	1955	GNPTAB	79158			IL1RAP	3556	ATOH1	474	CYP4A2	24306	CLOCKA	30140
CCDC171	203238					MEI1	150365	GOLGA3	2802			IL1RAPL1	11141	ATOH1A	30303	CYP4A3	298423	CLP1	10978
CCDC172	374355					MEN1	4221	GOLGA5	9950			IL1RL1	9173	ATOH7	220202	CYP4A31	666168	CLPS	1208
CCDC173	129881					MEOX1	4222	GOLGA8A	23015			IL4	3565	ATOH8	84913	CYP4A32	100040843	CLPX	10845
CCDC174	51244					MEP1B	4225	GOLGB1	2804			IL4RA	16190	ATOX1	475	CYP4F14	64385	CLRN2	645104
CCDC177	56936					METTL14	57721	GOLM1	51280			IL6	3569	ATP10A	57194	CYP4F6	266689	CLRN3	119467
CCDC178	374864					METTL21A	151194	GOLPH3L	55204			ILDR2	387597	ATP10B	23120	CYP51	13121	CLSPN	63967
CCDC18	343099					METTL22	79091	GOSR1	9527			ILK	3611	ATP10D	57205	CYP7A1	1581	CLSTN1	22883
CCDC180	100499483					METTL3	56339	GP2	2813			ILVBL	10994	ATP11A	23250	CYP7B1	9420	CLSTN2	64084
CCDC181	57821					MEX3C	51320	GPAM	57678			IMMT	10989	ATP11B	23200	CYP8B1	1582	CLSTN3	9746
CCDC182	101927581					MFAP2	4237	GPAT4	137964			IMPACT	55364	ATP11C	286410	CYR61	3491	CLTB	1212
CCDC185	164127					MFAP5	8076	GPBP1	65056			IMPDH2	3615	ATP12A	479	CYSLTR1	10800	CLTC	1213
CCDC188	388849					MFF	56947	GPC3	2719			INCENP	3619	ATP13A1	57130	CYTH2	9266	CLU	1191
CCDC189	90835					MFSD12	126321	GPC5	2262			INF2	64423	ATP13A2	23400	CYTH3	9265	CMA1	1215
CCDC190	339512					MFSD13A	79847	GPD1L	23171			ING1	3621	ATP13A3	79572	CYYR1	116159	CMAS	55907
CCDC191	57577					MGAM	8972	GPD2	2820			INHA	3623	ATP13A4	84239	D1ERTD622E	52392	CMBL	134147
CCDC22	28952					MGAT4B	11282	GPM6B	2824			INHBA	3624	ATP13A5	344905	DAAM1	23002	CMPK2	129607
CCDC24	149473					MICAL1	64780	GPR137C	283554			INPP4A	3631	ATP1A1	476	DAAM2	23500	CMTR1	23070
CCDC28A	25901					MIER3	166968	GPR146	115330			INPP5A	3632	ATP1A2	477	DAB1	1600	CNBP	7555
CCDC30	728621					MIF	4282	GPR149	344758			INPP5J	27124	ATP1A3A	64610	DACH1	1602	CNDP1	84735
CCDC33	80125					MIF4GD	57409	GPR155	151556			INS	3630	ATP1A3B	64611	DACH2	117154	CNGA1	1259
CCDC34	91057					MIGA2	84895	GPR158	57512			INS1	16333	ATP1A4	480	DACT1	51339	CNGB1	1258
CCDC36	339834					MINDY1	55793	GPR165	76206			INS2	16334	ATP1B1	481	DACT3	147906	CNGB3	54714
CCDC38	120935					MINDY3	80013	GPR35	2859			INSIG1	3638	ATP1B1B	64273	DAPK1	1612	CNIH1	10175
CCDC39	339829					MINOS1	440574	GPR37	2861			INSIG2	51141	ATP1B2	482	DAPP1	27071	CNIH2	254263
CCDC40	55036					MIOX	55586	GPR61	83873			INSR	3643	ATP1B2B	114457	DARS2	55157	CNIH4	29097
CCDC41	102865618					MIR106B	406900	GPR65	8477			INTS11	54973	ATP1B3	483	DBH	1621	CNKSR3	154043
CCDC42	146849					MIR107	406901	GPR68	8111			INTS6	26512	ATP1B3A	30468	DBI	1622	CNMD	11061
CCDC43	124808					MIR134	406924	GPR75	10936			IQGAP2	10788	ATP1B3B	64272	DBIL5	13168	CNN3	1266
CCDC47	57003					MIR150	406942	GPR88	54112			IRAK2	3656	ATP23	91419	DBNL	28988	CNNM3	26505
CCDC54	84692					MIR182	406958	GPRASP2	114928			IRF1	3659	ATP2A1	487	DBP	1628	CNOT1	23019
CCDC56	39320					MIR195	406971	GPRC5C	55890			IRF3	3661	ATP2A1L	494489	DBR1	51163	CNOT10	25904
CCDC59	29080					MIR200A	406983	GPRIN3	285513			IRF6	3664	ATP2A2	488	DBT	1629	CNOT2	4848
CCDC6	8030					MIR200B	406984	GPSM1	26086			IRF7	3665	ATP2A2B	568265	DCAF12	25853	CNOT6B	560386
CCDC61	729440					MIR200C	406985	GPT2	84706			IRF8	3394	ATP2A3	489	DCAF12L1	139170	CNOT7	29883
CCDC62	84660					MIR202	574448	GPT2L	403086			IRS1	3667	ATP2B1	490	DCAF7	10238	CNP	1267
CCDC63	160762					MIR25	407014	GPX1A	352926			IRS2	8660	ATP2B1A	378746	DCAKD	79877	CNPY1	285888
CCDC66	285331					MIR296	407022	GPX2	2877			ISG20	3669	ATP2B2	491	DCBLD2	131566	CNR1	1268
CCDC68	80323					MIR29A	407021	GPX4B	352929			ITGA1	3672	ATP2B3	492	DCC	1630	CNRIP1	25927
CCDC6A	335905					MIR320A	407037	GPX6	257202			ITGA7	3679	ATP2B3B	558525	DCLK1	9201	CNTFR	1271
CCDC7	79741					MIR423	494335	GPX8	493869			ITGB1	3688	ATP2B4	493	DCN	1634	CNTLN	54875
CCDC71	64925					MIR540	723880	GRAMD2	546134			ITGB4	3691	ATP2C1	27032	DCPS	28960	CNTN1	1272
CCDC73	493860					MIR547	723918	GRAMD4	23151			ITGB6	3694	ATP2C2	9914	DCTN1	1639	CNTN2	6900
CCDC78	124093					MIR93	407050	GRAP2	9402			ITGB8	3696	ATP4A	495	DCTPP1	79077	CNTN3	5067
CCDC81	60494					MIS18BP1	55320	GRB10	2887			ITM2C	81618	ATP4B	496	DCXR	51181	CNTN3A.2	100000688
CCDC85A	114800					MIXL1	83881	GREB1	9687			ITPK1	3705	ATP5B	11947	DDAH1	23576	CNTN4	152330
CCDC85AL	447831					MKS1	54903	GREM1	26585			ITPKA	3706	ATP5C1	11949	DDAH2	23564	CNTNAP2	26047
CCDC86	79080					MLEC	9761	GRIA3	2892			ITPR1	3708	ATP5D	66043	DDC	1644	CNTNAP5B	241175
CCDC87	55231					MLF2	8079	GRID1B	557511			ITPR3	3710	ATP5E	67126	DDIT3	1649	CNTRL	11064
CCDC88A	55704					MLKL	197259	GRID2IPB	559717			ITSN1	6453	ATP5F1	11950	DDIT4	54541	CNTROB	116840
CCDC88C	440193					MLLT11	10962	GRIK3	2899			IVD	3712	ATP5F1A	498	DDIT4L	115265	COA4	51287
CCDC89	220388					MLST8	64223	GRIN2C	2905			IVNS1ABP	10625	ATP5F1B	506	DDR1	780	COA5	493753
CCDC9	26093					MLX	6945	GRIN3A	116443			JAG2	3714	ATP5F1C	509	DDT	1652	COBLL1	22837
CCDC93	54520					MMAA	166785	GRIP2	80852			JAGN1	84522	ATP5F1D	513	DDTL	100037417	COCH	1690
CCDC97	90324					MMADHC	27249	GRK3	157			JAK2	3717	ATP5F1E	514	DDX17	10521	COG5	10466
CCDC9B	388115					MMD2	221938	GRK4	2868			JAM2	58494	ATP5G1	11951	DDX18	8886	COG7	91949
CCER1	196477					MMEL1	79258	GRM3	2913			JDP2	122953	ATP5G3	228033	DDX19A	55308	COG8	84342
CCHCR1	54535					MMP17	4326	GRM4	2914			JMJD6	23210	ATP5H	71679	DDX21	9188	COIL	8161
CCIN	881					MMP19	4327	GRM5	2915			JOSD1	9929	ATP5I	140608	DDX23	9416	COL10A1A	558919
CCL11	6356					MMS22L	253714	GRP	2922			JPH3	57338	ATP5J	11957	DDX24	57062	COL10A1B	555804
CCL13	6357					MNS1	55329	GRTP1A	406711			JPT2	90861	ATP5K	11958	DDX27	55661	COL11A1	1301
CCL19A.1	794891					MOB3A	126308	GSDMD	79792			JUN	3725	ATP5L	27425	DDX28	55794	COL11A1A	565402
CCL22	6367					MOB3B	79817	GSKIP	51527			JUP	3728	ATP5MC1	516	DDX39	68278	COL11A2	1302
CCL23	6368					MON1A	84315	GSTP2	14869			KALRN	8997	ATP5MC2	517	DDX39B	7919	COL12A1	1303
CCL24	6369					MORC1	27136	GTF2A2	2958			KANK1	23189	ATP5MC3	518	DDX3X	1654	COL17A1	1308
CCL25	6370					MORF4L2	9643	GTF2E2	2961			KANK3	256949	ATP5MC3B	81541	DDX46	9879	COL18A1	80781
CCL26	10344					MORG1	100196056	GTF2H1	2965			KAT2A	2648	ATP5MD	84833	DDX49	54555	COL1A1	1277
CCL27	10850					MORN2	729967	GTF3C2	2976			KAT2B	8850	ATP5MEA	559659	DDX5	1655	COL1A2	1278
CCL4	6351					MORN4	118812	GTPBP6	8225			KAT6A	7994	ATP5MEB	767750	DDX54	79039	COL21A1	81578
CCL9	20308					MOSPD4	72076	GTPBP8	29083			KAZN	23254	ATP5MF	9551	DDX55	57696	COL23A1	91522
CCM2L	140706					MOV10	4343	GTSE1	51512			KCNAB2	8514	ATP5MG	10632	DDX56	54606	COL24A1	255631
CCNB1IP1	57820					MPI	4351	GUCA1A	2978			KCNH2	3757	ATP5MPL	9556	DDX59	83479	COL2A1	1280
CCNB3	85417					MPP1	4354	GUCY1A1	2982			KCNJ2	3759	ATP5O	28080	DDX60	55601	COL3A1	1281
CCNG2	901					MPP3	4356	GUCY1B2	2974			KCNJ5	3762	ATP5PB	515	DEAR	446170	COL4A1	1282
CCNJ	54619					MPPE1	65258	GUCY2C	2984			KCNJ8	3764	ATP5PD	10476	DECR1	1666	COL4A3	1285
CCNJL	79616					MPST	4357	GVIN1	74558			KCNK1	3775	ATP5PF	522	DECR2	26063	COL4A5	1287
CCNK	8812					MPV17L2	84769	GXYLT1	283464			KCNK2	3776	ATP5PO	539	DEFA3	1668	COL5A1	1289
CCNQ	92002					MRAP	56246	GYPC	2995			KCNK5	8645	ATP6	4508	DEFB19	246700	COL6A2	1292
CCNT1	904					MRPL11	65003	GYS2	2998			KCNMA1	3778	ATP6AP1	537	DEFB35	246084	COL6A3	1293
CCNT2B	321464					MRPL12	6182	GZMN	245839			KCNN2	3781	ATP6AP1L	92270	DEK	7913	COL8A1B	562442
CCNY	219771					MRPL15	29088	H19	283120			KCNS2	3788	ATP6AP2	10159	DENR	8562	COL8A2	1296
CCP110	9738					MRPL16	54948	H6PD	9563			KDELC1	79070	ATP6V0A1	535	DEPDC6	420357	COL9A1A	100170785
CCR10	2826					MRPL2	51069	HACD1	9200			KDELR3	11015	ATP6V0A1A	324307	DERA	51071	COLEC12	81035
CCR6	1235					MRPL21	219927	HAGH	3029			KDM4A	9682	ATP6V0A2	23545	DERL3	91319	COLQ	8292
CCR7	1236					MRPL27	51264	HAL	3034			KDSR	2531	ATP6V0A4	50617	DES	1674	COMMD1	150684
CCR8	1237					MRPL3	11222	HAMP	57817			KEAP1	9817	ATP6V0B	533	DET1	55070	COMMD2	51122
CCR9	10803					MRPL36	64979	HAND1	9421			KHDC4	22889	ATP6V0C	527	DEUP1	159989	COMMD3	23412
CCR9A	553366					MRPL38	64978	HAPLN1	1404			KHK	3795	ATP6V0D1	9114	DEXI	28955	COMMD5	28991
CCSAP	126731					MRPL40	64976	HAPLN2	60484			KIF11	3832	ATP6V0D2	245972	DFFB	1677	COMT	1312
CCSAPB	100003801					MRPL41	64975	HBA1	3039			KIF15	56992	ATP6V0E1	8992	DGAT1	8694	COMTD1	118881
CCSER1	401145					MRPL42	28977	HBE1	3046			KIF17	57576	ATP6V0E2	155066	DGAT2	84649	COPB2	9276
CCSER2	54462					MRPL47	57129	HBEGF	1839			KIF18A	81930	ATP6V1A	523	DGCR14	27886	COPG2	26958
CCT2	10576					MRPL48	51642	HBG1	3047			KIF18B	146909	ATP6V1AA	394110	DGCR6	8214	COPS2	9318
CCT4	10575					MRPL49	740	HBS1L	10767			KIF1A	547	ATP6V1B1	525	DGCR8	54487	COPS3	8533
CCT6A-PS2	303526					MRPL51	51258	HCFC1	3054			KIF1B	23095	ATP6V1B2	526	DGKA	1606	COPS7A	50813
CD101	9398					MRPL54	116541	HCN3	57657			KIF20A	10112	ATP6V1BA	359839	DGKB	1607	COPS8	10920
CD151L	402948					MRPL58	3396	HCRTR1	3061			KIF21B	23046	ATP6V1C1	528	DGKE	8526	COPS9	150678
CD160	11126					MRPS11	64963	HDAC10	83933			KIF22	3835	ATP6V1C1A	368907	DGKZ	8525	COPZ2	51226
CD163L1	283316					MRPS18A	55168	HDAC8	55869			KIF27	55582	ATP6V1C1B	449655	DGUOK	1716	COQ10B	80219
CD177	57126					MRPS18B	28973	HDC	3067			KIF2A	3796	ATP6V1C2	245973	DHCR24	1718	COQ7	10229
CD2	914					MRPS18C	51023	HDGFL3	50810			KIF2C	11004	ATP6V1D	51382	DHCR7	1717	COQ8A	56997
CD200R2	271375					MRPS2	51116	HDHD2	84064			KIF4	16571	ATP6V1E2	90423	DHFR	1719	COQ8B	79934
CD209	30835					MRPS26	64949	HDLBP	3069			KIFC1	3833	ATP6V1F	9296	DHH	50846	CORO1A	11151
CD209E	170780					MRPS27	23107	HEATR3	55027			KISS1	3814	ATP6V1G1	9550	DHODH	1723	CORO1B	57175
CD209F	69142					MRPS30	10884	HEATR5A	25938			KISS1R	84634	ATP6V1G2	534	DHPS	1725	CORO2A	7464
CD22	933					MRPS34	65993	HECTD4	283450			KITLG	4254	ATP6V1G3	127124	DHRS1	115817	CORO2B	10391
CD226	10666					MRPS35	60488	HELZ2	85441			KLF10	7071	ATP6V1H	51606	DHRS11	79154	CORT	1325
CD247	919					MRPS36	92259	HEPH	9843			KLF11	8462	ATP7A	538	DHRS13	147015	COX1	4512
CD27	939					MRTO4	51154	HERC4	26091			KLF15	28999	ATP7B	540	DHRS3	9249	COX15	1355
CD274	29126					MS4A15	219995	HES3	390992			KLF3	51274	ATP8	4509	DHRS4	10901	COX17	10063
CD2AP	23607					MSANTD3	91283	HES5	388585			KLF4	9314	ATP8A1	10396	DHRS7B	25979	COX4I1	1327
CD300A	11314					MSH2	4436	HEXDC	284004			KLF5	688	ATP8A2	51761	DHRS7C	201140	COX4I2	84701
CD300E	342510					MSI2	124540	HFE2	69585			KLF6	1316	ATP8B1	5205	DHRS9	10170	COX5AB	326962
CD300LB	124599					MSN	4478	HGD	3081			KLF9	687	ATP8B2	57198	DHTKD1	55526	COX5B	1329
CD300LD4	100043123					MSRB3	253827	HGF	3082			KLHDC3	116138	ATP8B3	148229	DHX15	1665	COX5B2	751638
CD300LD5	100043125					MT3	4504	HHIPL1	84439			KLHL14	57565	ATP8B4	79895	DHX32	55760	COX6A2	1339
CD300LE	360655					MTCH1	23787	HIF1A	3091			KLHL24	54800	ATP8B5P	158381	DHX57	90957	COX6B2	125965
CD300LF	146722					MTCH2	23788	HIF1AL	393376			KMO	8564	ATP9A	10079	DIABLO	56616	COX6C	1345
CD300LG	146894					MTF2	22823	HIF1AN	55662			KMT2A	4297	ATP9B	374868	DICER1	23405	COX7A1	1346
CD302	9936					MTFP1	51537	HIF3A	64344			KMT2E	55904	ATPAF1	64756	DIO1	1733	COX7A2A	554103
CD37	951					MTMR12	54545	HIGD1A	25994			KNDC1	85442	ATPAF2	91647	DIP2A	23181	COX7B	1349
CD3D	915					MTMR2	8898	HIKESHI	51501			KNSTRN	90417	ATPIF1	11983	DIRAS2	54769	COX7C	1350
CD3E	916					MTMR3	8897	HINT2	84681			KPNA2	3838	ATPSYNBETA	43829	DIS3L2	129563	COX8B	12869
CD3EAP	10849					MTUS2	23281	HINT3	135114			KPNA6	23633	ATR	545	DISP3	57540	COX8H	100038031
CD4	920					MTX1	4580	HIST1H1B	3009			KRBA1	84626	ATRAID	51374	DIXDC1	85458	CP	1356
CD40LG	959					MUC5B	727897	HIST1H2AK	8330			KRCC1	51315	ATRIP	84126	DKK2	27123	CPA1	1357
CD46	4179					MUP4	17843	HIST1H2BA	255626			KRR1	11103	ATRN	8455	DLG1	1739	CPA2	1358
CD5	921					MVB12A	93343	HIST1H2BM	8342			KRT13	3860	ATRNL1	26033	DLG4	1742	CPAMD8	27151
CD5L	922					MVP	9961	HIST1H2BN	8341			KRT18	3875	ATRX	546	DLG5	9231	CPE	1363
CD68	968					MXRA7	439921	HIST1H4I	8294			KRT19	3880	ATRXL	568580	DLGAP1	9229	CPEB2	132864
CD7	924					MYADM	91663	HIST2H2AB	317772			KRT8	3856	ATXN1	6310	DLGAP3	58512	CPEB4	80315
CD72	971					MYADML2	255275	HIST2H2AC	8338			KRTCAP3	200634	ATXN10	25814	DLGAP4	22839	CPED1	79974
CD79A	973					MYBPC2	4606	HIST2H2BE	8349			KYAT3	56267	ATXN1L	342371	DLGAP5	9787	CPG1	299247
CD79B	974					MYBPC3	4607	HKDC1	80201			L3HYPDH	112849	ATXN2	6311	DLK1	8788	CPLX1	10815
CD82B	324137					MYBPHL	343263	HLA-DQA1	3117			LAMA1	284217	ATXN2L	11273	DLX6OS3	67256	CPLX2	10814
CD83	9308					MYEF2	50804	HLF	3131			LAMA2	3908	ATXN3	4287	DMAP1	55929	CPNE1	8904
CD84	8832					MYG1	60315	HMGA1	3159			LAMC1	3915	ATXN7L1	222255	DMBT1	1755	CPNE2	221184
CDAN1	146059					MYH1	4619	HMGB2	3148			LAMP2	3920	ATXN7L2	127002	DMC1	11144	CPNE3	8895
CDC27	996					MYH2	4620	HMGB3B	550466			LAMP3	27074	ATXN7L2A	692316	DMD	1756	CPNE9	151835
CDC34A	393933					MYH4	4622	HMGN2	3151			LAMTOR2	28956	ATXN7L2B	436928	DMGDH	29958	CPOX	1371
CDC37	11140					MYH7	4625	HMGN5	79366			LAMTOR3	8649	ATXN7L3	56970	DMP1	1758	CPPED1	55313
CDC37L1	55664					MYH8	4626	HNF4G	3174			LAMTOR5	10542	ATXN7L3B	552889	DMPK	1760	CPSF4L	642843
CDC40	51362					MYH9	4627	HNMT	3176			LARGE2	120071	AUH	549	DMRT1	1761	CPT1A	1374
CDC42BPB	9578					MYL1	4632	HNRNPA2B1	3181			LARP7	51574	AUNIP	79000	DMRTA1	63951	CPT1B	1375
CDC42BPG	55561					MYL2	4633	HNRNPA3	220988			LARS	51520	AUP1	550	DMRTC2	63946	CPT1C	126129
CDC42EP4	23580					MYL6	4637	HNRNPF	3185			LASP1	3927	AURKA	6790	DMTF1	9988	CPT2	1376
CDC42P6	643751					MYL6B	140465	HNRNPH1	3187			LCN2	3934	AURKAIP1	54998	DNA2	1763	CPTP	80772
CDC42SE2	56990					MYLK	4638	HNRNPH2	3188			LCP1	3936	AURKB	9212	DNAAF1	123872	CPXM1A	564830
CDCP1A	541520					MYLK4	340156	HNRNPM	4670			LDB3	11155	AURKC	6795	DNAH1	25981	CPZ	8532
CDCP2	200008					MYO10	4651	HOXA2	3199			LDHA	3939	AUTS2	26053	DNAH14	127602	CR1L	1379
CDH10	1008					MYO1A	4640	HOXB2	3212			LDHD	197257	AVEN	57099	DNAH8	1769	CRABP1	1381
CDH10A	568370					MYO1C	4641	HOXB7	3217			LDLR	3949	AVGR1	654840	DNAJA1	3301	CRABP1A	171479
CDH16	1014					MYO5B	4645	HOXB9	3219			LDLRAD3	143458	AVIL	10677	DNAJA2	10294	CRABP1B	415102
CDH19	28513					MYO7A	4647	HOXC10	3226			LEF1	51176	AVL9	23080	DNAJB1	3337	CRABP2	1382
CDH20	28316					MYO9B	4650	HOXC5	3222			LEP	3952	AVP	551	DNAJB11	51726	CRACR2B	283229
CDH26	60437					MYOM2	9172	HOXD1	3231			LEPR	3953	AVPI1	60370	DNAJB4	11080	CRADD	8738
CDH4	1002					MYOM3	127294	HOXD4	3233			LGALS1	3956	AVPR1A	552	DNAJB9	4189	CRB3	92359
CDH6	1004					MYOT	9499	HPCAL1	3241			LGALS2	3957	AVPR1B	553	DNAJC10	54431	CRCP	27297
CDH9	1007					MYOZ1	58529	HPCAL4	51440			LGMN	5641	AVPR2	554	DNAJC11	55735	CREB1	1385
CDHR1A	449008					MYRF	745	HPD	3242			LGR4	55366	AWAT1	158833	DNAJC12	56521	CREB3	10488
CDHR4	389118					N4BP2L2	10443	HPDL	84842			LHB	3972	AXIN1	8312	DNAJC16	23341	CREB3L1	90993
CDHR5	53841					NAA38	84316	HPN	3249			LHCGR	3973	AXIN2	8313	DNAJC19	131118	CREB3L2	64764
CDIP1	29965					NAB1	4664	HR	55806			LHPP	64077	AXL	558	DNAJC2	27000	CREB3L4	148327
CDK10	8558					NADK	65220	HRG	3273			LIAS	11019	AYM1	503692	DNAJC27	51277	CREBBP	1387
CDK14	5218					NAGA	4668	HRH1	3269			LIF	3976	AZGP1	563	DNAJC3	5611	CREBL2	1389
CDK15	65061					NAGK	55577	HRH3	11255			LIFR	3977	AZI2	64343	DNAJC6	9829	CREBRF	153222
CDK16	5127					NAGLU	4669	HS1BP3	64342			LIG1	3978	AZIN1	51582	DNAJC8	22826	CREBZF	58487
CDK19	23097					NAIF1	203245	HS3ST2	9956			LIMA1	51474	AZIN1A	550230	DNAJC9	23234	CRELD2	79174
CDK5	1020					NANOG	79923	HS6ST1	9394			LIMCH1	22998	AZIN1B	317764	DNLZ	728489	CREM	1390
CDK5R1	8851					NAT10	55226	HS6ST2	90161			LIMS1	3987	AZIN2	113451	DNM3	26052	CRHBP	1393
CDK5R2	8941					NAXE	128240	HSD17B12	51144			LIN7B	64130	B2M	567	DNMBP	23268	CRHR1	1394
CDK5RAP1	51654					NCALD	83988	HSD17B12B	322626			LIPA	3988	B3GALNT2	148789	DNMT1	1786	CRHR2	1395
CDKL1	8814					NCAM2	4685	HSF2	3298			LIPC	3990	B3GALT1	8708	DNMT3A	1788	CRIP1	1396
CDKL4	344387					NCAN	1463	HSPA12B	116835			LIPE	3991	B3GALT2	8707	DNMT3B	1789	CRIP2	1397
CDKN2B	1030					NCBP1	4686	HSPA13	6782			LIPG	9388	B3GALT4	8705	DNTTIP2	30836	CRIPT	9419
CDNF	441549					NCKIPSD	51517	HSPA2	3306			LMO4	8543	B3GALT5	10317	DOC2A	8448	CRISP1	167
CDX1	1044					NCR1	9437	HSPA4	3308			LNPEP	4012	B3GALT6	126792	DOC2B	8447	CRISP2	7180
CDX4	1046					NDUFA12	55967	HSPB2	3316			LOX	4015	B3GAT1	27087	DOCK1	1793	CRISPLD1B	393442
CDYL	9425					NDUFA3	4696	HSPB3	8988			LPAR1	1902	B3GAT2	135152	DOCK10	55619	CRISPLD2	83716
CDYL2	124359					NDUFA9	4704	HSPBP1	23640			LPGAT1	9926	B3GAT3	26229	DOCK5	80005	CRK	1398
CEACAM15	101434					NDUFAB1	4706	HTATSF1	27336			LPIN1	23175	B3GNT2	10678	DOCK6	57572	CRLF1	9244
CEACAM16	388551					NDUFAF1	51103	HTR1B	3351			LPIN2	9663	B3GNT2L	797513	DOCK8	81704	CRLS1	54675
CEACAM20	125931					NDUFAF2	91942	HTR2A	3356			LPIN3	64900	B3GNT3	10331	DOK5	55816	CROCC	9696
CEACAM3	1084					NDUFAF3	25915	HTR2B	3357			LPL	4023	B3GNT4	79369	DOLK	22845	CROT	54677
CEACAM4	1089					NDUFAF4	29078	HTR5A	3361			LPP	4026	B3GNT5	84002	DOLPP1	57171	CRP	1401
CEACAM6	4680					NDUFB5	4711	HUNK	30811			LRG1	116844	B3GNT5B	791470	DONSON	29980	CRTAM	56253
CEACAM9	26368					NDUFB7	4713	HUWE1	10075			LRP1	4035	B3GNT6	192134	DOPEY2	9980	CRY2	1408
CEBPE	1053					NDUFS3	4722	HYAL1	3373			LRP4	4038	B3GNT8	374907	DOT1L	84444	CRYAB	1410
CEL.2	565117					NDUFS4	4724	IAPP	3375			LRRC59	55379	B3GNT9	84752	DOXL2	243376	CRYBA1	1411
CELA2B	51032					NDUFV1	4723	ICAM2	3384			LRRC7	57554	B3GNTL1	146712	DPCD	25911	CRYBB2	1415
CELA3B	23436					NDUFV2	4729	ICAM5	7087			LRRFIP1	9208	B4GALNT1	2583	DPEP1	1800	CRYBG3	131544
CELF3	11189					NEBL	10529	ICE2	79664			LRRK1	79705	B4GALNT2	124872	DPEP2	64174	CRYL1	51084
CELF3A	57922					NECAP2	55707	ICK	22858			LRRN3	54674	B4GALNT4	338707	DPH2	1802	CRYM	1428
CELF4	56853					NECTIN2	5819	ID4	3400			LSR	51599	B4GALT1	2683	DPH3	285381	CRYZL1	9946
CELF5	60680					NEDD8	4738	IDH3A	3419			LSS	4047	B4GALT2	8704	DPH5	51611	CSDC2	27254
CELSR1A	368436					NEGR1	257194	IFI44L	10964			LTBP1	4052	B4GALT3	8703	DPH6	89978	CSDE1	7812
CEMIP2	23670					NEK1	4750	IFIH1	64135			LUC7L3	51747	B4GALT4	8702	DPH7	92715	CSE1L	1434
CEND1	51286					NELFA	7469	IFIT3	3437			LUM	4060	B4GALT5	9334	DPM1	8813	CSF1	1435
CENPBD1	92806					NELFE	7936	IFNGR1	3459			LURAP1L	286343	B4GALT6	9331	DPM3	54344	CSF1RA	64274
CENPL	91687					NEO1	4756	IFT172	26160			LY6E	4061	B4GALT7	11285	DPP10	57628	CSF3	1440
CENPW	387103					NES	10763	IFT74	80173			LYRM2	57226	B4GAT1	11041	DPP3	10072	CSF3R	1441
CEP-1	172616					NF1	4763	IFT88	8100			MACF1	23499	B9D1	27077	DPP4	1803	CSMD2	114784
CEP104	9731					NF2	4771	IGBP1	3476			MACROD2	140733	B9D2	80776	DPP6	1804	CSMD3	114788
CEP112	201134					NFATC2IP	84901	IGF2BP2	10644			MAD1L1	8379	BA2	100035488	DPP7	29952	CSN3	1448
CEP126	57562					NFATC4	4776	IGFALS	3483			MAF	4094	BAALC	79870	DPY19L1	23333	CSNK1A1	1452
CEP128	145508					NFIL3	4783	IGFBP3	3486			MAFF	23764	BAAT	570	DPY30	84661	CSNK1D	1453
CEP135	9662					NFKBID	84807	IGFBP4	3487			MAFG	4097	BABAM1	29086	DPYD	1806	CSNK1G1	53944
CEP170	9859					NFKBIE	4794	IGFBP6	3489			MAGEE1	57692	BABAM2	9577	DPYSL2	1808	CSNK1G2	1455
CEP290	80184					NFKBIZ	64332	IGFBPL1	347252			MAGI2	9863	BACE1	23621	DPYSL4	10570	CSNK2A1	1457
CEP350	9857					NFS1	9054	IGG-2A	367586			MAN2A1	4124	BACE2	25825	DRAM2	128338	CSPG4	1464
CEP41	95681					NFX1	4799	IGSF10	285313			MAOA	4128	BACH1	571	DRAP1	10589	CSPG5A	558206
CEP55L	553800					NGDN	25983	IGSF11	152404			MAOB	4129	BACH2	60468	DRC3	83450	CSPP1	79848
CEP68	23177					NICN1	84276	IGSF9B	22997			MAP1B	4131	BAD	572	DRD1	1812	CSRNP2	81566
CEP70	80321					NIFK	84365	IGSF9BB	569554			MAP1LC3B	81631	BADA	564921	DRD2	1813	CSRNP3	80034
CEP76	79959					NINJ1	4814	IK	3550			MAP2	4133	BAG1	573	DRD4	1815	CSRP1	1465
CEP85L	387119					NIPA2	81614	IKBIP	121457			MAP2K1	5604	BAG2	9532	DRG2	1819	CSRP1A	378726
CEP95	90799					NIPSNAP1	8508	IKBKB	3551			MAP2K2	5605	BAG3	9531	DSC2	1824	CSRP2	1466
CEP97	79598					NIPSNAP2	2631	IKZF5	64376			MAP2K6	5608	BAG4	9530	DSCC1	79075	CST13	69294
CER1	9350					NIPSNAP3A	25934	IL12A	3592			MAP3K1	4214	BAG5	9529	DSEL	92126	CST3	1471
CERS4A	259250					NISCH	11188	IL12B	3593			MAP6	4135	BAG6	7917	DSG2	1829	CST6	1474
CERS5	91012					NIT1	4817	IL12RB1	3594			MAP7	9053	BAHCC1	57597	DSP	1832	CST7	8530
CES1A	244595					NKAIN4	128414	IL15	3600			MAPK1	5594	BAHD1	22893	DST	667	CSTF2	1478
CES2F	71903					NLGN2	57555	IL17D	53342			MAPK11	5600	BAIAP2	10458	DSTN	11034	CSTF3	1479
CES2G	72361					NLGN3	54413	IL17RB	55540			MAPK13	5603	BAIAP2A	678518	DTL	51514	CTBP1	1487
CES2J	685645					NLK	51701	IL18	3606			MAPK3	5595	BAIAP2L1	55971	DTNA	1837	CTBP2	1488
CES4A	283848					NLRP12	91662	IL1RN	3557			MAPK8	5599	BAIAP2L1A	387261	DTNB	1838	CTBS	1486
CESL1	501232					NLRP3	114548	IL2	3558			MAPKAPK2	9261	BAIAP2L2	80115	DTNBP1	84062	CTCF	10664
CETN1	1068					NME1	4830	IL23A	51561			MAPKAPK3	7867	BAIAP3	8938	DTWD1	56986	CTDSP1	58190
CFAP126	257177					NME6	10201	IL24	11009			MAPKBP1	23005	BAK1	578	DTX1	1840	CTDSPL	10217
CFAP157	286207					NME7	29922	IL2RA	3559			MARCKS	4082	BAMBI	25805	DTYMK	1841	CTF2	244218
CFAP161	161502					NNMT	4837	IL2RB	3560			MARF1	9665	BANF1	8815	DUS4L	11062	CTGF	1490
CFAP20	29105					NOBOX	135935	IL32	9235			MASP2	10747	BANF2	140836	DUSP1	1843	CTGFB	100124530
CFAP206	154313					NOC4L	79050	IL33	90865			MAST2	23139	BANK1	55024	DUSP10	11221	CTHRC1	115908
CFAP221	200373					NOD1	10392	IL34	146433			MAST3	23031	BANP	54971	DUSP11	8446	CTNNA1	1495
CFAP298	56683					NOG	9241	IL37	27178			MAT2A	4144	BAP1	8314	DUSP14	11072	CTNNB1	1499
CFAP43	80217					NOL4L	140688	IL5	3567			MATR3	9782	BARD1	580	DUSP15	128853	CTNND1	1500
CFAP44	55779					NOP10	55505	IL7	3574			MAZ	4150	BARHL2	343472	DUSP16	80824	CTNND2A	368485
CFAP45	25790					NPC1L1	29881	ILF2	3608			MBD2	8932	BARX1	56033	DUSP2	1844	CTNND2B	558069
CFAP46	54777					NPDC1	56654	ILKAP	80895			MBL2	4153	BASP1	10409	DUSP27	92235	CTNS	1497
CFAP52	146845					NPEPL1	79716	IMMP1L	196294			MBNL1	4154	BATF	10538	DUSP3	1845	CTPS1	1503
CFAP53	220136					NPHP4	261734	IMMP2L	83943			MBNL2	10150	BATF2	116071	DUSP4	1846	CTPS2	56474
CFAP54	144535					NPIPA1	9284	IMPA1	3612			MBNL3	55796	BATF3	55509	DUSP5	1847	CTRB1	1504
CFAP57	149465					NPPC	4880	IMPA2	3613			MBP	4155	BAX	581	DUSP6	1848	CTRC	11330
CFAP65	255101					NPRL2	10641	INA	9118			MBTPS1	8720	BAXA	58081	DUSP8	1850	CTSA	5476
CFAP69	79846					NPRL3	8131	ING5	84289			MCAM	4162	BAXB	503609	DUT	1854	CTSB	1508
CFAP70	118491					NPTX2	4885	INHBC	3626			MCCC1	56922	BAZ1A	11177	DVL1	1855	CTSC	1075
CFAP73	387885					NPY	4852	INHBE	83729			MCFD2	90411	BAZ1B	9031	DYNC1I1	1780	CTSD	1509
CFAP97D1	284067					NPY1R	4886	INIP	58493			MCM10	55388	BAZ2A	11176	DYNLL1	8655	CTSE	1510
CFAP99	402160					NPY5R	4889	INO80D	54891			MCM2	4171	BAZ2B	29994	DYNLL2	140735	CTSH	1512
CFD	1675					NR2C2AP	126382	INPP1	3628			MCM3	4172	BBC3	27113	DYRK1A	1859	CTSK	1513
CFLARA	373114					NR2F2	7026	INPP5D	3635			MCM3AP	8888	BBIP1	92482	DYRK2	8445	CTSL	1514
CGAS	115004					NR5A1	2516	INSL6	11172			MCM4	4173	BBOF1	80127	DYSF	8291	CTSS	1520
CGM4	24257					NRAP	4892	INSM1	3642			MCM5	4174	BBOX1	8424	DZIP1L	199221	CTSZ	1522
CGN	57530					NRARP	441478	INSM2	84684			MCM6	4175	BBS1	582	DZIP3	9666	CTXN1	404217
CHADL	150356					NRXN2	9379	INTS10	55174			MCM7	4176	BBS10	79738	E2F2	1870	CUEDC1	404093
CHAMP1	283489					NSG1	27065	INTS12	57117			MCOLN1	57192	BBS12	166379	E2F3	1871	CUL2	8453
CHCHD4	131474					NSMCE4A	54780	INTS3	65123			MDGA1	266727	BBS2	583	E2F7	144455	CUL3	8452
CHCHD7	79145					NSUN7	79730	INTS4	92105			MDH1	4190	BBS4	585	E2F8	79733	CUTAL	77996
CHD1	1105					NT5C3A	51251	INTS7	25896			MDH2	4191	BBS5	129880	EAF1	85403	CUTC	51076
CHD1L	9557					NT5C3B	115024	INTU	27152			MDM1	56890	BBS7	55212	EAPP	55837	CUX1	1523
CHD2	1106					NT5M	56953	IPMK	253430			MDM2	4193	BBS9	27241	EARS2	124454	CUX1A	797445
CHD3	1107					NTAN1	123803	IPO11	51194			ME1	4199	BBX	56987	EBAG9	9166	CUX2	23316
CHD4	1108					NTHL1	4913	IPO5	3843			ME2	4200	BCAM	4059	EBF3	253738	CUZD1	50624
CHDH	55349					NTMT1	28989	IPO7	10527			MED1	5469	BCAN	63827	EBP	10682	CWC22	57703
CHERP	10523					NTN4	59277	IQCA1	79781			MED14	9282	BCAP29	55973	ECH1	1891	CWC27	10283
CHI	37837					NTNG1	22854	IQCD	115811			MEF2C	4208	BCAP31	10134	ECHDC2	55268	CX3CL1	6376
CHI3L1	1116					NTNG2	84628	IQCE	23288			MEG3	55384	BCAR1	9564	ECHDC3	79746	CX3CR1	1524
CHI3L2	1117					NTPCR	84284	IQCF3	401067			MEGF8	1954	BCAR3	8412	ECHS1	1892	CXCL1	2919
CHIA	27159					NUAK1	9891	IQCF6	440956			MEIS1	4211	BCAS1	8537	ECI1	1632	CXCL10	3627
CHIA.2	406338					NUBP2	10101	IQCG	84223			MELK	9833	BCAS2	10286	ECI2	10455	CXCL11	6373
CHIA.5	100003900					NUDCD1	84955	IQGAP3	128239			MEOX2	4223	BCAS3	54828	ECI3	69123	CXCL12	6387
CHIC1	53344					NUDT11	55190	IQSEC2	23096			METAP2	10988	BCAS4	55653	ECM1	1893	CXCL13	10563
CHIL6	229688					NUDT16	131870	IQSEC3	440073			METTL7B	196410	BCAT1	586	ECR	35540	CXCL14	9547
CHIT1	1118					NUDT22	84304	IREB2	3658			MEX3B	84206	BCAT2	587	ECSCR	641700	CXCL2	2920
CHK-1	3565921					NUDT7	283927	IRF2BPL	64207			MFAP3L	9848	BCCIP	56647	EDF1	8721	CXCL5	6374
CHKB	1120					NUDT9	53343	IRF9	10379			MFAP4	4239	BCDIN3D	144233	EDN1	1906	CXCL8	3576
CHL1	10752					NUP133	55746	IRGM	345611			MFGE8	4240	BCHE	590	EDNRA	1909	CXCL9	4283
CHML	1122					NUP210	23225	IRS3	16369			MFHAS1	9258	BCKDHA	593	EDNRB	1910	CXCR2	3579
CHMP1A	5119					NUP210L	91181	ISL1	3670			MFSD1	64747	BCKDK	10295	EEA1	8411	CXCR4	7852
CHMP2A	27243					NUP43	348995	ISM2	145501			MFSD2A	84879	BCL10	8915	EEF1A1	1915	CYB561D2	11068
CHMP2B	25978					NUP58	9818	ISPD	729920			MFSD4A	148808	BCL11A	53335	EEF1D	1936	CYB5A	1528
CHMP3	51652					NUP62	23636	IST1	9798			MFSD6	54842	BCL11AA	678650	EEF2	1938	CYB5R3	1727
CHMP4A	29082					NUP85	79902	ISY1	57461			MGAT1	4245	BCL11B	64919	EFCAB10	100130771	CYBA	1535
CHMP4B	128866					NUS1	116150	ITFG1	81533			MGAT2	4247	BCL2	596	EFCAB14	9813	CYBB	1536
CHMP5	51510					NUTF2	10204	ITFG2	55846			MGAT5	4249	BCL2A	570772	EFEMP2	30008	CYBRD1	79901
CHMP5B	393351					NXF7	170722	ITGA4	3676			MGLL	11343	BCL2A1	597	EFHD1	80303	CYCS	54205
CHMP6	79643					NXNL2	158046	ITGA8	8516			MGP	4256	BCL2A1B	12045	EFNA1	1942	CYCT	13067
CHMP7	91782					NXT1	29107	ITGAD	3681			MGST1	4257	BCL2A1C	12046	EFNA2	1943	CYFIP2	26999
CHODL	140578					OAF	220323	ITGB2	3689			MGST2	4258	BCL2A1D	12047	EFNB1	1947	CYORF15A	100270688
CHORDC1	26973					OAS1F	243262	ITGB5	3693			MGST3	4259	BCL2L1	598	EFNB2	1948	CYP-35A1	182176
CHP	43690					OAS2	4939	ITGBL1	9358			MIA2	4253	BCL2L10	10017	EFS	10278	CYP-35A2	182177
CHPF	79586					OAZ2	4947	ITIH3	3699			MICAL2	9645	BCL2L11	10018	EFTUD2	9343	CYP-35A3	187209
CHPF2	54480					OBSCN	84033	ITIH4	3700			MICU2	221154	BCL2L12	83596	EGF	1950	CYP-35A4	183622
CHRAC1	54108					OBSL1	23363	ITIH5	80760			MID1IP1	58526	BCL2L13	23786	EGFLAM	133584	CYP-35A5	178802
CHRDL2	25884					OGDH	4967	ITK	3702			MIDN	90007	BCL2L14	79370	EGFR	1956	CYP-35B1	178803
CHRM3A	571679					OGN	4969	ITM2B	9445			MIPEP	4285	BCL2L15	440603	EGLN1	54583	CYP-35B2	187093
CHRM4	1132					OLA1	29789	ITPRIPL1	150771			MIR221	407006	BCL2L2	599	EGR1	1958	CYP-35C1	179885
CHRNA4B	556619					OLFML2B	25903	IVNS1ABPB	334334			MIR30E	407034	BCL3	602	EGR2	1959	CYP11A1	1583
CHRNA5	1138					OLFR851	258907	IWS1	55677			MKI67	4288	BCL6	604	EGR3	1960	CYP11B1	1584
CHRNB3	1142					OLR1070	366816	IYD	389434			MKRN1	23608	BCL6A	393707	EGR4	1961	CYP11B2	1585
CHRNB4	1143					OLR1684	294151	JADE1	79960			MKRN2	23609	BCL6AB	100001936	EHBP1L1	254102	CYP17A1	1586
CHRND	1144					OLR414	56821	JAG1	182			MLH1	4292	BCL6B	255877	EHD2	30846	CYP19A1	1588
CHRNE	1145					OMA1	115209	JAK1	3716			MMD	23531	BCL7A	605	EHD3	30845	CYP1A	140634
CHRNG	1146					OPA1	4976	JAK3	3718			MMP11	4320	BCL7B	9275	EHD4	30844	CYP1A1	1543
CHST10	9486					OPN4	94233	JAM3	83700			MMP14	4323	BCL7BA	406444	EHHADH	1962	CYP1A2	1544
CHST11	50515					OPRK1	4986	JHY	79864			MMP2	4313	BCL7BB	81595	EHMT2	10919	CYP1A4	104045292
CHST12	55501					OPRL1	4987	JPH1	56704			MMP23	26561	BCL7C	9274	EIF1	10209	CYP1A5	664714
CHST13	166012					ORAI1	84876	JTB	10899			MMP9	4318	BCL9	607	EIF1A	13664	CYP1B1	1545
CHST3	9469					ORAI2	80228	JUND	3727			MNAT1	4331	BCL9L	283149	EIF2AK2	5610	CYP1C1	553637
CHST4	10164					ORC3	23595	KA11	450226			MOBP	4336	BCLAF1	9774	EIF2AK3	9451	CYP1C2	100137725
CHST6	4166					ORC6	23594	KANSL2	54934			MOCS2	4338	BCLAF3	256643	EIF2AK4	440275	CYP20A1	57404
CHST7	56548					ORMDL3	94103	KAT14	57325			MOGAT1	116255	BCMO1	101448034	EIF2B1	1967	CYP21A2	1589
CHST8	64377					OSBPL8	114882	KATNA1	11104			MOSPD3	64598	BCO1	53630	EIF2B4	8890	CYP27A1	1593
CHST9	83539					OSGEPL1	64172	KCMF1	56888			MOXD1	26002	BCO2	83875	EIF2S1	1965	CYP27B1	1594
CHSY3	337876					OSTC	58505	KCNA4	3739			MPG	4350	BCOR	54880	EIF2S2	8894	CYP2A1	24894
CHTOP	26097					OTOA	146183	KCNAB1	7881			MPHOSPH10	10199	BCORL1	63035	EIF3C	8663	CYP2A2	24895
CHTOPA	321491					OTOR	56914	KCNB1	3745			MPHOSPH9	10198	BCR	613	EIF3CL	728689	CYP2A4	13086
CIAO1	9391					OTUB2	78990	KCNC1	3746			MPO	4353	BCS1L	617	EIF3D	8664	CYP2A6	1548
CIAPIN1	57019					OTUD1	220213	KCNC3	3748			MPP2	4355	BDH1	622	EIF3G	8666	CYP2A7	1549
CIB1	10519					OVAL	101801591	KCND2	3751			MPPED2	744	BDH2	56898	EIF3H	8667	CYP2AA12	555510
CIB3	117286					OXTR	5021	KCND3	3752			MPZL1	9019	BDKRB1	623	EIF3I	8668	CYP2AD2	259306
CIB4	130106					P2RX7	5027	KCNE2	9992			MR1	3140	BDKRB2	624	EIF4A1	1973	CYP2B1	24300
CIC	23152					P2RY14	9934	KCNE4	23704			MRAS	22808	BDNF	627	EIF4A3	9775	CYP2B10	13088
CILP2	148113					P3H4	10609	KCNG2	26251			MRPL19	9801	BECN1	8678	EIF4E	1977	CYP2B13	13089
CIP2A	57650					P4HA1	5033	KCNG4	93107			MRPL34	64981	BECN2	441925	EIF4E2	9470	CYP2B15	685222
CIPC	85457					PACRGL	133015	KCNH3	23416			MRPL37	51253	BEGAIN	57596	EIF4EBP3	8637	CYP2B2	361523
CIR	191577					PACS1	55690	KCNH4	23415			MRPL50	54534	BEND3	57673	EIF4G1	1981	CYP2B23	243881
CIR1	9541					PACSIN3	29763	KCNH7	90134			MRPS15	64960	BEND4	389206	EIF5B	9669	CYP2B3	286953
CIT	11113					PADI2	11240	KCNH8	131096			MRPS16	51021	BEND5	79656	EIF6	3692	CYP2B6	1555
CITED4	163732					PAFAH1B1	5048	KCNIP4	80333			MRPS21	54460	BEND6	221336	ELA1	595061	CYP2B9	13094
CIZ1B	406846					PAFAH1B3	5050	KCNJ12	3768			MRPS24	64951	BEND7	222389	ELA3B	496902	CYP2C	100328933
CKBA	564694					PAK2	5062	KCNJ13	3769			MRPS25	64432	BEST1	7439	ELAVL1	1994	CYP2C19	1557
CKS1L	681162					PAMR1	25891	KCNK12	56660			MRPS6	64968	BEST2	54831	ELAVL2	1993	CYP2C23	226143
CLASRP	11129					PANK2	80025	KCNMB2	10242			MRVI1	10335	BEST3	144453	ELF1	1997	CYP2C29	13095
CLCA2	9635					PARD6B	84612	KCNQ2	3785			MS4A6A	64231	BEST4	266675	ELF5	2001	CYP2C37	13096
CLCA4	22802					PARK7	11315	KCNQ5	56479			MSH6	2956	BET1	10282	ELK4	2005	CYP2C38	13097
CLCA5	308016					PARP12	64761	KCNV1	27012			MSMO1	6307	BET1L	51272	ELL	8178	CYP2C40	13099
CLCC1	23155					PARS2	25973	KCTD1	284252			MSRB1	51734	BEX1	55859	ELL2	22936	CYP2C54	404195
CLCF1	23529					PATZ1	23598	KCTD15	79047			MSX1	4487	BEX2	84707	ELMOD2	255520	CYP2C55	72082
CLCN1	1180					PAX2	5076	KCTD16	57528			MT1	17748	BEX3	27018	ELN	2006	CYP2C67	545288
CLCN5	1184					PAX4	5078	KDELR1	10945			MT2	17750	BEX4	56271	ELOB	6923	CYP2C68	433247
CLCN7	1186					PAXBP1	94104	KDM4B	23030			MTDH	92140	BFAR	51283	ELOC	6921	CYP2C6V1	293989
CLCNK	393353					PBX3	5090	KDM5B	10765			MTERF3	51001	BFSP1	631	ELOVL1	64834	CYP2C7	29298
CLCNKB	1188					PCBD2	84105	KDM6AL	569207			MTF1	4520	BGLAP	632	ELOVL2	54898	CYP2C70	226105
CLDN11A	436897					PCBP1	5093	KDM6B	23135			MTFMT	123263	BGN	633	ELOVL3	83401	CYP2C8	1558
CLDN14	23562					PCCB	5096	KDM6BB	563644			MTG2	26164	BHLHA15	168620	ELOVL5	60481	CYP2D10	13101
CLDN15B	678556					PCDH15	65217	KDR	3791			MTHFD1	4522	BHLHE22	27319	ELOVL6	79071	CYP2D26	76279
CLDN16	10686					PCDH18	54510	KEL	3792			MTHFS	10588	BHLHE23	128408	ELP3	55140	CYP2D34	223706
CLDN17	26285					PCDH19	57526	KHDRBS1	10657			MTM1	4534	BHLHE40	8553	ELP5	23587	CYP2E1	1571
CLDN19	149461					PCDHB11	56125	KHDRBS2	202559			MTMR14	64419	BHLHE41	79365	EMC2	9694	CYP2F2	13107
CLDN20	49861					PCDHB15	56121	KHDRBS3	10656			MTMR7	9108	BHMT	635	EMC7	56851	CYP2J13	230459
CLDN22	53842					PCED1B	91523	KIAA0256	282442			MTOR	2475	BHMT2	23743	EMCN	51705	CYP2J5	13109
CLDN24	100132463					PCGF3	10336	KIDINS220	57498			MTPN	136319	BICC1	80114	EMD	2010	CYP2J9	74519
CLDN34C1	73061					PCK2	5106	KIF14	9928			MTTP	4547	BICD1	636	EME1	146956	CYP2K5	100137012
CLDN7	1366					PCSK7	9159	KIF20B	9585			MTUS1	57509	BICD2	23299	EMILIN1	11117	CYP2R1	120227
CLDN8	9073					PCYT2	5833	KIF23	9493			MUG1	17836	BICDL1	92558	EMILIN3	90187	CYP2S1	29785
CLDN9	9080					PDCD5	9141	KIF26B	55083			MVB12B	89853	BICDL2	146439	EML2	24139	CYP2T1	171380
CLDND2	125875					PDCD6	10016	KIF3A	11127			MVD	4597	BICRAL	23506	EMP1	2012	CYP2U1	113612
CLDNE	81584					PDCD6IP	10015	KIF4A	24137			MVK	4598	BID	637	EMP2	2013	CYP39A1	51302
CLDNG	81586					PDCD7	10081	KIF5A	3798			MX2	4600	BIK	638	EMP3	2014	CYP3A	101155406
CLDNI	569084					PDE4D	5144	KIF5B	3799			MXD3	83463	BIN1	274	ENAH	55740	CYP3A11	13112
CLDNK	445070					PDE6C	5146	KIFAP3	22920			MXD4	10608	BIN1B	447863	ENC1	8507	CYP3A13	13113
CLEC14A	161198					PDE6D	5147	KIFC2	90990			MXI1	4601	BIN2	51411	ENDOD1	23052	CYP3A18	252931
CLEC16A	23274					PDF	64146	KIFC3	3801			MXRA8	54587	BIN2B	327387	ENDOG	2021	CYP3A2	266682
CLEC18B	497190					PDGFB	5155	KIN	22944			MYBL2	4605	BIRC2	329	ENG	2022	CYP3A23/3A1	25642
CLEC1A	51267					PDGFRB	5159	KIRREL1	55243			MYC	4609	BIRC3	330	ENKD1	84080	CYP3A25	56388
CLEC1B	51266					PDHX	8050	KITL	17311			MYCBP	26292	BIRC5	332	ENO1	2023	CYP3A4	1576
CLEC2A	387836					PDIA5	10954	KLC1	3831			MYCBP2	23077	BIRC5A	373110	ENOPH1	58478	CYP3A5	1577
CLEC2E	232409					PDIK1L	149420	KLC3	147700			MYCN	4613	BIRC6	57448	ENOX1	55068	CYP3A65	553969
CLEC2G	70809					PDILT	204474	KLF1	10661			MYH10	4628	BIRC7	79444	ENPP1	5167	CYP3A7	1551
CLEC3A	10143					PDLIM1	9124	KLF12	11278			MYH11	4629	BLCAP	10904	ENPP3	5169	CYP3C1	324340
CLEC3B	7123					PDLIM3	27295	KLF13	51621			MYH6	4624	BLM	641	ENSA	2029	CYP46A1	10858
CLEC4A	50856					PDLIM4	8572	KLF7B	553082			MYL12A	10627	BLMH	642	ENTPD1	953	CYP4A1	50549
CLEC4A2	26888					PDLIM5	10611	KLHL10	317719			MYL3	4634	BLNK	29760	ENTPD5	957	CYP4A10	13117
CLEC4A3	73149					PDLIM7	9260	KLHL11	55175			MYL9	10398	BLOC1S1	2647	ENY2	56943	CYP4A11	1579
CLEC4C	170482					PDPK1	5170	KLHL12	59349			MYLK2	85366	BLOC1S2	282991	EOMES	8320	CYP4A14	13119
CLEC4D	338339					PDX1	3651	KLHL18	23276			MYLPF	29895	BLOC1S3	388552	EP300	2033	CYP4A2	24306
CLEC4E	26253					PDXP	57026	KLHL29	114818			MYO1B	4430	BLOC1S4	55330	EPB41	2035	CYP4A31	666168
CLEC4M	10332					PDYN	5173	KLHL35	283212			MYO1E	4643	BLOC1S6	26258	EPB41L1	2036	CYP4A32	100040843
CLEC9A	283420					PDZRN4	29951	KLHL4	56062			MYOCD	93649	BLVRA	644	EPB41L2	2037	CYP4B1	1580
CLGN	1047					PEAR1	375033	KLHL42	57542			MYOF	26509	BLVRB	645	EPB41L3	23136	CYP4F14	64385
CLINT1A	323870					PECI	100196721	KLHL7	55975			MYOZ2	51778	BLZF1	8548	EPB42	2038	CYP4F4	286904
CLIP1A	797680					PEX10	5192	KLK1C10	292858			NAA10	8260	BMF	90427	EPDR1	54749	CYP51	13121
CLK4B	503607					PFAS	5198	KLRA7	16638			NAA35	60560	BMF1	571949	EPHA2	1969	CYP6A2	35587
CLN5	1203					PFDN1	5201	KLRC2	3822			NAA50	80218	BMI1	648	EPHA3	2042	CYP7A1	1581
CLN6A	449809					PFDN2	5202	KLRG1	10219			NAB2	4665	BMI1A	321505	EPHX1	2052	CYR61	3491
CLPB	81570					PFDN6	10471	KLRI1	503550			NABP1	64859	BMI1B	394249	EPHX2	2053	CYSTM1	84418
CLPSL2	389383					PFKM	5213	KMT2CA	560793			NAE1	8883	BMP1	649	EPM2AIP1	9852	CYTB	4519
CLPTM1	1209					PGAM5	192111	KMT2D	8085			NAIP5	17951	BMP10	27302	EPPK1	83481	CYTH4	27128
CLPTM1L	81037					PGAP2	27315	KNG1	3827			NALCN	259232	BMP15	9210	EPS15	2060	CYTIP	9595
CLRN1	7401					PGF	5228	KNTC1	9735			NAMPT	10135	BMP1A	572452	EPS8	2059	CYYR1	116159
CLTA	1211					PGLS	25796	KPNA4	3840			NANP	140838	BMP1B	559877	EPS8L3	79574	D10BWG1070E	52902
CLTCA	323579					PGM2	55276	KPNB1	3837			NAP1L1	4673	BMP2	650	ERAL1	26284	D11ERTD726E	52682
CLUH	23277					PGRMC2	10424	KPTN	11133			NAP1L4	4676	BMP2A	30631	ERAP1	51752	D17WSU92E	224647
CLUL1	27098					PHACTR4	65979	KRAS	3845			NAPRT	93100	BMP2K	55589	ERBB2	2064	D1ERTD507E	52356
CLVS1	157807					PHC1	1911	KRIT1	889			NARS	4677	BMP3	651	ERBB3	2065	D3ERTD711E	51927
CMAH	12763					PHF13	148479	KRT10	3858			NASP	4678	BMP4	652	ERBB4	2066	D4ERTD681E	52421
CMC1	152100					PHF21B	112885	KRT15	3866			NAT1	9	BMP5	653	ERC2	26059	D5ERTD577E	320549
CMIP	80790					PHKA1	5255	KRT4	3851			NAT8	9027	BMP6	654	ERCC3	2071	D5ERTD798E	52409
CML	248123					PHKG2	5261	KRT5	3852			NAT8F5	69049	BMP7	655	ERCC5	2073	D8ERTD158E	52186
CMTM1	113540					PHLDA3	23612	KRT71	112802			NBL1	4681	BMP7B	557567	ERCC6	2074	DAB1	1600
CMTM2A	73381					PHLDB2	90102	KRT77	374454			NCAPD2	9918	BMP8A	353500	ERDR1	170942	DAB1B	678641
CMTM4	146223					PHOSPHO1	162466	KRT78	196374			NCOA1	8648	BMP8B	656	EREG	2069	DAB2IPA	100002454
CMTM5	116173					PHYKPL	85007	KRT80	144501			NCOA4	8031	BMPER	168667	ERF	2077	DACH1	1602
CMTM7	112616					PI16	221476	KRT85	3891			NCOA7	135112	BMPR1A	657	ERFE	151176	DACT1	51339
CMTR2	55783					PIAS3	10401	KRTAP15-1	254950			NCOR1	9611	BMPR1AA	58145	ERH	2079	DACT2	168002
CNBD1	168975					PIGH	5283	KSR2	283455			NCOR2	9612	BMPR1B	658	ERI1	90459	DAD1	1603
CNBD2	140894					PIGP	51227	KTI12	112970			NDEL1	81565	BMPR1BA	30742	ERICH6	131831	DAG1	1605
CNBPA	326846					PIGZ	80235	KTN1	3895			NDN	4692	BMPR2	659	ERO1A	30001	DAO	1610
CNDP2	55748					PIK3AP1	118788	KYAT1	883			NDRG1	10397	BMPR2A	562822	ERO1L	50527	DAP	1611
CNEP1R1	255919					PIK3C2B	5287	KYNU	8942			NDRG2	57447	BMS1	9790	ERP29	10961	DAP3	7818
CNFN	84518					PIK3CA	5290	L1CAM	3897			NDST1	3340	BMT2	154743	ERR	38912	DAPK1	1612
CNGA3	1261					PIK3CB	5291	L1CAMB	30656			NDST2	8509	BMX	660	ERRFI1	54206	DAPK2	23604
CNIH3	149111					PIK3R6	146850	L1TD1	54596			NDUFA13	51079	BMYC	107771	ESCO2	157570	DAPK3	1613
CNKSR1	10256					PIM3	415116	L2HGDH	79944			NDUFA5	4698	BNC1	646	ESD	2098	DAPP1	27071
CNKSR2	22866					PINX1	54984	L3MBTL4	91133			NDUFA6	4700	BNC2	54796	ESPL1	9700	DARMIN.L	398689
CNN3A	326931					PIP4K2C	79837	LACTB2	51110			NDUFA7	4701	BNIP1	662	ESR1	2099	DARS	1615
CNN3B	337142					PIP5K1A	8394	LAMA5	3911			NDUFB10	4716	BNIP2	663	ESR2	2100	DBF4	10926
CNNM1	26507					PISD	23761	LAMB2	3913			NDUFB11	54539	BNIP3	664	ESRRA	2101	DBI	1622
CNNM2	54805					PITX3	5309	LANCL1	10314			NDUFB2	4708	BNIP3L	665	ESYT1	23344	DBIL5	13168
CNNM2A	555472					PIWIL4	143689	LANCL3	347404			NDUFB4	4710	BNIP3LB	554650	ESYT2	57488	DBN1	1627
CNNM4	26504					PJA1	64219	LAPTM4A	9741			NDUFB9	4715	BOC	91653	ESYT3	83850	DBNDD1	79007
CNO	40620					PKDCC	91461	LAPTM4B	55353			NDUFC1	4717	BOD1	91272	ETF1	2107	DBNDD2	55861
CNOT11	55571					PKHD1	5314	LAPTM5	7805			NDUFS1	4719	BOD1L1	259282	ETFA	2108	DBP	1628
CNOT3	4849					PKP1	5317	LARP1B	55132			NDUFS5	4725	BOK	666	ETFB	2109	DBPA	565056
CNOT3B	327627					PKP4	8502	LBP	3929			NDUFS6	4726	BOKB	394160	ETFBKMT	254013	DCAF11	80344
CNOT4	4850					PLA2G16	11145	LBR	3930			NDUFS7	374291	BOLA1	51027	ETFDH	2110	DCAF13	25879
CNOT6L	246175					PLA2G2A	5320	LCA5	167691			NEB	4703	BOLA2	552900	ETL4	100144434	DCAF17	80067
CNPPD1	27013					PLAT	5327	LCAT	3931			NECAB1	64168	BOLA3	388962	ETS1	2113	DCAF6	55827
CNPY3	10695					PLAUR	5329	LCN10	414332			NEDD9	4739	BOLL	66037	ETS2	2114	DCAF7	10238
CNR2	1269					PLBD2	196463	LCN12	286256			NEFL	4747	BORA	79866	ETV4	2118	DCAF8	50717
CNTD1	124817					PLCB2	5330	LCOR	84458			NEK4	6787	BORCS5	118426	ETV5	2119	DCBLD1	285761
CNTF	1270					PLCL2	23228	LDAH	60526			NEK7	140609	BORCS6	54785	ETV6	2120	DCBLD2	131566
CNTN1A	353150					PLCXD2	257068	LDHAL6B	92483			NET1	10276	BORCS7	119032	EVA1A	84141	DCDC2	51473
CNTN5	53942					PLD2	5338	LDHB	3945			NEXN	91624	BORCS8	729991	EVA1B	55194	DCDC5	329482
CNTN6	27255					PLD3	23646	LDHC	3948			NFAT5	10725	BPGM	669	EVI2A	2123	DCK	1633
CNTNAP1	8506					PLD6	201164	LECT2	3950			NFATC3	4775	BPHL	670	EWSR1	2130	DCLK1	9201
CNTNAP4	85445					PLEKHA8	84725	LENEP	55891			NFE2L2	4780	BPI	671	EXD2	55218	DCLK1B	100151759
CNTNAP5	129684					PLEKHG2	64857	LENG8	114823			NFIA	4774	BPIFA1	51297	EXO1	9156	DCLK2	166614
CO1	3338349					PLEKHH3	79990	LETM1	3954			NFIX	4784	BPIFA2	140683	EXOC2	55770	DCLK3	85443
COBL	23242					PLEKHJ1	55111	LETM2	137994			NFKB1	4790	BPIFA3	128861	EXOC3	11336	DCN	1634
COG1	9382					PLEKHN1	84069	LGALS3	3958			NFKB2	4791	BPIFA5	67135	EXOC3L2	90332	DCPP1	13184
COG2	22796					PLIN1	5346	LGALS3BP	3959			NFKBIA	4792	BPIFB1	92747	EXOC3L4	91828	DCPS	28960
COG3	83548					PLIN3	10226	LGALS8	3964			NFYB	4801	BPIFB2	80341	EXOC4	60412	DCSTAMP	81501
COG4	25839					PLIN5	440503	LGI4	163175			NFYC	4802	BPIFB3	359710	EXOC5	10640	DCTD	1635
COG6	57511					PLK3	1263	LHX1	3975			NGB	58157	BPIFB4	149954	EXOC6	54536	DCTN1	1639
COII	20355699					PLPP7	84814	LHX2	9355			NGF	4803	BPIFB5	228802	EXOC8	149371	DCTN2	10540
COIII	20355702					PLS1	5357	LILRA6	79168			NGFR	4804	BPIFB6	128859	EXOG	9941	DCUN1D1	54165
COL-121	177771					PMF1	11243	LIM2	3982			NHLRC2	374354	BPIFB9A	71425	EXOSC10	5394	DCUN1D2	55208
COL10A1	1300					PMS2	5395	LIME1	54923			NHLRC3	387921	BPIFB9B	433492	EXOSC2	23404	DCUN1D3	123879
COL13A1	1305					PNKD	25953	LIMK1	3984			NHP2	55651	BPIFB9P	402016	EXOSC4	54512	DCUN1D4	23142
COL14A1	7373					PNMA8B	57469	LIMK2	3985			NID1	4811	BPIFC	254240	EXOSC5	56915	DCUN1D5	84259
COL15A1B	558137					PNMT	5409	LIN52	91750			NIF3L1	60491	BPIL3	419290	EXOSC6	118460	DCX	1641
COL16A1	1307					PNP	4860	LIN7A	8825			NIPAL2	79815	BPNT1	10380	EXOSC7	23016	DCXR	51181
COL19A1	1310					PNPO	55163	LIN7C	55327			NKTR	4820	BPTF	2186	EXOSC8	11340	DDAH1	23576
COL1A1A	337158					POFUT2	23275	LINCR	100195784			NLGN1	22871	BRAP	8315	EXT1	2131	DDC	1644
COL20A1	57642					POLB	5423	LINGO1	84894			NLN	57486	BRAT1	221927	EXT2	2132	DDIAS	220042
COL26A1	136227					POLD2	5425	LINS1	55180			NLRX1	79671	BRCA1	672	EZH1	2145	DDIT3	1649
COL4A2	1284					POLD3	10714	LMAN1	3998			NME2	4831	BRCA2	675	EZH2	2146	DDIT4L	115265
COL4A3BP	10087					POLDIP2	26073	LMBRD1	55788			NME3	4832	BRCC3	79184	EZR	7430	DDN	23109
COL4A4	1286					POLDIP3	84271	LMBRD2	92255			NME4	4833	BRD1	23774	F10	2159	DDR2	4921
COL5A2	1290					POLI	11201	LMCD1	29995			NMNAT2	23057	BRD2	6046	F11	2160	DDT	1652
COL5A2A	564821					POLR1E	64425	LMF1	64788			NMT1	4836	BRD2A	30445	F11R	50848	DDX1	1653
COL5A3	50509					POLR2A	5430	LMNB1	4001			NMT2	9397	BRD3A	327372	F2R	2149	DDX17	10521
COL6A1	1291					POLR2D	5433	LMNTD2	256329			NOCT	25819	BRD3B	327108	F2RL1	2150	DDX18	8886
COL6A4	68553					POLR2M	81488	LMO7	4008			NOL7	51406	BRD4	23476	F3	2152	DDX25	29118
COL6A4P1	344875					POLR3F	10621	LNX2	222484			NOL8	55035	BRD7	29117	FAAP20	199990	DDX27	55661
COL6A5	256076					POLR3K	51728	LOXHD1	125336			NOLC1	9221	BRD8	10902	FABP1	2168	DDX39	68278
COL6A6	131873					POMK	84197	LOXL1	4016			NONO	4841	BRD9	65980	FABP12	646486	DDX39B	7919
COL7A1	1294					POMP	51371	LOXL4	84171			NOP56	10528	BRDT	676	FABP2	2169	DDX3X	1654
COL8A1	1295					POSTN	10631	LPAR2	9170			NOP58	51602	BRE	247927	FABP3	2170	DDX3Y	8653
COL9A1	1297					POU5F1	5460	LPAR4	2846			NOS2	4843	BREA2	286076	FABP4	2167	DDX46	9879
COL9A1B	406548					PPA1	5464	LPXN	9404			NOS3	4846	BRF1	2972	FABP5	2171	DDX5	1655
COL9A2	1298					PPAN	56342	LRBA	987			NOSIP	51070	BRI3	25798	FABP7	2173	DDX52	11056
COL9A3	1299					PPARB	100136658	LRCH2	57631			NOTCH2	4853	BRI3BP	140707	FADD	8772	DDX54	79039
COLCA2	120376					PPCS	79717	LRFN1	57622			NOTCH3	4854	BRINP1	1620	FADS1	3992	DDX58	23586
COLEC10	10584					PPDPF	79144	LRIG3	121227			NOTCH4	4855	BRINP2	57795	FADS2	9415	DDX6	1656
COLEC11	78989					PPIB	5479	LRIT1	26103			NPAS2	4862	BRINP3	339479	FADS3	3995	DEDD	9191
COLGALT1	79709					PPIL1	51645	LRIT2	340745			NPC1	4864	BRIP1	83990	FADS6	283985	DEF8	54849
COLGALT2	23127					PPM1A	5494	LRP2	4036			NPC2	10577	BRIX1	55299	FAH	2184	DEFA-RS4	13223
COMMD10	51397					PPP1CC	5501	LRP5	4041			NPEPO	290963	BRK1	55845	FAHD1	81889	DEFA24	503491
COMMD4	54939					PPP1R13L	10848	LRP8	7804			NPL	80896	BRMS1L	84312	FAIM	55179	DEFB1	1672
COMMD6	170622					PPP1R14C	81706	LRPPRC	10128			NPM1	4869	BROX	148362	FAIM2	23017	DEFB10	246085
COMMD7	149951					PPP1R18	170954	LRRC26	389816			NPPA	4878	BRPF1	7862	FAM102A	399665	DEFB11	246081
COMMD8	54951					PPP1R1A	5502	LRRC30	339291			NPR2	4882	BRPF3	27154	FAM107A	11170	DEFB14	244332
COMP	1311					PPP1R2-PS9	67395	LRRC32	2615			NQO1	1728	BRS3	680	FAM110A	83541	DEFB37	353320
COP1	64326					PPP1R8	5511	LRRC34	151827			NQO2	4835	BRSK1	84446	FAM110B	90362	DEFB41	77673
COPA	1314					PPP2CB	5516	LRRC41	10489			NR0B1	190	BRSK2	9024	FAM110C	642273	DEGS1	8560
COPB1	1315					PPP2R5B	5526	LRRC49	54839			NR0B2	8431	BRWD3	254065	FAM114A1	92689	DEK	7913
COPE	11316					PPP2R5C	5527	LRRC55	219527			NR1D1	9572	BSCL2	26580	FAM115C	680422	DENND4A	10260
COPRS	55352					PRADC1	84279	LRRC72	100506049			NR1D2	9975	BSDC1	55108	FAM117A	81558	DENND4B	9909
COPS5	10987					PRDM4	11108	LRRTM3	347731			NR1H2	7376	BSG	682	FAM126A	84668	DENND5A	23258
COPS6	10980					PRDX3	10935	LRRTM4	80059			NR1H3	10062	BSN	8927	FAM129B	64855	DEPDC1A	76131
COPS7B	64708					PRDX5	25824	LSM12	124801			NR1H4	9971	BSND	7809	FAM131B	9715	DEPDC1B	55789
COQ2	27235					PRELID2	153768	LSM14A	26065			NR1I2	8856	BSPRY	54836	FAM136A	84908	DEPDC7	91614
COQ4	51117					PREPL	9581	LSM3	27258			NR1I3	9970	BST1	683	FAM149B1	317662	DERA	51071
CORIN	10699					PRICKLE1	144165	LSM5	23658			NR2F6	2063	BST2	684	FAM151B	167555	DES	1674
CORO1CA	317741					PRKAB1	5564	LTA	4049			NR3C1	2908	BSX	390259	FAM160A2	84067	DESI2	51029
CORO2BB	796974					PRKACA	5566	LTB	4050			NR4A1	3164	BTAF1	9044	FAM162A	26355	DEUP1	159989
COTL1	23406					PRKAG3	53632	LTB4R	1241			NR4A2	4929	BTBD1	53339	FAM167A	83648	DEXI	28955
COX11	1353					PRKAR1B	5575	LTB4R2	56413			NR4A3	8013	BTBD10	84280	FAM167B	84734	DFFA	1676
COX14	84987					PRKCQ	5588	LTBP3	4054			NR5A2	2494	BTBD10A	560466	FAM168A	23201	DGAT1	8694
COX19	90639					PRKCSH	5589	LTF	4057			NRBP2	340371	BTBD10B	557247	FAM173A	65990	DGAT2	84649
COX2	4513					PRKDC	5591	LTV1	84946			NRCAM	4897	BTBD16	118663	FAM173B	134145	DGCR8	54487
COX3	4514					PRKG2	5593	LUC7L	55692			NREP	9315	BTBD17	388419	FAM181B	220382	DGKA	1606
COX5AA	554101					PRKRA	8575	LURAP1	541468			NRG1	3084	BTBD19	149478	FAM184B	27146	DGKB	1607
COX6B1	1340					PRL8A6	19112	LXN	56925			NRK	203447	BTBD2	55643	FAM185A	222234	DGKG	1608
COX6CP3	100130247					PRMT3	10196	LY6C	56778			NRM	11270	BTBD6	90135	FAM187B	148109	DHCR7	1717
COX7A2L	9167					PRMT6	55170	LY96	23643			NRN1	51299	BTBD6B	553533	FAM189B	10712	DHDDS	79947
COX8C	341947					PROCR	10544	LYAR	55646			NRP1	8829	BTBD7	55727	FAM193A	8603	DHFR	1719
CPA3	1359					PRODH	5625	LYN	4067			NRP2	8828	BTBD9	114781	FAM193B	54540	DHODH	1723
CPA4	51200					PROM1	8842	LYNX1	66004			NRTN	4902	BTC	685	FAM198B	51313	DHRS2	10202
CPB2	1361					PRPF4	9128	LYPD1	116372			NRXN1	9378	BTD	686	FAM19A5	25817	DHRS4	10901
CPEB1	64506					PRR13	54458	LYPLA1	10434			NSD1	64324	BTF3L4	91408	FAM20C	56975	DHRS7	51635
CPEB1B	30702					PRR36	80164	LYRM4	57128			NSDHL	50814	BTF3P12	652963	FAM210B	116151	DHRS7CB	553684
CPLX2L	436732					PRR7	80758	LYZ	4069			NSF	4905	BTG1	694	FAM212A	389119	DHRS9	10170
CPLX4	339302					PRRT4	401399	LYZL1	84569			NSFL1C	55968	BTG2	7832	FAM214B	80256	DHX15	1665
CPM	1368					PRRX2	51450	LYZL4	131375			NSL1	25936	BTG3	10950	FAM234A	83986	DHX35	60625
CPN1	1369					PRSS35	167681	LZTFL1	54585			NT5DC2	64943	BTG4	54766	FAM35A	54537	DHX40	79665
CPN2	1370					PRSS57	400668	M6PR	4074			NT5E	4907	BTK	695	FAM3C	10447	DHX57	90957
CPNE4	131034					PSEN1	5663	MAB21L1	4081			NTF3	4908	BTLA	151888	FAM43A	131583	DHX9	1660
CPNE5	57699					PSEN2	5664	MAB21L2	10586			NTRK2	4915	BTN1A1	696	FAM46A	55603	DIABLO	56616
CPNE6	9362					PSMA3	5684	MACROD1	28992			NTSR2	23620	BTN3A1	11119	FAM46C	54855	DIAPH1	1729
CPNE7	27132					PSMA5	5686	MAD2L1	4085			NUBP1	4682	BTN3A2	11118	FAM47E	100129583	DICER1	23405
CPQ	10404					PSMA7	5688	MAD2L1BP	9587			NUBPL	80224	BTN3A3	10384	FAM49B	51571	DIDO1	11083
CPS1	1373					PSMC1	5700	MAG	4099			NUCB1	4924	BTNL10	100129094	FAM50A	9130	DIEXF	27042
CPSF1	29894					PSMC2	5701	MAGEB16	139604			NUCB2	4925	BTNL2	56244	FAM53B	9679	DIMT1	27292
CPSF2	53981					PSMC3	5702	MAGEH1	28986			NUDC	10726	BTNL3	10917	FAM57A	79850	DIO1	1733
CPSF6	11052					PSMC3IP	29893	MAGI1	9223			NUDT1	4521	BTNL9	153579	FAM60A	56306	DIO2	1734
CPSF7	79869					PSMC4	5704	MAGIX	79917			NUDT14	256281	BTR16	767728	FAM69B	138311	DIO3	1735
CPVL	54504					PSMD11	5717	MAL2	114569			NUDT16L1	84309	BTR29	797384	FAM72A	729533	DIP2B	57609
CPXM2	119587					PSMD13	5719	MALT1	10892			NUDT2	318	BTRC	8945	FAM78A	286336	DIP2BB	568954
CR2	1380					PSMD2	5708	MAMSTR	284358			NUDT4	11163	BUB1	699	FAM78B	149297	DIRAS2	54769
CRACR2A	84766					PSMD3	5709	MAN1A1	4121			NUDT5	11164	BUB1B	701	FAM83F	113828	DIRAS3	9077
CRAMP1	57585					PSMD4	5710	MAN1C1	57134			NUFIP1	26747	BUB1BA	567931	FAM83H	286077	DISC1	27185
CRATA	449545					PSMD8	5714	MAN2C1	4123			NUMA1	4926	BUB1BB	567006	FAM84A	151354	DISP2	85455
CRATB	447855					PSME1	5720	MANBAL	63905			NUMB	8650	BUB3	9184	FAM96A	84191	DKK3	27122
CRB1	23418					PSME2	5721	MANEA	79694			NUP50	10762	BUD13	84811	FAM98B	283742	DKK4	27121
CRB2	286204					PSMG1	8624	MANSC1	54682			NUPR1	26471	BUD23	114049	FANCA	2175	DKKL1	27120
CRB2B	568520					PSMG2	56984	MAP2K4A	403052			OAT	4942	BUD31	8896	FANCC	2176	DLAT	1737
CRB3B	724019					PSPH	5723	MAP3K10	4294			OCLN	100506658	BVES	11149	FANCE	2178	DLD	1738
CRBN	51185					PSTK	118672	MAP3K9	4293			ODC1	4953	BYSL	705	FANCL	55120	DLEU2	8847
CREB1A	573207					PTBP1	5725	MAP4K3	8491			ODF2	4957	BZW1	9689	FAR1	84188	DLEU7	220107
CREB1B	550516					PTCD2	79810	MAP7D2	256714			OIP5	11339	BZW1A	325226	FARS2	10667	DLG1	1739
CREB3L3	84699					PTGDR	5729	MAP7D3	79649			OLFM1	10439	BZW1B	406812	FARSA	2193	DLG2	1740
CREBBPA	566841					PTGER2	5732	MAPK10	5602			ONECUT1	3175	BZW2	28969	FAS	355	DLG4	1742
CREG2	200407					PTGES3	10728	MAPK14	1432			OPCML	4978	C04G2.9	177878	FASL	14103	DLGAP1	9229
CRELD1	78987					PTGFR	5737	MAPK8B	65236			OPLAH	26873	C10ORF10	416292	FASN	2194	DLGAP1A	569898
CRFB1	569454					PTH1R	5745	MAPK9	5601			OPTN	10133	C10ORF120	399814	FASTK	10922	DLGAP2A	557621
CRH	1392					PTPN18	26469	MAPKAP1	79109			ORC2	4999	C10ORF137	100172813	FASTKD2	22868	DLGAP2B	100034606
CRHB	492507					PTPRCAP	5790	MAPKAPK5	8550			ORC4	5000	C10ORF53	282966	FAT1	2195	DLGAP3	58512
CRIPAK	285464					PTPRE	5791	MAPRE1	22919			ORC5	5001	C10ORF71	118461	FAT4	79633	DLGAP4A	562742
CRISP3	10321					PTPRV	13924	MARCO	8685			ORM1	5004	C10ORF88	80007	FBL	2091	DLGAP5	9787
CRISPLD1	83690					PTRH2	51651	MARVELD1	83742			OSBPL5	114879	C11ORF1	64776	FBLIM1	54751	DLK1	8788
CRLF2	64109					PUF60	22827	MAS1	4142			OSBPL9	114883	C11ORF16	56673	FBLN2	2199	DLL3	10683
CRMP1	1400					PUM1	9698	MASP1	5648			OSGIN1	29948	C11ORF24	53838	FBN2	2201	DLST	1743
CRNKL1	51340					PUS7L	83448	MASTL	84930			OSMR	9180	C11ORF42	160298	FBP2	8789	DLX4	1748
CRNN	49860					PUSL1	126789	MAT1A	4143			OSR1	130497	C11ORF49	79096	FBXL16	146330	DLX5	1749
CRP2	327615					PXDC1	221749	MAT2B	27430			OSR2	116039	C11ORF52	91894	FBXL20	84961	DMBT1	1755
CRSP7	406332					PXYLP1	92370	MATN1	4146			OSTF1	26578	C11ORF53	341032	FBXL22	283807	DMD	1756
CRTAC1	55118					PYCR2	29920	MATN2	4147			OTOG	340990	C11ORF54	28970	FBXL3	26224	DMKN	93099
CRTAC1A	559626					PYGO2	90780	MAU2	23383			OTT	18422	C11ORF58	10944	FBXL6	26233	DMRTC1B	728656
CRTAP	10491					PZP	5858	MAX	4149			OTUD7B	56957	C11ORF65	160140	FBXL8	55336	DMXL2	23312
CRTC2	200186					QRICH2	84074	MBD1	4152			OXCT1	5019	C11ORF68	83638	FBXO16	157574	DNAAF1	123872
CRX	1406					RAB11FIP4	84440	MBOAT4	619373			P2RX2	22953	C11ORF71	54494	FBXO2	26232	DNAAF2	55172
CRXOS1	292625					RAB13	5872	MBTPS2	51360			P2RY1	5028	C11ORF74	119710	FBXO21	23014	DNAH3	55567
CRY1	1407					RAB20	55647	MC2R	4158			P2RY2	5029	C11ORF80	79703	FBXO30	84085	DNAH5	1767
CRY1AB	554836					RAB27A	5873	MCF2L	23263			P2RY6	5031	C11ORF86	254439	FBXO31	79791	DNAH8	1769
CRY1BA	573209					RAB29	8934	MCHR1	2847			P3H1	64175	C11ORF91	100131378	FBXO32	114907	DNAJA1	3301
CRY1BB	83780					RAB32	10981	MCPT4	17227			P4HA3	283208	C11ORF94	143678	FBXO33	254170	DNAJA2	10294
CRY4	83775					RAB33A	9363	MCPT8	17231			P4HTM	54681	C11ORF95	65998	FBXO34	55030	DNAJB1	3337
CRYAA	1409					RAB34	83871	MCRS1	10445			PA2G4	5036	C11ORF96	387763	FBXO5	26271	DNAJB11	51726
CRYBA2	1412					RAB3GAP2	25782	MCTP1	79772			PABPC1	26986	C11ORF97	643037	FBXO9	26268	DNAJB4	11080
CRYBA4	1413					RAB40C	57799	MCU	90550			PABPN1	8106	C12ORF10	60314	FBXW2	26190	DNAJB6	10049
CRYBB1	1414					RAB4B	53916	MDFI	4188			PAH	5053	C12ORF29	91298	FBXW5	54461	DNAJB8	165721
CRYBB3	1417					RAB8A	4218	MDM4	4194			PAIP1	10605	C12ORF4	57102	FCER1G	2207	DNAJB9	4189
CRYBG1	202					RABEP2	79874	ME3	10873			PAIP2	51247	C12ORF40	283461	FCGBP	8857	DNAJC1	64215
CRYBG2	55057					RABGGTA	5875	MED13L	23389			PAK1IP1	55003	C12ORF42	374470	FCGR2A	2212	DNAJC10	54431
CRYGA	1418					RABGGTB	5876	MED15	51586			PALM	5064	C12ORF43	64897	FCGR2B	2213	DNAJC12	56521
CRYGB	1419					RAD51B	5890	MED19	219541			PALMD	54873	C12ORF45	121053	FCGR4	246256	DNAJC13	23317
CRYGC	1420					RAD52	5893	MED23	9439			PAM	5066	C12ORF49	79794	FCHSD1	89848	DNAJC16	23341
CRYGD	1421					RAD9A	5883	MED24	9862			PAPPA	5069	C12ORF50	160419	FCHSD2	9873	DNAJC18	202052
CRYGF	12969					RAE1	8480	MED4	29079			PAPSS1	9061	C12ORF56	115749	FCN1	2219	DNAJC21	134218
CRYGN	155051					RALGPS2	55103	MEDAG	84935			PAPSS2	9060	C12ORF60	144608	FCRLS	80891	DNAJC27	51277
CRYGN1	493629					RAMP1	10267	MESP1	55897			PAQR9	344838	C12ORF65	91574	FDFT1	2222	DNAJC3	5611
CRYGN2	445034					RANBP1	5902	MEST	4232			PARM1	25849	C12ORF66	144577	FDPS	2224	DNAJC6	9829
CRYGS	1427					RANBP17	64901	MET	4233			PARP1	142	C12ORF73	728568	FDX1	2230	DNAJC7	7266
CRYZ	1429					RANBP9	10048	METRN	79006			PARP16	54956	C13H2ORF70	102140402	FDXR	2232	DNAJC8	22826
CS	1431					RANGRF	29098	METRNL	284207			PARVB	29780	C14ORF119	55017	FECH	2235	DNAL4	10126
CSAP1	171161					RAP1GAP	5909	METTL7A2	393082			PAWR	5074	C14ORF132	56967	FEN1	2237	DNASE1	1773
CSF1R	1436					RAP1GAP2	23108	METTL7A3	668178			PAX6	5080	C14ORF166B	427063	FER1L4	80307	DNASE1L1	1774
CSF2RB	1439					RARRES1	5918	METTL9	51108			PBK	55872	C14ORF180	400258	FER1L5	90342	DNASE1L2	1775
CSGALNACT1	55790					RASA3	22821	MFAP1	4236			PBXIP1	57326	C14ORF28	122525	FERMT2	10979	DNASE2B	58511
CSGALNACT2	55454					RASD1	51655	MFN1	55669			PCCA	5095	C14ORF39	317761	FERMT3	83706	DNM1	1759
CSK	1445					RASGEF1C	255426	MFNG	4242			PCDH7	5099	C14ORF93	60686	FEZ1	9638	DNM1L	10059
CSMD1	64478					RASGRP3	25780	MFSD10	10227			PCDHB6	56130	C15ORF39	56905	FGF10	2255	DNM2	1785
CSN1S1	1446					RASIP1	54922	MGAT3	4248			PCK1	5105	C15ORF40	123207	FGF11	2256	DNM3	26052
CSN1S2A	12993					RASL10A	10633	MGAT4E	71001			PCLAF	9768	C15ORF41	84529	FGF13	2258	DNMT1	1786
CSN2	1447					RASL12	51285	MGMT	4255			PCNA	5111	C15ORF48	84419	FGF15	14170	DNMT3A	1788
CSNK1DA	322106					RASSF1	11186	MGST1.2	431762			PCOLCE	5118	C15ORF59	388135	FGF21	26291	DNMT3AA	553187
CSNK1DB	406533					RAVER1	125950	MIA	8190			PCSK1N	27344	C15ORF61	145853	FGF8	2253	DNMT3B	1789
CSNK1G2A	554152					RB1	5925	MIA3	375056			PCSK5	5125	C15ORF62	643338	FGF9	2254	DNMT3L	29947
CSNK2A2	1459					RBBP4	5928	MICALCL	84953			PCTP	58488	C15ORF65	145788	FGFBP3	143282	DOC2B	8447
CSNK2A2B	556379					RBCK1	10616	MID1	4281			PCYT1A	5130	C16ORF45	89927	FGFR1	2260	DOCK11	139818
CSNKA2IP	111064647					RBM18	92400	MIER1	57708			PDCD10	11235	C16ORF54	283897	FGFR1OP	11116	DOCK3	1795
CSPRS	114564					RBM19	9904	MILR1	284021			PDCD11	22984	C16ORF58	64755	FGFR1OP2	26127	DOCK4	9732
CSRNP1	64651					RBM44	375316	MINDY4	84182			PDCD4	27250	C16ORF70	80262	FGFR2	2263	DOCK7	85440
CSRP2BP	562636					RBM5	10181	MIOS	54468			PDCL	5082	C16ORF71	146562	FGFR3	2261	DOCK9	23348
CST10	58214					RBM6	10180	MIR140	406932			PDCL3	79031	C16ORF72	29035	FGFR4	2264	DOK1B	406361
CST11	140880					RBMS2	5939	MIR146A	406938			PDE2A	5138	C16ORF74	404550	FGGY	55277	DOK3	79930
CST12	69362					RBP1	5947	MIR15A	406948			PDE4B	5142	C16ORF78	123970	FGL1	2267	DOK5	55816
CST5	1473					RBPMS	11030	MIR192	406967			PDE9A	5152	C16ORF86	388284	FGL2	10875	DOK6	220164
CST9L	128821					RBPMS2	348093	MIR19A	406979			PDGFA	5154	C16ORF87	388272	FH1	14194	DONSON	29980
CSTA	1475					RC3H1	149041	MIR21	406991			PDGFRA	5156	C16ORF89	146556	FHL2	2274	DOPEY2	9980
CSTB	1476					RCAN1	1827	MIR222	407007			PDGFRL	5157	C16ORF90	646174	FHL3	2275	DOT1L	84444
CSTF1	1477					RCC1L	81554	MIR224	407009			PDIA3	2923	C16ORF92	146378	FHOD1	29109	DPEP1	1800
CSTF2T	23283					RCC2	55920	MIR34A	407040			PDIA6	10130	C17ORF100	388327	FHOD3	80206	DPEP2	64174
CSTL1	128817					RCSD1	92241	MIR362	574030			PDK1	5163	C17ORF49	124944	FIBIN	387758	DPF3	8110
CTAG2	30848					RDH1	107605	MIR452	574412			PDK2	5164	C17ORF50	146853	FIG4	9896	DPH5	51611
CTAGE5	299078					RDH16	8608	MIRG	100040724			PDK4	5166	C17ORF53	78995	FIGLA	344018	DPM2	8818
CTBP1-AS2	92070					RECQL	5965	MIS18A	54069			PDLIM2	64236	C17ORF58	284018	FIGN	55137	DPM3	54344
CTC1	80169					REEP1	65055	MITD1	129531			PDP1	54704	C17ORF59	421818	FILIP1L	11259	DPP10	57628
CTCFL	140690					RELL1	768211	MKKS	8195			PDP2	57546	C17ORF64	124773	FIP1L1	81608	DPP3	10072
CTDNEP1A	492343					RELN	5649	MKNK2	2872			PDPN	10630	C17ORF75	64149	FIS1	51024	DPP4	1803
CTDNEP1B	492799					REM2	161253	MLF1	4291			PDSS2	57107	C17ORF97	400566	FITM1	161247	DPP7	29952
CTDP1	9150					REN1	19701	MLIP	90523			PDXK	8566	C18ORF21	83608	FITM2	128486	DPP8	54878
CTDSP2	10106					RETREG2	79137	MLLT3	4300			PDZD2	23037	C18ORF32	497661	FJX1	24147	DPPA1	347708
CTDSPL2	51496					REV1	51455	MLPH	79083			PEBP1	5037	C18ORF54	162681	FKBP11	51303	DPT	1805
CTDSPL2A	558181					REXO1	57455	MLXIP	22877			PECAM1	5175	C19ORF12	83636	FKBP15	23307	DPYD	1806
CTDSPL2B	323089					REXO2	25996	MLYCD	23417			PECR	55825	C19ORF24	55009	FKBP1A	2280	DPYS	1807
CTDSPLA	751737					RFC5	5985	MMAB	326625			PELO	53918	C19ORF38	255809	FKBP2	2286	DPYSL3	1809
CTDSPLB	767676					RGD1308134	287452	MME	4311			PENK	5179	C19ORF47	126526	FKBP4	2288	DPYSL4	10570
CTF1	1489					RGD1309079	315891	MMP12	4321			PEPD	5184	C19ORF53	28974	FKBP5	2289	DPYSL5	56896
CTH1	30114					RGD1309104	289084	MMP13	4322			PER1	5187	C19ORF66	55337	FKBP6	8468	DR1	1810
CTIF	9811					RGD1309594	309681	MMP13B	100006896			PER2	8864	C19ORF67	646457	FKBP9	11328	DRAXIN	374946
CTL-2	175085					RGD1310352	303122	MMP14B	566945			PER3	8863	C19ORF70	125988	FLAD1	80308	DRC3	83450
CTNNA3	29119					RGD1311946	309145	MMP24	10893			PEX11A	8800	C19ORF71	100128569	FLG	2312	DRD1	1812
CTNNBIP1	56998					RGD1560350	365554	MMP27	64066			PEX16	9409	C19ORF81	342918	FLNA	2316	DRD2	1813
CTNNBL1	56259					RGD1562987	498886	MMP28	79148			PEX19	5824	C1D	10438	FLOT1	10211	DRD3	1814
CTNND2	1501					RGD1563941	500993	MMP3	4314			PEX2	5828	C1GALT1	56913	FLRT1	23769	DRD4	1815
CTPS	51797					RGD1564865	498789	MMP7	4316			PEX3	8504	C1GALT1B	337131	FLRT2	23768	DRD5	1816
CTRL	1506					RGS1	5996	MMRN1	22915			PFDN4	5203	C1GALT1C1	29071	FLRT3	23767	DSC2	1824
CTS3	117066					RGS12	6002	MNT	4335			PFKP	5214	C1ORF100	200159	FLVCR2	55640	DSCAM	1826
CTS6	58518					RGS19	10287	MOB1A	55233			PFN2	5217	C1ORF105	92346	FLYWCH1	84256	DSCAMA	568643
CTS7	56092					RGS22	26166	MOB4	25843			PGAM1	5223	C1ORF106	55765	FMC1	154791	DSCAMB	386937
CTS8	56094					RGS3	5998	MOG	4340			PGD	5226	C1ORF109	54955	FMNL1	752	DSCAML1	57453
CTSBB	569298					RGS7	6000	MORC3	23515			PGK1	5230	C1ORF112	55732	FMNL3	91010	DSCC1	79075
CTSF	8722					RHBDD3	25807	MORF4L1	10933			PGM1	5236	C1ORF115	79762	FMO1	2326	DSCR1	380353
CTSG	1511					RHBDL2	54933	MOSPD1	56180			PGM3	5238	C1ORF116	79098	FMO2	2327	DSG2	1829
CTSJ	26898					RHOJ	57381	MPC1	51660			PGPEP1	54858	C1ORF122	127687	FMO3	2328	DSP	1832
CTSLL	449826					RHOU	58480	MPC2	25874			PGR	5241	C1ORF131	128061	FMO5	2330	DST	667
CTSM	64139					RIBC1	158787	MPDZ	8777			PHACTR2	9749	C1ORF141	400757	FMR1	2332	DSTN	11034
CTSO	1519					RIC8A	60626	MPHOSPH6	10200			PHEX	5251	C1ORF146	388649	FNBP1	23048	DTL	51514
CTSQ	104002					RIC8B	55188	MPHOSPH8	54737			PHF20L1	51105	C1ORF158	93190	FNBP1L	54874	DTNA	1837
CTSQL2	408201					RILP	83547	MPP6	51678			PHGDH	26227	C1ORF159	54991	FNDC5	252995	DTNB	1838
CTSR	56835					RILPL1	353116	MPZ	4359			PHIP	55023	C1ORF167	284498	FOLR1	2348	DTNBP1	84062
CTSS1	393398					RIMKLA	284716	MPZL2	10205			PHLDA1	22822	C1ORF174	339448	FOLR2	2350	DTR	318856
CTSS2.1	554157					RIN3	79890	MRAP2	112609			PHLDB1	23187	C1ORF185	284546	FOPNL	123811	DTX4	23220
CTSS2.2	337572					RIOK3	8780	MRGPRE	116534			PHPT1	29085	C1ORF194	127003	FOS	2353	DTYMK	1841
CTSV	1515					RIPK1	8737	MRGPRX2	117194			PHYH	5264	C1ORF198	84886	FOSB	2354	DUSP1	1843
CTTNBP2	83992					RIPOR1	79567	MROH7	374977			PI4K2B	55300	C1ORF21	81563	FOSL1	8061	DUSP12	11266
CTTNBP2NL	55917					RIPOR3	140876	MRPL13	28998			PICALM	8301	C1ORF210	149466	FOSL2	2355	DUSP14	11072
CTTNL	394016					RLIM	51132	MRPL17	63875			PICK1	9463	C1ORF216	127703	FOXA1	3169	DUSP18	150290
CTU1	90353					RLN1	6013	MRPL28	10573			PIGK	10026	C1ORF35	79169	FOXA3	3171	DUSP19	142679
CTU2	348180					RMND1	55005	MRPL46	26589			PIGS	94005	C1ORF43	25912	FOXD1	2297	DUSP2	1844
CTXN3	613212					RMND5B	64777	MRPL53	116540			PIGY	84992	C1ORF50	79078	FOXD3	27022	DUSP28	285193
CUEDC1B	556847					RNASE12	493901	MRPL55	128308			PIH1D1	55011	C1ORF52	148423	FOXD4	2298	DUSP5	1847
CUL1	8454					RNASEH2A	10535	MRPS28	28957			PIK3C2G	5288	C1ORF53	388722	FOXJ1	2302	DUSP6	1848
CUL1A	323883					RNASEK	440400	MRRF	92399			PIK3IP1	113791	C1ORF54	79630	FOXL2	668	DUSP7	1849
CUL1B	406816					RNASEL	6041	MRS2	57380			PIK3R1	5295	C1ORF56	54964	FOXN3	1112	DUSP9	1852
CUL3A	324655					RNASEN	567505	MS4A7	58475			PIMREG	54478	C1ORF68	100129271	FOXO1	2308	DUT	1854
CUL4A	8451					RNASET2	8635	MSC	9242			PITPNA	5306	C1ORF87	127795	FOXO4	4303	DVL1	1855
CUL4B	8450					RNF103	7844	MSGN1	343930			PITRM1	10531	C1QA	712	FOXP1	27086	DVL3	1857
CUL5	8065					RNF122	79845	MSH3	4437			PJA2	9867	C1QB	713	FOXP4	116113	DXERTD223E	52197
CUL7	9820					RNF125	54941	MSH4	4438			PKIA	5569	C1QBP	708	FOXQ1	94234	DYNC1I2	1781
CUL9	23113					RNF126	55658	MSH5	4439			PKIG	11142	C1QC	714	FOXRED1	55572	DYNC2LI1	51626
CWC15	51503					RNF135	84282	MSL2	55167			PKLR	5313	C1QL1	10882	FOXS1	2307	DYNLT1C	100040563
CWC25	54883					RNF138	51444	MSMB	4477			PKM	5315	C1QL2	165257	FRA10AC1	118924	DYNLT3	6990
CWF19L1	55280					RNF145	153830	MSR1	4481			PLA1A	51365	C1QL3	389941	FRMD4A	55691	DYRK1B	9149
CWF19L2	143884					RNF180	285671	MSRA	4482			PLA2G12A	81579	C1QL4	338761	FRMD4B	23150	DYRK2	8445
CWH43	80157					RNF19A	25897	MSS51	118490			PLA2G2E	30814	C1QTNF1	114897	FRMD5	84978	DYSF	8291
CX28.8	566668					RNF216	54476	MT1F	4494			PLA2G4A	5321	C1QTNF12	388581	FRMD6	122786	E2F2	1870
CX28.9	492358					RNF217	154214	MT2A	4502			PLA2G5	5322	C1QTNF2	114898	FRMD8	83786	E2F4	1874
CX34.4	404727					RNF5	6048	MTA1	9112			PLA2G6	8398	C1QTNF3	114899	FRYL	285527	E2F5	1875
CX43	30236					RNF8	9025	MTAP	4507			PLAC8	51316	C1QTNF4	114900	FSCN1	6624	E2F7	144455
CX43.4	30276					RNFT1	51136	MTBP	27085			PLAGL1	5325	C1QTNF5	114902	FSD2	123722	E2F8	79733
CX44.2	114404					RNFT2	84900	MTCL1	23255			PLB1	151056	C1QTNF6	114904	FSHB	2488	EAF2	55840
CXCL17	284340					RNGTT	8732	MTCP1	4515			PLBD1	79887	C1QTNF7	114905	FSHR	2492	EBAG9	9166
CXCL18B	795785					RNH1	6050	MTERF1	7978			PLCB1	23236	C1QTNF9	338872	FST	10468	EBF1	1879
CXCL3	2921					RNPS1	10921	MTERF2	80298			PLCB4	5332	C1R	715	FTCD	10841	EBF1A	565310
CXCL6	6372					ROBO1	6091	MTERF4	130916			PLCH1	23007	C1RL	51279	FTSJ1	24140	EBF2	64641
CXCR1	3577					ROCK2	9475	MTFR1	9650			PLCL1	5334	C1S	716	FUCA1	2517	EBF3	253738
CXCR3	2833					ROGDI	79641	MTHFR	4524			PLD1	5337	C2	717	FUK	197258	EBF3A	567751
CXCR5	643					RP9	6100	MTIF2	4528			PLEKHA3	65977	C20ORF144	128864	FURIN	5045	EBNA1BP2	10969
CXCR6	10663					RPA3	6119	MTMR6	9107			PLEKHA4	57664	C20ORF194	25943	FUS	2521	EBP	10682
CXCR7	560908					RPF2	84154	MTR	4548			PLEKHA6	22874	C20ORF196	149840	FUT1	2523	EBPL	84650
CXORF21	80231					RPH3A	22895	MTREX	23517			PLEKHB1	58473	C20ORF27	54976	FUT9	10690	ECE1	1889
CXORF36	79742					RPH3AL	9501	MTRF1L	54516			PLEKHF1	79156	C20ORF85	128602	FXN	2395	ECEL1	9427
CXORF38	159013					RPIA	22934	MTSS1	9788			PLEKHO1	51177	C20ORF96	140680	FXYD4	53828	ECH1	1891
[truncated: 18,516 more rows]
