# Supplementary material for: Integrative Bioinformatics–Gene Network Approach Reveals Linkage between Estrogenic Endocrine Disruptors and Vascular Remodeling in Peripheral Arterial Disease
Source: Int J Mol Sci. 2024 Apr 19;25(8):4502. doi: 10.3390/ijms25084502 (PMC11049860; doi:10.3390/ijms25084502)
Supplement: Supplementary file 1 [file ijms-25-04502-s001.zip › Supplementary file_S3.xlsx]

## Sheet: CTD_venn_gene_EstrogenInteracti
# EstrogenInteractingGenes_only	EstrogenInteractingGenes_only_IDs	EEDInteractingGenes_only	EEDInteractingGenes_only_IDs	PADVascularRemoldingGenes_only	PADVascularRemoldingGenes_only_IDs	EstrogenInteractingGenes_EEDInteractingGenes_intersect	EstrogenInteractingGenes_EEDInteractingGenes_intersect_IDs	EstrogenInteractingGenes_PADVascularRemoldingGenes_intersect	EstrogenInteractingGenes_PADVascularRemoldingGenes_intersect_IDs	EEDInteractingGenes_PADVascularRemoldingGenes_intersect	EEDInteractingGenes_PADVascularRemoldingGenes_intersect_IDs	EstrogenInteractingGenes_EEDInteractingGenes_PADVascularRemoldingGenes_intersect	EstrogenInteractingGenes_EEDInteractingGenes_PADVascularRemoldingGenes_intersect_IDs	EstrogenInteractingGenes_all	EstrogenInteractingGenes_all_IDs	EEDInteractingGenes_all	EEDInteractingGenes_all_IDs	PADVascularRemoldingGenes_all	PADVascularRemoldingGenes_all_IDs
ADGRB2	576	ABCA17	381072	A1BG	1	ADCY6	112	ABCB1	5243	AACS	65985	ABCB11	8647	ABCB1	5243	AACS	65985	A1BG	1
ADM2	79924	ABCA6	23460	A2M	2	ADRA2C	152	ABCC8	6833	AARS	16	ABCC3	8714	ABCB11	8647	AARS	16	A2M	2
AKAP17B	338351	ABCC5	10057	A4GALT	53947	ATP2B1	490	ABCD2	225	AATF	26574	ABHD2	11057	ABCC3	8714	AATF	26574	A4GALT	53947
AKIRIN1	79647	ACAD11	84129	AAAS	8086	EPB41L2	2037	ACO1	48	ABAT	18	ACAA2	10449	ABCC8	6833	ABAT	18	AAAS	8086
AKR1C4	1109	ACADVL	37	AADAC	13	FBN2	2201	ACP5	54	ABCA1	19	ACOX1	51	ABCD2	225	ABCA1	19	AACS	65985
ALMS1	7840	ACD	65057	AAED1	195827	FOLR1	2348	ACRBP	84519	ABCA2	20	ACSL5	51703	ABHD2	11057	ABCA17	381072	AADAC	13
ALPPL2	251	ACOT8	10005	AAGAB	79719	GDPD5	81544	ACSS1	84532	ABCA3	21	ACTA1	58	ACAA2	10449	ABCA2	20	AAED1	195827
AMER1	139285	ACSBG1	23205	AAMDC	28971	GNG5	2787	ACTG2	72	ABCA8B	27404	ADIPOQ	9370	ACO1	48	ABCA3	21	AAGAB	79719
ANK	11732	ACTN4	81	AARD	441376	GNRH1	2796	ADAMTS9	56999	ABCB1A	18671	ADORA1	134	ACOX1	51	ABCA6	23460	AAMDC	28971
APOV1	396476	ADARB2	105	AARS2	57505	HOXB6	3216	ADCY1	107	ABCB1B	18669	AFP	174	ACP5	54	ABCA8B	27404	AARD	441376
ATP5PO	539	ADH5	128	AASDH	132949	INHA	3623	ADCY7	113	ABCC2	1244	AHR	196	ACRBP	84519	ABCB11	8647	AARS	16
ATXN3	4287	ADIPOR2	79602	AASDHPPT	60496	KMT2A	4297	ADH1	11522	ABCC4	10257	AKAP12	9590	ACSL5	51703	ABCB1A	18671	AARS2	57505
AVD	567678	ADNP	23394	AASS	10157	LHCGR	3973	ADRB3	155	ABCC6	368	AKT1	207	ACSS1	84532	ABCB1B	18669	AASDH	132949
BSPRY	54836	AEBP1	165	ABCA4	24	MEOX2	4223	AGR2	10551	ABCG1	9619	ALAD	210	ACTA1	58	ABCC2	1244	AASDHPPT	60496
BTBD10	84280	AFAP1	60312	ABCA5	23461	NRTN	4902	AGTR2	186	ABCG5	64240	ALCAM	214	ACTG2	72	ABCC3	8714	AASS	10157
CA12	771	AFF2	2334	ABCA7	10347	PSMC5	5705	AGTRAP	57085	ABCG8	64241	ALDH2	217	ADAMTS9	56999	ABCC4	10257	AATF	26574
CAMK4	814	AFM	173	ABCA8	10351	RBP2	5948	AKAP8L	26993	ABHD14A	25864	ALDOA	226	ADCY1	107	ABCC5	10057	ABAT	18
CAPN5	726	AGBL3	340351	ABCA8A	217258	RHBDF1	64285	AKAP9	10142	ABHD6	57406	ALPL	249	ADCY6	112	ABCC6	368	ABCA1	19
CAR2	12349	AGPAT9	102843911	ABCA9	10350	RPL23	9349	AKR1B10	57016	ABR	29	ANP32A	8125	ADCY7	113	ABCG1	9619	ABCA2	20
CD27	939	AHSA2	268390	ABCB6	10058	RPN2	6185	AKR1C1	1645	ABTB2	25841	ANXA3	306	ADGRB2	576	ABCG5	64240	ABCA3	21
CD3E	916	AKR1C12	622402	ABCB9	23457	RPS3	6188	AKR1C13	27384	ACAA1A	113868	APEX1	328	ADH1	11522	ABCG8	64241	ABCA4	24
CD55B	13137	AKR1E2	83592	ABCC1	4363	SIAH2	6478	AKR1C2	1646	ACAA1B	235674	APOE	348	ADIPOQ	9370	ABHD14A	25864	ABCA5	23461
CD8B1	12526	AKR7A2	8574	ABCC10	89845	SLC41A1	254428	AKR1C3	8644	ACACB	32	AR	367	ADM2	79924	ABHD2	11057	ABCA7	10347
CDCP1	64866	AKR7A3	22977	ABCC9	10060	SOSTDC1	25928	AKTIP	64400	ACAD9	28976	AREG	374	ADORA1	134	ABHD6	57406	ABCA8	10351
CDK10	8558	AMH	268	ABCD3	5825	SPTLC2	9517	AMBP	259	ACADL	33	ARG1	383	ADRA2C	152	ABR	29	ABCA8A	217258
CEACAM1	634	AMPD1	270	ABCD4	5826	TSHB	7252	ANO1	55107	ACADM	34	ARPC1B	10095	ADRB3	155	ABTB2	25841	ABCA8B	27404
CHRNA3	1136	ANAPC11	51529	ABCE1	6059	TSHR	7253	ANPEP	290	ACADS	35	ATF3	467	AFP	174	ACAA1A	113868	ABCA9	10350
CHRNB2	1141	ANAPC5	51433	ABCF1	23	TYMS	7298	AOC1	26	ACAT2	39	ATF4	468	AGR2	10551	ACAA1B	235674	ABCB1	5243
CHRNB4	1143	ANKRD10	55608	ABCF2	10061	UGCG	7357	AQP3	360	ACBD4	79777	ATP1B1	481	AGTR2	186	ACAA2	10449	ABCB11	8647
CILP	8483	ANKRD46	157567	ABCG2	9429	UGT1A3	54659	ARG2	384	ACLY	47	ATP1B3	483	AGTRAP	57085	ACACB	32	ABCB1A	18671
CLEC2G	70809	ANXA7	310	ABHD1	84696	UGT2B7	7364	ARHGDIA	396	ACMSD	130013	B2M	567	AHR	196	ACAD11	84129	ABCB1B	18669
CMTM3	123920	AP1S2	8905	ABHD11	83451	XRCC5	7520	ARHGDIB	397	ACO2	50	BACE2	25825	AKAP12	9590	ACAD9	28976	ABCB6	10058
CPXM2	119587	AP3B2	8120	ABHD12	26090			ARHGEF25	115557	ACOT1	641371	BAX	581	AKAP17B	338351	ACADL	33	ABCB9	23457
CSGALNACT1	55790	APC2	10297	ABHD14B	84836			ARHGEF5	7984	ACOT12	134526	BCAT1	586	AKAP8L	26993	ACADM	34	ABCC1	4363
CSK	1445	APOA5	116519	ABHD15	116236			ARL4D	379	ACOT2	10965	BCL2	596	AKAP9	10142	ACADS	35	ABCC10	89845
CSTA	1475	APOM	55937	ABHD17A	81926			ARVCF	421	ACOT3	171281	BDNF	627	AKIRIN1	79647	ACADVL	37	ABCC2	1244
CYP19A1B	60640	ARF6	382	ABHD17C	58489			ASGR2	433	ACOT4	122970	BHLHE40	8553	AKR1B10	57016	ACAT2	39	ABCC3	8714
CYP2B2	361523	ARHGEF10	9639	ABHD4	63874			ASRGL1	80150	ACOT5	217698	BNIP3L	665	AKR1C1	1645	ACBD4	79777	ABCC4	10257
DEDD	9191	ARIH2	10425	ABHD5	51099			ASS1	445	ACOT9	23597	BTG1	694	AKR1C13	27384	ACD	65057	ABCC6	368
DLX4	1748	ARNT	405	ABI3BP	25890			ATP6V1A	523	ACP1	52	BTG2	7832	AKR1C2	1646	ACLY	47	ABCC8	6833
DYNLL1	8655	ARPC2	10109	ABL1	25			ATP6V1B2	526	ACSL1	2180	BUB1B	701	AKR1C3	8644	ACMSD	130013	ABCC9	10060
ECEL1	9427	ARPP19	10776	ABL2	27			AURKA	6790	ACSL3	2181	C1S	716	AKR1C4	1109	ACO2	50	ABCD2	225
EGR3	1960	ASCC1	51008	ABLIM1	3983			B3GNTL1	146712	ACSL4	2182	C3	718	AKT1	207	ACOT1	641371	ABCD3	5825
ELA1	595061	ASPSCR1	79058	ABLIM2	84448			B4GALT1	2683	ACSL6	23305	CADM1	23705	AKTIP	64400	ACOT12	134526	ABCD4	5826
EMX2	2018	ASXL3	80816	ABLIM3	22885			BAD	572	ACSM1	116285	CASP1	834	ALAD	210	ACOT2	10965	ABCE1	6059
ER	246870	ATAD2	29028	ABP1	39520			BAMBI	25805	ACSM3	6296	CASP3	836	ALCAM	214	ACOT3	171281	ABCF1	23
ESR2A	317734	ATG9A	79065	ABRACL	58527			BCHE	590	ACSS2	55902	CASP8	841	ALDH2	217	ACOT4	122970	ABCF2	10061
ESR2B	317733	ATP2B3	492	ABTB1	80325			BCL2L1	598	ACSS3	79611	CAV1	857	ALDOA	226	ACOT5	217698	ABCG1	9619
ESRRB	2103	ATP5C1	11949	ACACA	31			BEX4	56271	ACTA2	59	CBFA2T3	863	ALMS1	7840	ACOT8	10005	ABCG2	9429
FAM129B	64855	ATP5E	67126	ACAN	176			BFSP2	8419	ACTB	60	CCL2	6347	ALPL	249	ACOT9	23597	ABCG5	64240
FCGR1	14129	ATP5H	71679	ACAP2	23527			BLNK	29760	ACTN1	87	CCNA2	890	ALPPL2	251	ACOX1	51	ABCG8	64241
FCGRT	2217	ATP6V0B	533	ACAP3	116983			BMF	90427	ACTR2	10097	CCNB1	891	AMBP	259	ACP1	52	ABHD1	84696
FNDC11	79025	ATP6V1F	9296	ACAT1	38			BMP7	655	ACTR3	10096	CCND1	595	AMER1	139285	ACSBG1	23205	ABHD11	83451
FOXC1	2296	ATP9B	374868	ACBD3	64746			BRMS1L	84312	ACY1	95	CCNE1	898	ANK	11732	ACSL1	2180	ABHD12	26090
FOXD1	2297	AVPI1	60370	ACBD7	414149			BSG	682	ADA	100	CCNG1	900	ANO1	55107	ACSL3	2181	ABHD14A	25864
FOXP2	93986	AVPR1B	553	ACCS	84680			C1QA	712	ADAM22	53616	CCR2	729230	ANP32A	8125	ACSL4	2182	ABHD14B	84836
FUT2	2524	BABAM2	9577	ACE	1636			C2CD2L	9854	ADAM9	8754	CD151	977	ANPEP	290	ACSL5	51703	ABHD15	116236
FUT5	2527	BAG4	9530	ACE2	59272			CA2	760	ADAMTS1	9510	CD36	948	ANXA3	306	ACSL6	23305	ABHD17A	81926
FXYD3	5349	BAP1	8314	ACER2	340485			CABLES1	91768	ADCY3	109	CD44	960	AOC1	26	ACSM1	116285	ABHD17C	58489
GALR2	8811	BBX	56987	ACER3	55331			CALCA	796	ADCY4	196883	CD55	1604	APEX1	328	ACSM3	6296	ABHD2	11057
GCNT3	9245	BICD2	23299	ACHE	43			CALR	811	ADCY5	111	CD81	975	APOE	348	ACSS2	55902	ABHD4	63874
GNRHR	2798	BIRC6	57448	ACIN1	22985			CAMK2A	815	ADCY9	115	CD82	3732	APOV1	396476	ACSS3	79611	ABHD5	51099
H2-D1	14964	BMS1	9790	ACKR2	1238			CAPG	822	ADD3	120	CD9	928	AQP3	360	ACTA1	58	ABHD6	57406
H3F3B	3021	BPIFB6	128859	ACKR3	57007			CAPN2	824	ADK	132	CD99L2	83692	AR	367	ACTA2	59	ABI3BP	25890
HAND2	9464	BRCC3	79184	ACKR4	51554			CAPN9	10753	ADM	133	CDC20	991	AREG	374	ACTB	60	ABL1	25
HIST1H2BH	8345	BROX	148362	ACNAT2	209186			CASP2	835	ADORA2A	135	CDC25C	995	ARG1	383	ACTN1	87	ABL2	27
HOXA11	3207	BRSK1	84446	ACOD1	730249			CCL11	6356	ADORA2B	136	CDC42SE1	56882	ARG2	384	ACTN4	81	ABLIM1	3983
HOXA5	3202	BSN	8927	ACOT10	64833			CCL19	6363	ADRA1B	147	CDH1	999	ARHGDIA	396	ACTR2	10097	ABLIM2	84448
HOXA9	3205	BTAF1	9044	ACOT11	26027			CCL25	6370	ADRM1	11047	CDH2	1000	ARHGDIB	397	ACTR3	10096	ABLIM3	22885
HOXD10	3236	BVES	11149	ACOT13	55856			CCL5	6352	ADSSL1	122622	CDK1	983	ARHGEF25	115557	ACY1	95	ABP1	39520
HOXD8	3234	C1QTNF4	114900	ACOT7	11332			CCL7	6354	AFF4	27125	CDK2	1017	ARHGEF5	7984	ADA	100	ABR	29
HSP110	373300	C4A	720	ACOX2	8309			CCL8	6355	AGA	175	CDK4	1019	ARL4D	379	ADAM22	53616	ABRACL	58527
IFI202B	26388	C8B	732	ACOX3	8310			CCL9	20308	AGAP3	116988	CDKN1A	1026	ARPC1B	10095	ADAM9	8754	ABTB1	80325
IFI204	15951	CACNA1G	8913	ACOXL	55289			CCND3	896	AGPAT1	10554	CEBPA	1050	ARVCF	421	ADAMTS1	9510	ABTB2	25841
IL4R	3566	CACNA1I	8911	ACP2	53			CCNG2	901	AGT	183	CEBPB	1051	ASGR2	433	ADARB2	105	ACAA1A	113868
INHBAB	553816	CACNG3	10368	ACP6	51205			CCT3	7203	AHCY	191	CEBPD	1052	ASRGL1	80150	ADCY3	109	ACAA1B	235674
IP6K2	51447	CADPS	8618	ACPL2	100194960			CCT8	10694	AHNAK	79026	CELF2	10659	ASS1	445	ADCY4	196883	ACAA2	10449
JAG1	182	CAP1	10487	ACPP	55			CD14	929	AIFM1	9131	CHAC2	494143	ATF3	467	ADCY5	111	ACACA	31
KATNB1	10300	CAPN8	388743	ACSM5	54988			CD24A	12484	AIFM2	84883	CHRM3	1131	ATF4	468	ADCY6	112	ACACB	32
KCNF1	3754	CAR12	76459	ACTC1	70			CD38	952	AK2	204	CITED2	10370	ATP1B1	481	ADCY9	115	ACAD9	28976
KLK3	354	CBFB	865	ACTG1	71			CD3D	915	AK4	205	CKB	1152	ATP1B3	483	ADD3	120	ACADL	33
KRT4	3851	CBLN2	147381	ACTL6A	86			CD3G	917	AKAP13	11214	CKS1B	1163	ATP2B1	490	ADH5	128	ACADM	34
KRT6B	3854	CBLN4	140689	ACTR1B	10120			CD5	921	AKAP2	11217	CKS2	1164	ATP5PO	539	ADIPOQ	9370	ACADS	35
LTBR	4055	CCKBR	887	ACTRT2	140625			CD52	1043	AKAP5	9495	CLCA1	1179	ATP6V1A	523	ADIPOR2	79602	ACAN	176
LYN	4067	CCNL1	57018	ACVR1	90			CD6	923	AKR1B7	11997	CLU	1191	ATP6V1B2	526	ADK	132	ACAP2	23527
LYZ	4069	CD244	51744	ACVR1B	91			CD68	968	AKR1C14	105387	COMT	1312	ATXN3	4287	ADM	133	ACAP3	116983
MEOX1	4222	CD96	10225	ACVR2A	92			CD70	970	AKR1C19	432720	CP	1356	AURKA	6790	ADNP	23394	ACAT1	38
MFAP2	4237	CDC23	8697	ACVR2B	93			CD86	942	AKT2	208	CRABP2	1382	AVD	567678	ADORA1	134	ACAT2	39
MIR34B	407041	CDC26	246184	ACVRL1	94			CD8A	925	ALAS1	211	CREBBP	1387	B2M	567	ADORA2A	135	ACBD3	64746
MMP	100135803	CDC42EP5	148170	ACY3	91703			CDKN1B	1027	ALAS2	212	CRISPLD2	83716	B3GNTL1	146712	ADORA2B	136	ACBD4	79777
MUC1	4582	CDCA7L	55536	ACYP1	97			CDKN1C	1028	ALDH1A1	216	CRYAB	1410	B4GALT1	2683	ADRA1B	147	ACBD7	414149
NAIP1	17940	CDH23	64072	ADAM10	102			CDKN2D	1032	ALDH1A3	220	CTNNB1	1499	BACE2	25825	ADRA2C	152	ACCS	84680
NAIP2	17948	CDK2AP2	10263	ADAM11	4185			CFB	629	ALDH1A7	26358	CTNND1	1500	BAD	572	ADRM1	11047	ACE	1636
NECTIN1	5818	CDK5RAP2	55755	ADAM17	6868			CFI	3426	ALDH1B1	219	CTSB	1508	BAMBI	25805	ADSSL1	122622	ACE2	59272
NMRK1	54981	CDK5RAP3	80279	ADAM19	8728			CFTR	1080	ALDH1L1	10840	CTSC	1075	BAX	581	AEBP1	165	ACER2	340485
NR5A1	2516	CEBPZ	10153	ADAM1B	100420505			CGREF1	10669	ALDH3A2	224	CTSD	1509	BCAT1	586	AFAP1	60312	ACER3	55331
OIT1	18300	CELSR2	1952	ADAM2	2515			CHRNA4	1137	ALDH5A1	7915	CTSH	1512	BCHE	590	AFF2	2334	ACHE	43
OL-VIT1	100049227	CENPJ	55835	ADAM23	8745			CHST8	64377	ALDH6A1	4329	CTSL	1514	BCL2	596	AFF4	27125	ACIN1	22985
OXT	5020	CEP295	85459	ADAM28	10863			CHUK	1147	ALDOB	229	CXCL10	3627	BCL2L1	598	AFM	173	ACKR2	1238
PAFAH1B3	5050	CEP85	64793	ADAM30	11085			CKMT1	12716	ALDOC	230	CXCL12	6387	BDNF	627	AFP	174	ACKR3	57007
PCDH8	5100	CERK	64781	ADAM32	203102			CLDN3	1365	ALG13	79868	CYCS	54205	BEX4	56271	AGA	175	ACKR4	51554
PLEKHF2	79666	CES2A	102022	ADAM8	101			CLDN5	7122	ALKBH7	84266	CYP11A1	1583	BFSP2	8419	AGAP3	116988	ACLY	47
POU1F1	5449	CES5A	221223	ADAMDEC1	27299			CLDN7	1366	ALLC	55821	CYP17A1	1586	BHLHE40	8553	AGBL3	340351	ACMSD	130013
PPP1R15B	84919	CHCHD3	54927	ADAMTS10	81794			CLIC3	9022	AMN1	196394	CYP19A1	1588	BLNK	29760	AGPAT1	10554	ACNAT2	209186
PPP4R1	9989	CHEK1	1111	ADAMTS14	140766			CLK1	1195	ANGPTL4	51129	CYP1A1	1543	BMF	90427	AGPAT9	102843911	ACO1	48
PTCHD4	442213	CHM	1121	ADAMTS15	170689			CLMN	79789	ANK1	286	CYP1A2	1544	BMP7	655	AGT	183	ACO2	50
QARS	5859	CHMP1B	57132	ADAMTS17	170691			CLSTN2	64084	ANKRD1	27063	CYP1B1	1545	BNIP3L	665	AHCY	191	ACOD1	730249
RAG1	5896	CHMP4C	92421	ADAMTS18	170692			CMPK2	129607	ANKRD13A	88455	CYP2A4	13086	BRMS1L	84312	AHNAK	79026	ACOT1	641371
RASSF6	166824	CHN2	1124	ADAMTS2	9509			CNDP2	55748	ANKRD28	23243	CYP2B6	1555	BSG	682	AHR	196	ACOT10	64833
RASSF8	11228	CHRNA6	8973	ADAMTS4	9507			CNRIP1	25927	ANO10	55129	CYP2E1	1571	BSPRY	54836	AHSA2	268390	ACOT11	26027
RBBP8	5932	CITED1	4435	ADAMTS5	11096			COL1A1	1277	ANP32B	10541	CYP3A4	1576	BTBD10	84280	AIFM1	9131	ACOT12	134526
RBM13	31818	CLASP2	23122	ADAMTS8	11095			COL1A2	1278	ANP32E	81611	CYR61	3491	BTG1	694	AIFM2	84883	ACOT13	55856
RBM24	221662	CLDND1	56650	ADAMTSL1	92949			COL5A2	1290	ANTXR2	118429	DCN	1634	BTG2	7832	AK2	204	ACOT2	10965
REEP5	7905	CLIP3	25999	ADAMTSL2	9719			COL6A3	1293	ANXA1	301	DDAH1	23576	BUB1B	701	AK4	205	ACOT3	171281
RESP18	389075	CNBP	7555	ADAMTSL3	57188			CPM	1368	ANXA5	308	DDIT3	1649	C1QA	712	AKAP12	9590	ACOT4	122970
RMT1	246306	CNIH1	10175	ADAMTSL5	339366			CSF1R	1436	AOX1	316	DDIT4L	115265	C1S	716	AKAP13	11214	ACOT5	217698
RNF4	6047	CNIH2	254263	ADAP1	11033			CSN2	1447	AOX3	71724	DNMT1	1786	C2CD2L	9854	AKAP2	11217	ACOT7	11332
RPL10	6134	CNKSR3	154043	ADAR	103			CSNK2A2	1459	APCS	325	DNMT3A	1788	C3	718	AKAP5	9495	ACOT9	23597
RPS4X	6191	CNOT2	4848	ADARB1	104			CSTB	1476	APLN	8862	DNMT3B	1789	CA12	771	AKR1B7	11997	ACOX1	51
RPS7	6201	CNTN3	5067	ADAT2	134637			CTLA2A	13024	APOA4	337	DPYD	1806	CA2	760	AKR1C12	622402	ACOX2	8309
RRP1B	23076	CNTROB	116840	ADAT3	113179			CTSA	5476	APOD	347	DUSP1	1843	CABLES1	91768	AKR1C14	105387	ACOX3	8310
SAMD9	54809	COG8	84342	ADCK2	90956			CTTN	2017	APOL7A	75761	DUSP6	1848	CADM1	23705	AKR1C19	432720	ACOXL	55289
SERPINA1F	68348	COL2A1	1280	ADCK5	203054			CUZD1	50624	AQP1	358	DYRK2	8445	CALCA	796	AKR1E2	83592	ACP1	52
SEZ6	124925	COPS2	9318	ADCY10	55811			CXCL14	9547	AQP9	366	E2F8	79733	CALR	811	AKR7A2	8574	ACP2	53
SGK3	23678	COPZ2	51226	ADCY2	108			CXCL5	6374	ARC	23237	ECM1	1893	CAMK2A	815	AKR7A3	22977	ACP5	54
SLC22A1	6580	COX15	1355	ADCY8	114			CXCL9	4283	ARCN1	372	EEF2	1938	CAMK4	814	AKT1	207	ACP6	51205
SLC44A4	80736	COX17	10063	ADCYAP1R1	117			CXCR4	7852	ARF3	377	EFNA1	1942	CAPG	822	AKT2	208	ACPL2	100194960
SLC6A20	54716	COX7B	1349	ADD2	119			CXCR6	10663	ARF4	378	EGF	1950	CAPN2	824	ALAD	210	ACPP	55
SLC6A3	6531	COX7C	1350	ADGB	79747			CYB561	1534	ARFGAP1	55738	EGFR	1956	CAPN5	726	ALAS1	211	ACRBP	84519
SPINK7	84651	CPEB2	132864	ADGRD1	283383			CYP2B1	24300	ARHGAP21	57584	EGR1	1958	CAPN9	10753	ALAS2	212	ACSL1	2180
SPRR1B	6699	CPG1	299247	ADGRE1	2015			CYP2F2	13107	ARHGEF3	50650	EGR2	1959	CAR2	12349	ALCAM	214	ACSL3	2181
SPRR2B	6701	CRHBP	1393	ADGRE5	976			DAD1	1603	ARHGEF4	50649	EHD4	30844	CASP1	834	ALDH1A1	216	ACSL4	2182
SPRR2C	6702	CRHR1	1394	ADGRF1	266977			DCAF11	80344	ARID5B	84159	EIF2S2	8894	CASP2	835	ALDH1A3	220	ACSL5	51703
SPRR2D	6703	CRIPT	9419	ADGRF5	221395			DDIT4	54541	ARL6IP1	23204	ELL2	22936	CASP3	836	ALDH1A7	26358	ACSL6	23305
SPRR2E	6704	CSNK1A1	1452	ADGRG1	9289			DDX21	9188	ARL6IP5	10550	EMP1	2012	CASP8	841	ALDH1B1	219	ACSM1	116285
SPRR2F	6705	CSRNP3	80034	ADGRG3	222487			DENND2A	27147	ARMCX2	9823	ENC1	8507	CAV1	857	ALDH1L1	10840	ACSM3	6296
SPRR2G	6706	CSRP2	1466	ADGRG5	221188			DEPTOR	64798	ARMCX6	54470	ENO1	2023	CBFA2T3	863	ALDH2	217	ACSM5	54988
SPRR2I	20763	CSTF2	1478	ADGRG6	57211			DHRS3	9249	ARNTL	406	EP300	2033	CCL11	6356	ALDH3A2	224	ACSS1	84532
SPRR2J-PS	20764	CTBP1	1487	ADGRL1	22859			DHX58	79132	ARPC1A	10552	EPHX1	2052	CCL19	6363	ALDH5A1	7915	ACSS2	55902
SSBP2	23635	CTCF	10664	ADGRL3	23284			DIO2	1734	ARPC5	10092	ERBB2	2064	CCL2	6347	ALDH6A1	4329	ACSS3	79611
STARD3	10948	CTNNA1	1495	ADGRL4	64123			DKC1	1736	ARRB2	409	ESR1	2099	CCL25	6370	ALDOA	226	ACTA1	58
STRA6	64220	CWC27	10283	ADGRV1	84059			DLG3	1741	ART4	420	ESR2	2100	CCL5	6352	ALDOB	229	ACTA2	59
STS	412	CYP11B1	1584	ADH6A	69117			DTX4	23220	ASAH1	427	ESRRA	2101	CCL7	6354	ALDOC	230	ACTB	60
STX1A	6804	CYP2A1	24894	ADH7	131			DUOX2	50506	ASCC3	10973	ETF1	2107	CCL8	6355	ALG13	79868	ACTC1	70
SULT1A3	6818	CYP2B10	13088	ADHFE1	137872			DUT	1854	ASF1B	55723	EVI2A	2123	CCL9	20308	ALKBH7	84266	ACTG1	71
SULT1ST2	791732	CYP2B15	685222	ADI1	55256			EEF1G	1937	ASGR1	432	EZH2	2146	CCNA2	890	ALLC	55821	ACTG2	72
TFAP2A	7020	CYP2C19	1557	ADIRF	10974			EGLN3	112399	ASL	435	EZR	7430	CCNB1	891	ALPL	249	ACTL6A	86
TFAP2C	7022	CYP2C70	226105	ADO	84890			EHD2	30846	ASNS	440	FABP3	2170	CCND1	595	AMH	268	ACTN1	87
TMEM183A	92703	CYP3A2	266682	ADORA3	140			EIF4EBP1	1978	ASPA	443	FABP4	2167	CCND3	896	AMN1	196394	ACTR1B	10120
TRAF6	7189	CYP4A2	24306	ADPGK	83440			ELF3	1999	ATAD2B	54454	FABP5	2171	CCNE1	898	AMPD1	270	ACTR2	10097
TRP53INP2	68728	CYP4A32	100040843	ADPRM	56985			ELF5	2001	ATAD5	79915	FADD	8772	CCNG1	900	ANAPC11	51529	ACTR3	10096
TSPAN8	7103	CYP4F14	64385	ADRA1A	148			EMB	133418	ATF5	22809	FAM102A	399665	CCNG2	901	ANAPC5	51433	ACTRT2	140625
TWIST1B	550518	DCBLD2	131566	ADRA2A	150			ENDOU	8909	ATF6	22926	FAM107A	11170	CCR2	729230	ANGPTL4	51129	ACVR1	90
UBL3	5412	DCPS	28960	ADRB1	153			ENO2	2026	ATG3	64422	FAS	355	CCT3	7203	ANK1	286	ACVR1B	91
UGT1A8	54576	DCTN1	1639	ADRB2	154			EPCAM	4072	ATL2	64225	FBXO30	84085	CCT8	10694	ANKRD1	27063	ACVR2A	92
UOX	391051	DDT	1652	ADSL	158			EPHA4	2043	ATM	472	FCGBP	8857	CD14	929	ANKRD10	55608	ACVR2B	93
VSX2	338917	DDX18	8886	ADTRP	84830			EPO	2056	ATP10A	57194	FCGR2B	2213	CD151	977	ANKRD13A	88455	ACVRL1	94
VTG	100190880	DDX27	55661	AEBP2	121536			ERBB3	2065	ATP1A1	476	FDPS	2224	CD24A	12484	ANKRD28	23243	ACY1	95
VTG1	559475	DDX54	79039	AEN	64782			ERCC5	2073	ATP1A2	477	FERMT2	10979	CD27	939	ANKRD46	157567	ACY3	91703
WAP	22373	DGKA	1606	AES	166			ERN1	2081	ATP1B2	482	FHL2	2274	CD36	948	ANO10	55129	ACYP1	97
WAS	7454	DHODH	1723	AFAP1L1	134265			ERP27	121506	ATP2A2	488	FILIP1L	11259	CD38	952	ANP32A	8125	ADA	100
WWC1	23286	DIABLO	56616	AFAP1L2	84632			ESPN	83715	ATP5F1A	498	FKBP4	2288	CD3D	915	ANP32B	10541	ADAM10	102
ZFP93	22755	DLGAP1	9229	AFF3	3899			ESRRG	2104	ATP5F1B	506	FMO1	2326	CD3E	916	ANP32E	81611	ADAM11	4185
ZRP	100135892	DNAAF1	123872	AFG1L	246269			F7	2155	ATP5G1	11951	FOS	2353	CD3G	917	ANTXR2	118429	ADAM17	6868
		DNAJA2	10294	AFG3L1	114896			FAM20C	56975	ATP5K	11958	FSHB	2488	CD44	960	ANXA1	301	ADAM19	8728
		DNAJC10	54431	AFMID	125061			FAM84B	157638	ATP6V0E2	155066	FXYD4	53828	CD5	921	ANXA3	306	ADAM1B	100420505
		DNAJC27	51277	AFTPH	54812			FASLG	356	ATP6V1C2	245973	G0S2	50486	CD52	1043	ANXA5	308	ADAM2	2515
		DNAJC8	22826	AGAP1	116987			FBLN1	2192	ATP6V1H	51606	G3BP1	10146	CD55	1604	ANXA7	310	ADAM22	53616
		DOK5	55816	AGBL2	79841			FBLN2	2199	ATPIF1	11983	GADD45A	1647	CD55B	13137	AOX1	316	ADAM23	8745
		DPM3	54344	AGER	177			FCER1G	2207	ATRN	8455	GADD45G	10912	CD6	923	AOX3	71724	ADAM28	10863
		DPYSL4	10570	AGFG1	3267			FCGR3	14131	ATXN10	25814	GAS6	2621	CD68	968	AP1S2	8905	ADAM30	11085
		DRD4	1815	AGFG2	3268			FCRLS	80891	AUP1	550	GATA3	2625	CD70	970	AP3B2	8120	ADAM32	203102
		DTNA	1837	AGL	178			FGF2	2247	AURKB	9212	GCK	2645	CD81	975	APC2	10297	ADAM8	101
		DTNB	1838	AGMO	392636			FGR	2268	AVP	551	GCLC	2729	CD82	3732	APCS	325	ADAM9	8754
		DTNBP1	84062	AGO1	26523			FIBIN	387758	AXIN1	8312	GDF10	2662	CD86	942	APEX1	328	ADAMDEC1	27299
		DUSP5	1847	AGO2	27161			FLG	2312	AXIN2	8313	GDF15	9518	CD8A	925	APLN	8862	ADAMTS1	9510
		EBF3	253738	AGO4	192670			FMOD	2331	AXL	558	GJA1	2697	CD8B1	12526	APOA4	337	ADAMTS10	81794
		EIF2AK4	440275	AGPAT2	10555			FN1	2335	AZIN1	51582	GJB2	2706	CD9	928	APOA5	116519	ADAMTS14	140766
		EIF5B	9669	AGPAT3	56894			FOSL1	8061	AZIN2	113451	GLRX	2745	CD99L2	83692	APOD	347	ADAMTS15	170689
		ELAVL2	1993	AGPAT4	56895			FSHR	2492	B3GNT2	10678	GNG12	55970	CDC20	991	APOE	348	ADAMTS17	170691
		EML2	24139	AGPAT5	55326			FZD2	2535	BANF1	8815	GPX1	2876	CDC25C	995	APOL7A	75761	ADAMTS18	170692
		ENOPH1	58478	AGR3	155465			FZD5	7855	BASP1	10409	GPX3	2878	CDC42SE1	56882	APOM	55937	ADAMTS2	9509
		ENPP3	5169	AGRN	375790			GABRP	2568	BAZ1A	11177	GPX4	2879	CDCP1	64866	AQP1	358	ADAMTS4	9507
		EPB41L1	2036	AGRP	181			GAL	51083	BAZ1B	9031	GSR	2936	CDH1	999	AQP9	366	ADAMTS5	11096
		EPHA3	2042	AGTR1	185			GAS1	2619	BAZ2B	29994	GSS	2937	CDH2	1000	AR	367	ADAMTS8	11095
		EPS15	2060	AGTR1A	11607			GBP2	2634	BBC3	27113	GSTA2	2939	CDK1	983	ARC	23237	ADAMTS9	56999
		EPS8	2059	AGTR1B	11608			GCH1	2643	BCAP29	55973	GSTM1	2944	CDK10	8558	ARCN1	372	ADAMTSL1	92949
		ERI1	90459	AHCTF1	25909			GDF9	2661	BCL10	8915	GSTM3	2947	CDK2	1017	AREG	374	ADAMTSL2	9719
		ERO1A	30001	AHCYL1	10768			GIMAP1	170575	BCL2L11	10018	GSTO1	9446	CDK4	1019	ARF3	377	ADAMTSL3	57188
		ETFB	2109	AHCYL2	23382			GLB1	2720	BCLAF1	9774	GSTP1	2950	CDKN1A	1026	ARF4	378	ADAMTSL5	339366
		EXOC2	55770	AHSG	197			GLI1	2735	BDH1	622	GSTT2	2953	CDKN1B	1027	ARF6	382	ADAP1	11033
		EXOC5	10640	AHSP	51327			GLUL	2752	BET1	10282	H2AFX	3014	CDKN1C	1028	ARFGAP1	55738	ADAR	103
		EXOC6	54536	AICDA	57379			GNA12	2768	BEX3	27018	H2AFZ	3015	CDKN2D	1032	ARG1	383	ADARB1	104
		EXOSC4	54512	AIDA	64853			GNG2	54331	BHLHE41	79365	HDAC2	3066	CEACAM1	634	ARHGAP21	57584	ADAT2	134637
		FAH	2184	AIF1	199			GOLM1	51280	BHMT	635	HES1	3280	CEBPA	1050	ARHGEF10	9639	ADAT3	113179
		FAM131B	9715	AIF1L	83543			GREB1	9687	BIN1	274	HIPK2	28996	CEBPB	1051	ARHGEF3	50650	ADCK2	90956
		FAM184B	27146	AIFM3	150209			GRIA2	2891	BIRC5	332	HMOX1	3162	CEBPD	1052	ARHGEF4	50649	ADCK5	203054
		FAM193A	8603	AIG1	51390			GTF2I	2969	BLVRA	644	HNF1A	6927	CELF2	10659	ARID5B	84159	ADCY1	107
		FAM214B	80256	AIMP2	7965			GUSB	2990	BLVRB	645	HPGD	3248	CFB	629	ARIH2	10425	ADCY10	55811
		FAM98B	283742	AIRN	100271873			HDC	3067	BMP1	649	HSD11B1	3290	CFI	3426	ARL6IP1	23204	ADCY2	108
		FANCE	2178	AJAP1	55966			HES2	54626	BMP4	652	HSD11B2	3291	CFTR	1080	ARL6IP5	10550	ADCY3	109
		FARSA	2193	AK1	203			HIST1H1D	3007	BMP6	654	HSD17B1	3292	CGREF1	10669	ARMCX2	9823	ADCY4	196883
		FBXL16	146330	AK3	50808			HMGA1	3159	BNIP2	663	HSD17B10	3028	CHAC2	494143	ARMCX6	54470	ADCY5	111
		FBXL6	26233	AK7	122481			HMGB2	3148	BNIP3	664	HSD17B11	51170	CHRM3	1131	ARNT	405	ADCY7	113
		FBXO2	26232	AK8	158067			HMGN5	79366	BOK	666	HSD17B7	51478	CHRNA3	1136	ARNTL	406	ADCY8	114
		FGF11	2256	AKAP10	11216			HOTAIR	100124700	BRCA1	672	HSD3B1	3283	CHRNA4	1137	ARPC1A	10552	ADCY9	115
		FGF13	2258	AKAP11	11215			HOXA1	3198	BRCA2	675	HSP90AA1	3320	CHRNB2	1141	ARPC1B	10095	ADCYAP1R1	117
		FIS1	51024	AKAP14	158798			HOXA10	3206	BRD8	10902	HSP90AB1	3326	CHRNB4	1143	ARPC2	10109	ADD2	119
		FITM1	161247	AKAP7	9465			HSF1	3297	BRI3BP	140707	HSP90B1	7184	CHST8	64377	ARPC5	10092	ADD3	120
		FKBP15	23307	AKAP8	10270			IFI27	3429	BTG3	10950	HSPA1A	3303	CHUK	1147	ARPP19	10776	ADGB	79747
		FKBP9	11328	AKIP1	56672			IFIH1	64135	BUD31	8896	HSPA9	3313	CILP	8483	ARRB2	409	ADGRD1	283383
		FLRT2	23768	AKP3	11648			IFIT3	3437	C1QTNF5	114902	HSPB1	3315	CITED2	10370	ART4	420	ADGRE1	2015
		FMO2	2327	AKR1A1	10327			IGF2	3481	C5AR1	728	HSPE1	3336	CKB	1152	ASAH1	427	ADGRE5	976
		FOXD4	2298	AKR1B1	231			IGFBP3	3486	C8A	731	HSPH1	10808	CKMT1	12716	ASCC1	51008	ADGRF1	266977
		FOXL2	668	AKR1B15	441282			IGFBP4	3487	C9	735	ICAM1	3383	CKS1B	1163	ASCC3	10973	ADGRF5	221395
		FRA10AC1	118924	AKR1B8	14187			IGFBP6	3489	CAB39	51719	ID2	3398	CKS2	1164	ASF1B	55723	ADGRG1	9289
		FRMD8	83786	AKR1C18	105349			IGSF6	10261	CABIN1	23523	ID3	3399	CLCA1	1179	ASGR1	432	ADGRG3	222487
		FRYL	285527	AKR1C20	116852			IL15RA	3601	CACNA1C	775	IER3	8870	CLDN3	1365	ASL	435	ADGRG5	221188
		FTCD	10841	AKR1C6	83702			IL7R	3575	CACNA1D	776	IFIT1	3434	CLDN5	7122	ASNS	440	ADGRG6	57211
		FUCA1	2517	AKR1D1	6718			INHBB	3625	CALCOCO1	57658	IFNG	3458	CLDN7	1366	ASPA	443	ADGRL1	22859
		FUK	197258	AKR1E1	56043			INMT	11185	CALD1	800	IGF1	3479	CLEC2G	70809	ASPSCR1	79058	ADGRL3	23284
		FUS	2521	AKT1S1	84335			IRX2	153572	CALM1	801	IGF1R	3480	CLIC3	9022	ASXL3	80816	ADGRL4	64123
		FZD9	8326	AKT3	10000			ISG15	9636	CALM3	808	IGFBP1	3484	CLK1	1195	ATAD2	29028	ADGRV1	84059
		GABBR1	2550	ALB	213			ITGA6	3655	CAMK2B	816	IGFBP2	3485	CLMN	79789	ATAD2B	54454	ADH1	11522
		GABRB2	2561	ALDH18A1	5832			ITGAE	3682	CAND2	23066	IL1A	3552	CLSTN2	64084	ATAD5	79915	ADH6A	69117
		GALK2	2585	ALDH1A2	8854			ITGB3	3690	CAP2	10486	IL1R2	7850	CLU	1191	ATF3	467	ADH7	131
		GALNT11	63917	ALDH1L2	160428			ITIH4	3700	CARHSP1	23589	IL6	3569	CMPK2	129607	ATF4	468	ADHFE1	137872
		GALNT13	114805	ALDH3A1	218			JAK3	3718	CASP7	840	INHBA	3624	CMTM3	123920	ATF5	22809	ADI1	55256
		GCOM1	145781	ALDH3B1	221			JCHAIN	3512	CASP9	842	INS	3630	CNDP2	55748	ATF6	22926	ADIPOQ	9370
		GEMIN2	8487	ALDH4A1	8659			KCNN4	3783	CASZ1	54897	INS1	16333	CNRIP1	25927	ATG3	64422	ADIRF	10974
		GFER	2671	ALDH7A1	501			KCTD12	115207	CAT	847	IRF7	3665	COL1A1	1277	ATG9A	79065	ADK	132
		GGH	8836	ALG10B	144245			KDR	3791	CBLC	23624	IRS1	3667	COL1A2	1278	ATL2	64225	ADM	133
		GGNBP2	79893	ALG11	440138			KIT	3815	CBR1	873	ITPK1	3705	COL5A2	1290	ATM	472	ADO	84890
		GGT7	2686	ALG12	79087			KITL	17311	CBS	875	IVNS1ABP	10625	COL6A3	1293	ATP10A	57194	ADORA1	134
		GLCE	26035	ALG14	199857			KLF13	51621	CBX2	84733	JAK2	3717	COMT	1312	ATP1A1	476	ADORA2A	135
		GLOD4	51031	ALG3	10195			KMT2C	58508	CBX3	11335	JUN	3725	CP	1356	ATP1A2	477	ADORA2B	136
		GLTP	51228	ALG5	29880			KMT2D	8085	CCAR1	55749	KCNJ5	3762	CPM	1368	ATP1B1	481	ADORA3	140
		GNE	10020	ALG6	29929			KRT1	3848	CCDC17	149483	KCNK2	3776	CPXM2	119587	ATP1B2	482	ADPGK	83440
		GNPAT	8443	ALG8	79053			KRT10	3858	CCDC85B	11007	KISS1	3814	CRABP2	1382	ATP1B3	483	ADPRM	56985
		GOLGA7B	401647	ALK	238			KRT14	3861	CCK	885	KLF4	9314	CREBBP	1387	ATP2A2	488	ADRA1A	148
		GOLPH3	64083	ALKBH2	121642			KRT15	3866	CCL20	6364	KLF9	687	CRISPLD2	83716	ATP2B1	490	ADRA1B	147
		GOT2	2806	ALOX12	239			KRT17	3872	CCNA1	8900	KRT13	3860	CRYAB	1410	ATP2B3	492	ADRA2A	150
		GPC2	221914	ALOX12B	242			KRT23	25984	CCNB2	9133	KRT18	3875	CSF1R	1436	ATP5C1	11949	ADRB1	153
		GPLD1	2822	ALOX12E	11685			KRT6A	3853	CCNC	892	KRT19	3880	CSGALNACT1	55790	ATP5E	67126	ADRB2	154
		GPR19	2842	ALOX15	246			KYNU	8942	CCND2	894	KRT8	3856	CSK	1445	ATP5F1A	498	ADRB3	155
		GRASP	160622	ALOX5	240			LAMA4	3910	CCNF	899	LAMP3	27074	CSN2	1447	ATP5F1B	506	ADRM1	11047
		GRIA4	2893	ALOX5AP	241			LAMB3	3914	CCNH	902	LCN2	3934	CSNK2A2	1459	ATP5G1	11951	ADSL	158
		GRIN1	2902	ALPI	248			LAMC2	3918	CCNL2	81669	LDHA	3939	CSTA	1475	ATP5H	71679	ADSSL1	122622
		GRIN3B	116444	ALPK1	80216			LAT	27040	CCNO	10309	LEF1	51176	CSTB	1476	ATP5K	11958	ADTRP	84830
		GRIP1	23426	ALPK2	115701			LCK	3932	CCNT2	905	LEP	3952	CTLA2A	13024	ATP6V0B	533	AEBP2	121536
		GRM1	2911	ALPP	250			LGALS3	3958	CD200R1	131450	LHB	3972	CTNNB1	1499	ATP6V0E2	155066	AEN	64782
		GRM2	2912	ALS2CL	259173			LGALS3BP	3959	CD276	80381	LPL	4023	CTNND1	1500	ATP6V1C2	245973	AES	166
		GRM6	2916	ALS2CR12	130540			LITAF	9516	CD320	51293	LRG1	116844	CTSA	5476	ATP6V1F	9296	AFAP1L1	134265
		GSE1	23199	ALX1	8092			LMCD1	29995	CD40	958	LSR	51599	CTSB	1508	ATP6V1H	51606	AFAP1L2	84632
		GTF2A1	2957	ALYREF	10189			LOR	4014	CD47	961	LY6E	4061	CTSC	1075	ATP9B	374868	AFF3	3899
		GTF3C6	112495	ALYREF2	56009			LOXL1	4016	CD59	966	MAOA	4128	CTSD	1509	ATPIF1	11983	AFF4	27125
		GTPBP4	23560	AMD1	262			LOXL2	4017	CD74	972	MAOB	4129	CTSH	1512	ATRN	8455	AFG1L	246269
		GUK1	2987	AMD2	100041585			LPAR4	2846	CDA	978	MAP2K1	5604	CTSL	1514	ATXN10	25814	AFG3L1	114896
		HADHA	3030	AMDHD1	144193			LSM10	84967	CDC123	8872	MAP3K1	4214	CTTN	2017	AUP1	550	AFMID	125061
		HCRT	3060	AMDHD2	51005			LSP1	4046	CDC16	8881	MAPK1	5594	CUZD1	50624	AURKB	9212	AFP	174
		HCRTR2	3062	AMELX	265			LTBP4	8425	CDC25A	993	MAPK3	5595	CXCL10	3627	AVP	551	AFTPH	54812
		HDHD3	81932	AMER2	219287			LTF	4057	CDC25B	994	MAPK8	5599	CXCL12	6387	AVPI1	60370	AGA	175
		HERPUD2	64224	AMFR	267			LY6A	110454	CDC34	997	MAPKAPK2	9261	CXCL14	9547	AVPR1B	553	AGAP1	116987
		HIBCH	26275	AMHR2	269			LY86	9450	CDC42BPA	8476	MARCKS	4082	CXCL5	6374	AXIN1	8312	AGAP3	116988
		HIRIP3	8479	AMIGO2	347902			LYVE1	10894	CDC6	990	MBD2	8932	CXCL9	4283	AXIN2	8313	AGBL2	79841
		HIVEP1	3096	AMIGO3	386724			LYZ2	17105	CDCA2	157313	MCM5	4174	CXCR4	7852	AXL	558	AGER	177
		HMMR	3161	AMMECR1	9949			MAD2L1	4085	CDCA3	83461	MCM6	4175	CXCR6	10663	AZIN1	51582	AGFG1	3267
		HOMER2	9455	AMN	81693			MAFB	9935	CDCA5	113130	MDM2	4193	CYB561	1534	AZIN2	113451	AGFG2	3268
		HOMER3	9454	AMOT	154796			MAN2B1	4125	CDCA8	55143	MEX3B	84206	CYCS	54205	B2M	567	AGL	178
		HOMEZ	57594	AMOTL1	154810			MAP4K1	11184	CDH11	1009	MFAP4	4239	CYP11A1	1583	B3GNT2	10678	AGMO	392636
		HSC70	393586	AMOTL2	51421			MAPRE1	22919	CDH8	1006	MFHAS1	9258	CYP17A1	1586	BABAM2	9577	AGO1	26523
		HSD17B4	3295	AMPD2	271			MAPT	4137	CDK20	23552	MFSD2A	84879	CYP19A1	1588	BACE2	25825	AGO2	27161
		HTR2C	3358	AMPD3	272			MCL1	4170	CDKN2A	1029	MGP	4256	CYP19A1B	60640	BAG4	9530	AGO4	192670
		IDE	3416	AMPH	273			MDK	4192	CDKN2C	1031	MGST3	4259	CYP1A1	1543	BANF1	8815	AGPAT1	10554
		IGSF1	3547	AMT	275			MECR	51102	CDKN3	1033	MICAL2	9645	CYP1A2	1544	BAP1	8314	AGPAT2	10555
		IL17RE	132014	AMY1	11722			MEF2D	4209	CDO1	1036	MKI67	4288	CYP1B1	1545	BASP1	10409	AGPAT3	56894
		IL1RAP	3556	AMY2A5	109959			MET	4233	CDT1	81620	MLH1	4292	CYP2A4	13086	BAX	581	AGPAT4	56895
		IL1RAPL1	11141	AMZ1	155185			MGMT	4255	CDV3	55573	MMP11	4320	CYP2B1	24300	BAZ1A	11177	AGPAT5	55326
		ILVBL	10994	AMZ2	51321			MIR99AHG	388815	CELA2A	63036	MMP2	4313	CYP2B2	361523	BAZ1B	9031	AGR2	10551
		INPP4A	3631	ANAPC1	64682			MKNK2	2872	CELF1	10658	MT1	17748	CYP2B6	1555	BAZ2B	29994	AGR3	155465
		INS2	16334	ANAPC13	25847			MLPH	79083	CENPH	64946	MXD4	10608	CYP2E1	1571	BBC3	27113	AGRN	375790
		INTS11	54973	ANAPC15	25906			MMP12	4321	CENPK	64105	MYC	4609	CYP2F2	13107	BBX	56987	AGRP	181
		INTS6	26512	ANAPC16	119504			MMP3	4314	CENPM	79019	MYH10	4628	CYP3A4	1576	BCAP29	55973	AGT	183
		ITGB8	3696	ANAPC2	29882			MMP7	4316	CENPN	55839	NAMPT	10135	CYR61	3491	BCAT1	586	AGTR1	185
		ITM2C	81618	ANAPC4	29945			MSMB	4477	CENPP	401541	NCOA1	8648	DAD1	1603	BCL10	8915	AGTR1A	11607
		JAG2	3714	ANG	283			MSX2	4488	CENPU	79682	NEDD9	4739	DCAF11	80344	BCL2	596	AGTR1B	11608
		JOSD1	9929	ANG2	11731			MT1A	4489	CEP164	22897	NEXN	91624	DCN	1634	BCL2L11	10018	AGTR2	186
		JPH3	57338	ANG4	219033			MT2A	4502	CEP55	55165	NFE2L2	4780	DDAH1	23576	BCLAF1	9774	AGTRAP	57085
		KCNS2	3788	ANGPT1	284			MT3	4504	CES1D	104158	NFKB1	4790	DDIT3	1649	BDH1	622	AHCTF1	25909
		KHDC4	22889	ANGPT2	285			MUC4	4585	CES1E	13897	NME2	4831	DDIT4	54541	BDNF	627	AHCY	191
		KIF17	57576	ANGPTL6	83854			MXD1	4084	CES2E	234673	NPM1	4869	DDIT4L	115265	BET1	10282	AHCYL1	10768
		KIF1A	547	ANGPTL7	10218			MYB	4602	CFL1	1072	NPPA	4878	DDX21	9188	BEX3	27018	AHCYL2	23382
		KIFC1	3833	ANK2	287			MYBL1	4603	CFLAR	8837	NQO1	1728	DEDD	9191	BHLHE40	8553	AHNAK	79026
		KISS1R	84634	ANK3	288			MYH14	79784	CGA	1081	NR1I2	8856	DENND2A	27147	BHLHE41	79365	AHR	196
		KLF11	8462	ANKDD1A	348094			MYO1D	4642	CHAC1	79094	NR1I3	9970	DEPTOR	64798	BHMT	635	AHSG	197
		KLF6	1316	ANKFY1	51479			NAT2	10	CHAF1B	8208	NR5A2	2494	DHRS3	9249	BICD2	23299	AHSP	51327
		KLHDC3	116138	ANKHD1	54882			NCALD	83988	CHCHD1	118487	NREP	9315	DHX58	79132	BIN1	274	AICDA	57379
		KLHL14	57565	ANKK1	255239			NCOA2	10499	CHCHD10	400916	NRG1	3084	DIO2	1734	BIRC5	332	AIDA	64853
		KPNA6	23633	ANKRA2	57763			NEDD4L	23327	CHEK2	11200	NRP1	8829	DKC1	1736	BIRC6	57448	AIF1	199
		KRCC1	51315	ANKRD11	29123			NELL2	4753	CHRNA2	1135	NUP50	10762	DLG3	1741	BLVRA	644	AIF1L	83543
		KRTCAP3	200634	ANKRD12	23253			NFKBIZ	64332	CHST15	51363	NUPR1	26471	DLX4	1748	BLVRB	645	AIFM1	9131
		L3HYPDH	112849	ANKRD13C	81573			NGEF	25791	CHTF18	63922	ODC1	4953	DNMT1	1786	BMP1	649	AIFM2	84883
		LAMTOR3	8649	ANKRD13D	338692			NID2	22795	CIART	148523	OLFM1	10439	DNMT3A	1788	BMP4	652	AIFM3	150209
		LARGE2	120071	ANKRD16	54522			NME1	4830	CIDEA	1149	PAPSS2	9060	DNMT3B	1789	BMP6	654	AIG1	51390
		LARP7	51574	ANKRD2	26287			NNT	23530	CIDEC	63924	PCNA	5111	DPYD	1806	BMS1	9790	AIMP2	7965
		LDB3	11155	ANKRD22	118932			NOTCH1	4851	CISH	1154	PDGFA	5154	DTX4	23220	BNIP2	663	AIRN	100271873
		LGR4	55366	ANKRD26	22852			NOV	4856	CKAP2	26586	PDGFRA	5156	DUOX2	50506	BNIP3	664	AJAP1	55966
		LIAS	11019	ANKRD29	147463			NR2F2	7026	CLBA1	122616	PDGFRL	5157	DUSP1	1843	BNIP3L	665	AK1	203
		LIMS1	3987	ANKRD33B	651746			NRIP1	8204	CLCN3	1182	PEPD	5184	DUSP6	1848	BOK	666	AK2	204
		LIN7B	64130	ANKRD37	353322			OCIAD2	132299	CLDN11	5010	PGR	5241	DUT	1854	BPIFB6	128859	AK3	50808
		LPAR1	1902	ANKRD40	91369			OLFML3	56944	CLDN4	1364	PHGDH	26227	DYNLL1	8655	BRCA1	672	AK4	205
		LRRC7	57554	ANKRD44	91526			OVAL	101801591	CLEC11A	6320	PIK3IP1	113791	DYRK2	8445	BRCA2	675	AK7	122481
		MACROD2	140733	ANKRD49	54851			PADI1	29943	CLEC7A	64581	PLCB1	23236	E2F8	79733	BRCC3	79184	AK8	158067
		MAF	4094	ANKRD50	57182			PADI2	11240	CLIC5	53405	PLOD1	5351	ECEL1	9427	BRD8	10902	AKAP10	11216
		MAP1B	4131	ANKRD52	283373			PALLD	23022	CLIP4	79745	PPARG	5468	ECM1	1893	BRI3BP	140707	AKAP11	11215
		MAPKBP1	23005	ANKRD65	441869			PCDH9	5101	CLN3	1201	PRKCA	5578	EEF1G	1937	BROX	148362	AKAP12	9590
		MASP2	10747	ANKS1B	56899			PCP4	5121	CLN8	2055	PRL	5617	EEF2	1938	BRSK1	84446	AKAP13	11214
		MAST3	23031	ANKS4B	257629			PCSK6	5046	CLOCK	9575	PRLR	5618	EFNA1	1942	BSN	8927	AKAP14	158798
		MAZ	4150	ANKZF1	55139			PDCD6	10016	CLPS	1208	PRSS23	11098	EGF	1950	BTAF1	9044	AKAP2	11217
		MBNL3	55796	ANLN	54443			PDE12	201626	CLPX	10845	PSMB3	5691	EGFR	1956	BTG1	694	AKAP5	9495
		MCM3AP	8888	ANO2	57101			PDGFRB	5159	CLSPN	63967	PSMB5	5693	EGLN3	112399	BTG2	7832	AKAP7	9465
		MCOLN1	57192	ANTXR1	84168			PDIA4	9601	CLSTN1	22883	PTEN	5728	EGR1	1958	BTG3	10950	AKAP8	10270
		MDM1	56890	ANXA10	11199			PDLIM3	27295	CLSTN3	9746	PTGES	9536	EGR2	1959	BUB1B	701	AKAP8L	26993
		ME2	4200	ANXA11	311			PDX1	3651	CLTB	1212	PTP4A1	7803	EGR3	1960	BUD31	8896	AKAP9	10142
		MED1	5469	ANXA13	312			PDZK1	5174	CLTC	1213	PTTG1	9232	EHD2	30846	BVES	11149	AKIP1	56672
		METTL7B	196410	ANXA2	302			PFKM	5213	CMAS	55907	PVALB	5816	EHD4	30844	C1QTNF4	114900	AKP3	11648
		MFAP3L	9848	ANXA6	309			PGLYRP1	8993	CMTR1	23070	QPCT	25797	EIF2S2	8894	C1QTNF5	114902	AKR1A1	10327
		MGAT5	4249	ANXA8	653145			PIGR	5284	CNGA1	1259	RAB4A	5867	EIF4EBP1	1978	C1S	716	AKR1B1	231
		MICU2	221154	AOAH	313			PIK3R3	8503	CNN3	1266	RASSF4	83937	ELA1	595061	C3	718	AKR1B10	57016
		MIDN	90007	AOC2	314			PIM1	5292	CNP	1267	RELA	5970	ELF3	1999	C4A	720	AKR1B15	441282
		MIR221	407006	AP1B1	162			PKP2	5318	CNR1	1268	RND3	390	ELF5	2001	C5AR1	728	AKR1B7	11997
		MKRN2	23609	AP1M2	10053			PLAUR	5329	CNTLN	54875	RNF19B	127544	ELL2	22936	C8A	731	AKR1B8	14187
		MMP23	26561	AP1S1	1174			PLD3	23646	CNTRL	11064	RORA	6095	EMB	133418	C8B	732	AKR1C1	1645
		MOGAT1	116255	AP1S3	130340			PLXDC2	84898	COL12A1	1303	RPS15A	6210	EMP1	2012	C9	735	AKR1C13	27384
		MOSPD3	64598	AP2B1	163			POLA1	5422	COL18A1	80781	RPS27L	51065	EMX2	2018	CAB39	51719	AKR1C14	105387
		MOXD1	26002	AP2M1	1173			POLG2	11232	COL23A1	91522	RPSA	3921	ENC1	8507	CABIN1	23523	AKR1C18	105349
		MPG	4350	AP2S1	1175			PPP1R2	5504	COL4A1	1282	RRM1	6240	ENDOU	8909	CACNA1C	775	AKR1C19	432720
		MPHOSPH9	10198	AP3M1	26985			PPP2R2B	5521	COMTD1	118881	S100A6	6277	ENO1	2023	CACNA1D	776	AKR1C2	1646
		MPP2	4355	AP3M2	10947			PPP2R2C	5522	COPG2	26958	S100A8	6279	ENO2	2026	CACNA1G	8913	AKR1C20	116852
		MR1	3140	AP3S1	1176			PRKCB	5579	COQ10B	80219	SAT1	6303	EP300	2033	CACNA1I	8911	AKR1C3	8644
		MRPL34	64981	AP3S2	10239			PRODH	5625	COQ8A	56997	SCARB2	950	EPB41L2	2037	CACNG3	10368	AKR1C6	83702
		MRPS16	51021	AP5Z1	9907			PROM1	8842	COX1	4512	SCX	642658	EPCAM	4072	CADM1	23705	AKR1D1	6718
		MRPS21	54460	APAF1	317			PRR5L	79899	COX6B2	125965	SDC2	6383	EPHA4	2043	CADPS	8618	AKR1E1	56043
		MRPS24	64951	APBA1	320			PRRX2	51450	COX7A1	1346	SELENBP1	8991	EPHX1	2052	CALCOCO1	57658	AKT1	207
		MRPS6	64968	APCDD1L	164284			PSMB10	5699	CPA1	1357	SFN	2810	EPO	2056	CALD1	800	AKT1S1	84335
		MRVI1	10335	APH1A	51107			PSMB8	5696	CPE	1363	SGK1	6446	ER	246870	CALM1	801	AKT2	208
		MTDH	92140	APH1B	83464			PTMA	5757	CPT1A	1374	SHBG	6462	ERBB2	2064	CALM3	808	AKT3	10000
		MTERF3	51001	APLF	200558			PTN	5764	CPT1B	1375	SLC25A30	253512	ERBB3	2065	CAMK2B	816	AKTIP	64400
		MTFMT	123263	APLNR	187			PTPRG	5793	CPT2	1376	SLC2A1	6513	ERCC5	2073	CAND2	23066	ALAD	210
		MTG2	26164	APLP2	334			QSOX1	5768	CPTP	80772	SLC2A2	6514	ERN1	2081	CAP1	10487	ALAS1	211
		MTM1	4534	APMAP	57136			RAB27A	5873	CREB1	1385	SLC3A2	6520	ERP27	121506	CAP2	10486	ALAS2	212
		MTMR14	64419	APOA1	335			RAC1	5879	CREB3	10488	SLC40A1	30061	ESPN	83715	CAPN8	388743	ALB	213
		MYCBP	26292	APOA2	336			RAD51	5888	CREB3L2	64764	SLC6A6	6533	ESR1	2099	CAR12	76459	ALCAM	214
		MYCBP2	23077	APOB	338			RAP1GAP	5909	CREBZF	58487	SLC7A11	23657	ESR2	2100	CARHSP1	23589	ALDH18A1	5832
		MYLK2	85366	APOBEC1	339			RAPGEFL1	51195	CREM	1390	SLC7A6	9057	ESR2A	317734	CASP1	834	ALDH1A1	216
		MYLPF	29895	APOBEC3G	60489			RASA4	10156	CRHR2	1395	SMC2	10592	ESR2B	317733	CASP3	836	ALDH1A2	8854
		MYO1E	4643	APOBR	55911			RASSF9	9182	CRLS1	54675	SOCS1	8651	ESRRA	2101	CASP7	840	ALDH1A3	220
		MYOF	26509	APOC2	344			RB1	5925	CROCC	9696	SOCS2	8835	ESRRB	2103	CASP8	841	ALDH1A7	26358
		NAA10	8260	APOC3	345			RBBP4	5928	CROT	54677	SOD2	6648	ESRRG	2104	CASP9	842	ALDH1B1	219
		NAA35	60560	APOF	319			RBMS3	27303	CRY2	1408	SOX2	6657	ETF1	2107	CASZ1	54897	ALDH1L1	10840
		NAB2	4665	APOH	350			RBP1	5947	CRYL1	51084	SP1	6667	EVI2A	2123	CAT	847	ALDH1L2	160428
		NABP1	64859	APOL3	80833			RCL1	10171	CRYM	1428	SPP1	6696	EZH2	2146	CAV1	857	ALDH2	217
		NAE1	8883	APOL9A	223672			REG3B	18489	CSNK1G2	1455	SRC	6714	EZR	7430	CBFA2T3	863	ALDH3A1	218
		NALCN	259232	APOL9B	71898			RET	5979	CSPG4	1464	SREBF1	6720	F7	2155	CBFB	865	ALDH3A2	224
		NAP1L4	4676	APOLD1	81575			REV3L	5980	CSRP1	1465	STAR	6770	FABP3	2170	CBLC	23624	ALDH3B1	221
		NAPRT	93100	APOO	79135			RGS10	6001	CST3	1471	STAT2	6773	FABP4	2167	CBLN2	147381	ALDH4A1	8659
		NDN	4692	APOPT1	84334			RGS4	5999	CSTF3	1479	STAT3	6774	FABP5	2171	CBLN4	140689	ALDH5A1	7915
		NDST2	8509	APP	351			RPA3	6119	CTGF	1490	STC2	8614	FADD	8772	CBR1	873	ALDH6A1	4329
		NDUFA7	4701	APPBP2	10513			RPL6	6128	CTPS2	56474	STMN1	3925	FAM102A	399665	CBS	875	ALDH7A1	501
		NDUFB11	54539	APPL2	55198			RRN3	54700	CTRB1	1504	SULT1A1	6817	FAM107A	11170	CBX2	84733	ALDOA	226
		NDUFB4	4710	APRT	353			S100G	795	CTSE	1510	SULT1E1	6783	FAM129B	64855	CBX3	11335	ALDOB	229
		NDUFC1	4717	APTX	54840			S1PR3	1903	CUTC	51076	SULT2A1	6822	FAM20C	56975	CCAR1	55749	ALDOC	230
		NDUFS1	4719	AQP11	282679			SATB1	6304	CUX2	23316	TBC1D1	23216	FAM84B	157638	CCDC17	149483	ALG10B	144245
		NDUFS6	4726	AQP2	359			SCGB1A1	7356	CX3CL1	6376	TCF4	6925	FAS	355	CCDC85B	11007	ALG11	440138
		NDUFS7	374291	AQP4	361			SDC1	6382	CX3CR1	1524	TFF1	7031	FASLG	356	CCK	885	ALG12	79087
		NFYC	4802	AQP5	362			SERPINA3	12	CXCL1	2919	TFPI	7035	FBLN1	2192	CCKBR	887	ALG13	79868
		NHLRC3	387921	AQP8	343			SERPINB2	5055	CXCL13	10563	TGFA	7039	FBLN2	2199	CCL2	6347	ALG14	199857
		NLGN1	22871	ARAF	369			SERPINB5	5268	CXCL2	2920	TGFB1	7040	FBN2	2201	CCL20	6364	ALG3	10195
		NLRX1	79671	ARAP2	116984			SFRP2	6423	CXCL8	3576	TGFB3	7043	FBXO30	84085	CCNA1	8900	ALG5	29880
		NMNAT2	23057	ARAP3	64411			SFRP4	6424	CYB5A	1528	TH	7054	FCER1G	2207	CCNA2	890	ALG6	29929
		NOL7	51406	ARF5	381			SHISA5	51246	CYB5R3	1727	THBS1	7057	FCGBP	8857	CCNB1	891	ALG8	79053
		NOL8	55035	ARFGAP3	26286			SIRT3	23410	CYBRD1	79901	THRA	7067	FCGR1	14129	CCNB2	9133	ALK	238
		NONO	4841	ARFGEF2	10564			SIX1	6495	CYP27A1	1593	THRB	7068	FCGR2B	2213	CCNC	892	ALKBH2	121642
		NOSIP	51070	ARFGEF3	57221			SKAP2	8935	CYP2C29	13095	THY1	7070	FCGR3	14131	CCND1	595	ALKBH7	84266
		NPEPO	290963	ARFRP1	10139			SLC12A2	6558	CYP2C54	404195	TIA1	7072	FCGRT	2217	CCND2	894	ALLC	55821
		NR0B1	190	ARGLU1	55082			SLC13A3	64849	CYP2C67	545288	TIMP1	7076	FCRLS	80891	CCNE1	898	ALOX12	239
		NRK	203447	ARHGAP1	392			SLC16A3	9123	CYP2C68	433247	TIPARP	25976	FDPS	2224	CCNF	899	ALOX12B	242
		NUBPL	80224	ARHGAP11A	9824			SLC24A3	57419	CYP2J5	13109	TMEM106A	113277	FERMT2	10979	CCNG1	900	ALOX12E	11685
		NUDC	10726	ARHGAP12	94134			SLC29A1	2030	CYP2R1	120227	TNF	7124	FGF2	2247	CCNH	902	ALOX15	246
		NUDT14	256281	ARHGAP15	55843			SLC31A1	1317	CYP2U1	113612	TNFRSF21	27242	FGR	2268	CCNL1	57018	ALOX5	240
		NUDT16L1	84309	ARHGAP17	55114			SLC38A4	55089	CYP39A1	51302	TNNT2	7139	FHL2	2274	CCNL2	81669	ALOX5AP	241
		NUDT5	11164	ARHGAP18	93663			SLC39A4	55630	CYP3A11	13112	TOP2A	7153	FIBIN	387758	CCNO	10309	ALPI	248
		NUFIP1	26747	ARHGAP19	84986			SLC39A8	64116	CYP3A23/3A1	25642	TP53	7157	FILIP1L	11259	CCNT2	905	ALPK1	80216
		NUMB	8650	ARHGAP20	57569			SLC4A4	8671	CYP4A10	13117	TPPP3	51673	FKBP4	2288	CCR2	729230	ALPK2	115701
		OPLAH	26873	ARHGAP22	58504			SLC6A14	11254	CYP4A14	13119	TRIB3	57761	FLG	2312	CD151	977	ALPL	249
		ORC4	5000	ARHGAP24	83478			SLC7A5	8140	CYP4A31	666168	TRP53	22059	FMO1	2326	CD200R1	131450	ALPP	250
		ORC5	5001	ARHGAP26	23092			SLC9A3R1	9368	CYP51	13121	TSC22D1	8848	FMOD	2331	CD244	51744	ALS2CL	259173
		OSR2	116039	ARHGAP28	79822			SLPI	6590	CYP7A1	1581	TSPO	706	FN1	2335	CD276	80381	ALS2CR12	130540
		OSTF1	26578	ARHGAP29	9411			SMAD2	4087	CYYR1	116159	TUBB2B	347733	FNDC11	79025	CD320	51293	ALX1	8092
		OTOG	340990	ARHGAP30	257106			SMO	6608	DAB1	1600	UBE2C	11065	FOLR1	2348	CD36	948	ALYREF	10189
		OTT	18422	ARHGAP33	115703			SMOX	54498	DACT1	51339	UBE2F	140739	FOS	2353	CD40	958	ALYREF2	56009
		OTUD7B	56957	ARHGAP35	2909			SOAT1	6646	DAPK1	1612	UGT1A1	54658	FOSL1	8061	CD44	960	AMBP	259
		P2RX2	22953	ARHGAP39	80728			SOX17	64321	DAPP1	27071	UGT2B1	71773	FOXC1	2296	CD47	961	AMD1	262
		PAIP1	10605	ARHGAP4	393			SPINK4	27290	DBI	1622	VEGFA	7422	FOXD1	2297	CD55	1604	AMD2	100041585
		PAK1IP1	55003	ARHGAP40	343578			SPON1	10418	DBP	1628	VIM	7431	FOXP2	93986	CD59	966	AMDHD1	144193
		PALM	5064	ARHGAP44	9912			SPRED2	200734	DCAF7	10238	VNN1	8876	FSHB	2488	CD74	972	AMDHD2	51005
		PAPSS1	9061	ARHGAP45	23526			SPRR1A	6698	DCLK1	9201	VSNL1	7447	FSHR	2492	CD81	975	AMELX	265
		PARVB	29780	ARHGAP5	394			SPRR2A	6700	DCXR	51181	WNT11	7481	FUT2	2524	CD82	3732	AMER2	219287
		PCDHB6	56130	ARHGAP6	395			SPSB1	80176	DDC	1644	WNT4	54361	FUT5	2527	CD9	928	AMFR	267
		PCLAF	9768	ARHGAP8	23779			STAT1	6772	DDX17	10521	WNT5A	7474	FXYD3	5349	CD96	10225	AMHR2	269
		PCSK1N	27344	ARHGDIG	398			STAT5A	6776	DDX39	68278	XDH	7498	FXYD4	53828	CD99L2	83692	AMIGO2	347902
		PCTP	58488	ARHGEF1	9138			STAT5B	6777	DDX39B	7919	XPC	7508	FZD2	2535	CDA	978	AMIGO3	386724
		PDCD11	22984	ARHGEF10L	55160			SVIL	6840	DDX3X	1654	ZEB2	9839	FZD5	7855	CDC123	8872	AMMECR1	9949
		PDCL	5082	ARHGEF12	23365			SYNPO	11346	DDX46	9879	ZFP36L1	677	G0S2	50486	CDC16	8881	AMN	81693
		PDCL3	79031	ARHGEF15	22899			TACSTD2	4070	DDX5	1655			G3BP1	10146	CDC20	991	AMN1	196394
		PDSS2	57107	ARHGEF16	27237			TANK	10010	DEK	7913			GABRP	2568	CDC23	8697	AMOT	154796
		PEX16	9409	ARHGEF17	9828			TAT	6898	DERA	51071			GADD45A	1647	CDC25A	993	AMOTL1	154810
		PFKP	5214	ARHGEF18	23370			TCF21	6943	DES	1674			GADD45G	10912	CDC25B	994	AMOTL2	51421
		PHF20L1	51105	ARHGEF2	9181			TFCP2L1	29842	DEUP1	159989			GAL	51083	CDC25C	995	AMPD2	271
		PHLDB1	23187	ARHGEF26	26084			TFF2	7032	DEXI	28955			GALR2	8811	CDC26	246184	AMPD3	272
		PHYH	5264	ARHGEF28	64283			TFF3	7033	DGAT1	8694			GAS1	2619	CDC34	997	AMPH	273
		PICK1	9463	ARHGEF38	54848			TGFBI	7045	DGAT2	84649			GAS6	2621	CDC42BPA	8476	AMT	275
		PIGS	94005	ARHGEF6	9459			TGFBR2	7048	DGCR8	54487			GATA3	2625	CDC42EP5	148170	AMY1	11722
		PIGY	84992	ARHGEF7	8874			TGTP1	21822	DGKB	1607			GBP2	2634	CDC42SE1	56882	AMY2A5	109959
		PIK3C2G	5288	ARHGEF9	23229			TMSB10	9168	DHCR7	1717			GCH1	2643	CDC6	990	AMZ1	155185
		PITRM1	10531	ARID1A	8289			TNC	3371	DHRS4	10901			GCK	2645	CDCA2	157313	AMZ2	51321
		PKIA	5569	ARID1B	57492			TNFRSF25	8718	DHRS9	10170			GCLC	2729	CDCA3	83461	ANAPC1	64682
		PLA2G2E	30814	ARID2	196528			TNFRSF9	3604	DHX15	1665			GCNT3	9245	CDCA5	113130	ANAPC13	25847
		PLA2G5	5322	ARID3A	1820			TNFSF10	8743	DHX57	90957			GDF10	2662	CDCA7L	55536	ANAPC15	25906
		PLB1	151056	ARID3B	10620			TNFSF14	8740	DICER1	23405			GDF15	9518	CDCA8	55143	ANAPC16	119504
		PLEKHA3	65977	ARID4A	5926			TOB1	10140	DIO1	1733			GDF9	2661	CDH1	999	ANAPC2	29882
		PLEKHO1	51177	ARID4B	51742			TP63	8626	DIRAS2	54769			GDPD5	81544	CDH11	1009	ANAPC4	29945
		PLN	5350	ARID5A	10865			TPPP	11076	DLG1	1739			GIMAP1	170575	CDH2	1000	ANG	283
		PLRG1	5356	ARIH1	25820			TRAF3	7187	DLG4	1742			GJA1	2697	CDH23	64072	ANG2	11731
		PMM1	5372	ARL1	400			TTR	7276	DLGAP3	58512			GJB2	2706	CDH8	1006	ANG4	219033
		PNPLA8	50640	ARL10	285598			TUBB4A	10382	DLGAP5	9787			GLB1	2720	CDK1	983	ANGPT1	284
		POLA2	23649	ARL11	115761			TYROBP	7305	DLK1	8788			GLI1	2735	CDK2	1017	ANGPT2	285
		POLR2F	5435	ARL13B	200894			UBA7	7318	DMBT1	1755			GLRX	2745	CDK20	23552	ANGPTL4	51129
		POLR2I	5438	ARL15	54622			UBC	7316	DMD	1756			GLUL	2752	CDK2AP2	10263	ANGPTL6	83854
		POLR2J	5439	ARL2BP	23568			UBD	10537	DNAH8	1769			GNA12	2768	CDK4	1019	ANGPTL7	10218
		POM121	9883	ARL4A	10124			USP18	11274	DNAJA1	3301			GNG12	55970	CDK5RAP2	55755	ANK1	286
		PON2	5445	ARL5C	390790			UTP6	55813	DNAJB1	3337			GNG2	54331	CDK5RAP3	80279	ANK2	287
		POU5F2	134187	ARL6IP6	151188			VARS	7407	DNAJB11	51726			GNG5	2787	CDKN1A	1026	ANK3	288
		PPA2	27068	ARL8A	127829			VCAM1	7412	DNAJB4	11080			GNRH1	2796	CDKN2A	1029	ANKDD1A	348094
		PPFIBP1	8496	ARL8B	55207			VCAN	1462	DNAJB9	4189			GNRHR	2798	CDKN2C	1031	ANKFY1	51479
		PPIC	5480	ARMC2	84071			VCP	7415	DNAJC12	56521			GOLM1	51280	CDKN3	1033	ANKHD1	54882
		PPM1E	22843	ARMC4	55130			WARS	7453	DNAJC16	23341			GPX1	2876	CDO1	1036	ANKK1	255239
		PPOX	5498	ARMC6	93436			WFDC2	10406	DNAJC3	5611			GPX3	2878	CDT1	81620	ANKRA2	57763
		PPP1R3A	5506	ARMCX1	51309			WIPI1	55062	DNAJC6	9829			GPX4	2879	CDV3	55573	ANKRD1	27063
		PPP1R7	5510	ARMCX3	51566			WNT7A	7476	DNM3	26052			GREB1	9687	CEBPA	1050	ANKRD11	29123
		PPT1	5538	ARMCX4	100131755			WNT7B	7477	DOC2B	8447			GRIA2	2891	CEBPB	1051	ANKRD12	23253
		PQLC1	80148	ARNTL2	56938			XRCC6	2547	DONSON	29980			GSR	2936	CEBPD	1052	ANKRD13A	88455
		PRDM9	56979	ARPC3	10094			ZBP1	81030	DOPEY2	9980			GSS	2937	CEBPZ	10153	ANKRD13C	81573
		PRKN	5071	ARPC4	10093			ZEB1	6935	DOT1L	84444			GSTA2	2939	CELA2A	63036	ANKRD13D	338692
		PRKX	5613	ARPP21	10777			ZFP688	69234	DPEP1	1800			GSTM1	2944	CELF1	10658	ANKRD16	54522
		PRMT5	10419	ARRB1	408					DPEP2	64174			GSTM3	2947	CELF2	10659	ANKRD2	26287
		PRPF31	26121	ARRDC2	27106					DPH5	51611			GSTO1	9446	CELSR2	1952	ANKRD22	118932
		PRPH	5630	ARRDC3	57561					DPP3	10072			GSTP1	2950	CENPH	64946	ANKRD26	22852
		PRPSAP1	5635	ARRDC4	91947					DPP4	1803			GSTT2	2953	CENPJ	55835	ANKRD28	23243
		PRRG2	5639	ARSA	410					DPP7	29952			GTF2I	2969	CENPK	64105	ANKRD29	147463
		PRSS1	5644	ARSD	414					DRC3	83450			GUSB	2990	CENPM	79019	ANKRD33B	651746
		PSMA1	5682	ARSG	22901					DRD1	1812			H2-D1	14964	CENPN	55839	ANKRD37	353322
		PSMB6	5694	ARSI	340075					DRD2	1813			H2AFX	3014	CENPP	401541	ANKRD40	91369
		PSMD1	5707	ART3	419					DSC2	1824			H2AFZ	3015	CENPU	79682	ANKRD44	91526
		PSME4	23198	ARTN	9048					DSCC1	79075			H3F3B	3021	CEP164	22897	ANKRD49	54851
		PTBP2	58155	ARV1	64801					DSG2	1829			HAND2	9464	CEP295	85459	ANKRD50	57182
		PTDSS2	81490	ARXES2	76976					DSP	1832			HDAC2	3066	CEP55	55165	ANKRD52	283373
		PYGM	5837	AS3MT	57412					DST	667			HDC	3067	CEP85	64793	ANKRD65	441869
		R3HCC1	203069	ASAP2	8853					DSTN	11034			HES1	3280	CERK	64781	ANKS1B	56899
		RAB11B	9230	ASAP3	55616					DTL	51514			HES2	54626	CES1D	104158	ANKS4B	257629
		RAB21	23011	ASB11	140456					DTYMK	1841			HIPK2	28996	CES1E	13897	ANKZF1	55139
		RAB28	9364	ASB4	51666					DUSP14	11072			HIST1H1D	3007	CES2A	102022	ANLN	54443
		RAB8B	51762	ASCL1	429					DUSP2	1844			HIST1H2BH	8345	CES2E	234673	ANO1	55107
		RAI14	26064	ASF1A	25842					DVL1	1855			HMGA1	3159	CES5A	221223	ANO10	55129
		RALB	5899	ASH1L	55870					DYSF	8291			HMGB2	3148	CFL1	1072	ANO2	57101
		RALYL	138046	ASIP	434					E2F2	1870			HMGN5	79366	CFLAR	8837	ANP32A	8125
		RANBP3L	202151	ASNA1	439					E2F7	144455			HMOX1	3162	CGA	1081	ANP32B	10541
		RAP2A	5911	ASPDH	554235					EBAG9	9166			HNF1A	6927	CHAC1	79094	ANP32E	81611
		RAP2C	57826	ASPG	374569					EBP	10682			HOTAIR	100124700	CHAC2	494143	ANPEP	290
		RAPGEF2	9693	ASPH	444					ECH1	1891			HOXA1	3198	CHAF1B	8208	ANTXR1	84168
		RAPGEF4	11069	ASPHD1	253982					ECHS1	1892			HOXA10	3206	CHCHD1	118487	ANTXR2	118429
		RARS2	57038	ASPM	259266					ECI2	10455			HOXA11	3207	CHCHD10	400916	ANXA1	301
		RASAL1	8437	ASPRV1	151516					ECI3	69123			HOXA5	3202	CHCHD3	54927	ANXA10	11199
		RASGRF2	5924	ASTL	431705					EDN1	1906			HOXA9	3205	CHEK1	1111	ANXA11	311
		RBBP7	5931	ASTN2	23245					EDNRA	1909			HOXB6	3216	CHEK2	11200	ANXA13	312
		RBM34	23029	ASXL1	171023					EEF1A1	1915			HOXD10	3236	CHM	1121	ANXA2	302
		RBM8A	9939	ASXL2	55252					EEF1D	1936			HOXD8	3234	CHMP1B	57132	ANXA3	306
		RCOR2	283248	ATAD3A	55210					EFNB1	1947			HPGD	3248	CHMP4C	92421	ANXA5	308
		RELL2	285613	ATAT1	79969					EFNB2	1948			HSD11B1	3290	CHN2	1124	ANXA6	309
		RENBP	5973	ATF1	466					EFS	10278			HSD11B2	3291	CHRM3	1131	ANXA8	653145
		RERG	85004	ATF2	1386					EGR4	1961			HSD17B1	3292	CHRNA2	1135	AOAH	313
		RFK	55312	ATF7	11016					EHD3	30845			HSD17B10	3028	CHRNA6	8973	AOC1	26
		RFX7	64864	ATF7IP	55729					EHHADH	1962			HSD17B11	51170	CHST15	51363	AOC2	314
		RGD1303003	294326	ATG10	83734					EHMT2	10919			HSD17B7	51478	CHTF18	63922	AOX1	316
		RGD1305713	293059	ATG12	9140					EIF1	10209			HSD3B1	3283	CIART	148523	AOX3	71724
		RGS8	85397	ATG13	9776					EIF2AK2	5610			HSF1	3297	CIDEA	1149	AP1B1	162
		RHOBTB3	22836	ATG14	22863					EIF2AK3	9451			HSP110	373300	CIDEC	63924	AP1M2	10053
		RHOQ	23433	ATG16L2	89849					EIF2B1	1967			HSP90AA1	3320	CISH	1154	AP1S1	1174
		RIF1	55183	ATG2B	55102					EIF2B4	8890			HSP90AB1	3326	CITED1	4435	AP1S3	130340
		RIMBP2	23504	ATG5	9474					EIF2S1	1965			HSP90B1	7184	CITED2	10370	AP2B1	163
		RIOK2	55781	ATG7	10533					EIF3C	8663			HSPA1A	3303	CKAP2	26586	AP2M1	1173
		RIT1	6016	ATIC	471					EIF4A1	1973			HSPA9	3313	CKB	1152	AP2S1	1175
		RND2	8153	ATMIN	23300					EIF4E	1977			HSPB1	3315	CKS1B	1163	AP3M1	26985
		RNF10	9921	ATOH8	84913					EIF4EBP3	8637			HSPE1	3336	CKS2	1164	AP3M2	10947
		RNF14	9604	ATOX1	475					ELAVL1	1994			HSPH1	10808	CLASP2	23122	AP3S1	1176
		RNF181	51255	ATP10B	23120					ELK4	2005			ICAM1	3383	CLBA1	122616	AP3S2	10239
		RNF207	388591	ATP11A	23250					ELOC	6921			ID2	3398	CLCA1	1179	AP5Z1	9907
		RNF34	80196	ATP13A2	23400					ELOVL5	60481			ID3	3399	CLCN3	1182	APAF1	317
		RNMT	8731	ATP13A3	79572					ELOVL6	79071			IER3	8870	CLDN11	5010	APBA1	320
		RNPEP	6051	ATP13A4	84239					EMD	2010			IFI202B	26388	CLDN4	1364	APCDD1L	164284
		ROBO4	54538	ATP1A4	480					EME1	146956			IFI204	15951	CLDND1	56650	APCS	325
		ROMO1	140823	ATP23	91419					EMP2	2013			IFI27	3429	CLEC11A	6320	APEX1	328
		RPL12	6136	ATP2A1	487					EMP3	2014			IFIH1	64135	CLEC7A	64581	APH1A	51107
		RPL13	6137	ATP2A3	489					ENAH	55740			IFIT1	3434	CLIC5	53405	APH1B	83464
		RPL22L1	200916	ATP2B2	491					ENDOD1	23052			IFIT3	3437	CLIP3	25999	APLF	200558
		RPL24	6152	ATP2C1	27032					ENPP1	5167			IFNG	3458	CLIP4	79745	APLN	8862
		RPL31	6160	ATP4A	495					ENTPD1	953			IGF1	3479	CLN3	1201	APLNR	187
		RPL36A	6173	ATP5B	11947					EOMES	8320			IGF1R	3480	CLN8	2055	APLP2	334
		RPL37	6167	ATP5F1D	513					EPB41	2035			IGF2	3481	CLOCK	9575	APMAP	57136
		RPL37A	6168	ATP5G3	228033					EPB41L3	23136			IGFBP1	3484	CLPS	1208	APOA1	335
		RPL41	6171	ATP5L	27425					EPDR1	54749			IGFBP2	3485	CLPX	10845	APOA2	336
		RPS15	6209	ATP5MC1	516					EPHX2	2053			IGFBP3	3486	CLSPN	63967	APOA4	337
		RPS17	6218	ATP5MC3	518					ERCC6	2074			IGFBP4	3487	CLSTN1	22883	APOB	338
		RPS28	6234	ATP5MD	84833					EREG	2069			IGFBP6	3489	CLSTN3	9746	APOBEC1	339
		RT1-BB	309622	ATP5ME	521					ERRFI1	54206			IGSF6	10261	CLTB	1212	APOBEC3G	60489
		RUVBL1	8607	ATP5MF	9551					ESCO2	157570			IL15RA	3601	CLTC	1213	APOBR	55911
		RYK	6259	ATP5O	28080					ESPL1	9700			IL1A	3552	CLU	1191	APOC2	344
		RYR1	6261	ATP5S	27109					ESYT3	83850			IL1R2	7850	CMAS	55907	APOC3	345
		SALL2	6297	ATP6AP1	537					ETFA	2108			IL4R	3566	CMTR1	23070	APOD	347
		SAMD4A	23034	ATP6AP2	10159					ETFBKMT	254013			IL6	3569	CNBP	7555	APOE	348
		SBF2	81846	ATP6V0A4	50617					ETFDH	2110			IL7R	3575	CNGA1	1259	APOF	319
		SCG3	29106	ATP6V0C	527					ETS1	2113			INHA	3623	CNIH1	10175	APOH	350
		SCG5	6447	ATP6V0D1	9114					ETS2	2114			INHBA	3624	CNIH2	254263	APOL3	80833
		SCLY	51540	ATP6V0D2	245972					EWSR1	2130			INHBAB	553816	CNKSR3	154043	APOL7A	75761
		SCN1A	6323	ATP6V0E	11974					EXO1	9156			INHBB	3625	CNN3	1266	APOL9A	223672
		SCN4B	6330	ATP6V1C1	528					EXOC3	11336			INMT	11185	CNOT2	4848	APOL9B	71898
		SCP2	6342	ATP7A	538					EXOC4	60412			INS	3630	CNP	1267	APOLD1	81575
		SDHA	6389	ATP7B	540					EXOC8	149371			INS1	16333	CNR1	1268	APOO	79135
		SDS	10993	ATP8A1	10396					EXOSC2	23404			IP6K2	51447	CNTLN	54875	APOPT1	84334
		SELENOK	58515	ATP8A2	51761					EXT1	2131			IRF7	3665	CNTN3	5067	APP	351
		SELENOM	140606	ATP8B1	5205					F10	2159			IRS1	3667	CNTRL	11064	APPBP2	10513
		SEPHS2	22928	ATP8B2	57198					F11	2160			IRX2	153572	CNTROB	116840	APPL2	55198
		SERPINB6	5269	ATP8B4	79895					F11R	50848			ISG15	9636	COG8	84342	APRT	353
		SERTAD3	29946	ATP9A	10079					F2R	2149			ITGA6	3655	COL12A1	1303	APTX	54840
		SF3A2	8175	ATR	545					F2RL1	2150			ITGAE	3682	COL18A1	80781	AQP1	358
		SF3A3	10946	ATRAID	51374					F3	2152			ITGB3	3690	COL23A1	91522	AQP11	282679
		SF3B4	10262	ATRX	546					FABP1	2168			ITIH4	3700	COL2A1	1280	AQP2	359
		SFI1	9814	ATXN1	6310					FABP12	646486			ITPK1	3705	COL4A1	1282	AQP3	360
		SFMBT1	51460	ATXN1L	342371					FADS1	3992			IVNS1ABP	10625	COMT	1312	AQP4	361
		SGTA	6449	ATXN2	6311					FADS3	3995			JAG1	182	COMTD1	118881	AQP5	362
		SH3GL3	6457	ATXN7	6314					FAIM2	23017			JAK2	3717	COPG2	26958	AQP8	343
		SH3GLB1	51100	ATXN7L1	222255					FAM110B	90362			JAK3	3718	COPS2	9318	AQP9	366
		SH3RF1	57630	ATXN7L3B	552889					FAM110C	642273			JCHAIN	3512	COPZ2	51226	AR	367
		SIX5	147912	AUH	549					FAM114A1	92689			JUN	3725	COQ10B	80219	ARAF	369
		SKI	6497	AUNIP	79000					FAM149B1	317662			KATNB1	10300	COQ8A	56997	ARAP2	116984
		SLC12A7	10723	AUTS2	26053					FAM187B	148109			KCNF1	3754	COX1	4512	ARAP3	64411
		SLC16A8	23539	AVPR1A	552					FAM198B	51313			KCNJ5	3762	COX15	1355	ARC	23237
		SLC1A5	6510	AWAT1	158833					FAM210B	116151			KCNK2	3776	COX17	10063	ARCN1	372
		SLC1A6	6511	AZGP1	563					FAM234A	83986			KCNN4	3783	COX6B2	125965	AREG	374
		SLC25A3	5250	AZI2	64343					FAM46C	54855			KCTD12	115207	COX7A1	1346	ARF3	377
		SLC25A38	54977	B3GALT1	8708					FAM53B	9679			KDR	3791	COX7B	1349	ARF4	378
		SLC26A2	1836	B3GALT6	126792					FAM78A	286336			KISS1	3814	COX7C	1350	ARF5	381
		SLC27A1	376497	B3GNT3	10331					FAM96A	84191			KIT	3815	CP	1356	ARFGAP1	55738
		SLC27A2	11001	B3GNT5	84002					FANCA	2175			KITL	17311	CPA1	1357	ARFGAP3	26286
		SLC38A10	124565	B4GALT2	8704					FASN	2194			KLF13	51621	CPE	1363	ARFGEF2	10564
		SLC39A6	25800	B4GALT5	9334					FASTK	10922			KLF4	9314	CPEB2	132864	ARFGEF3	57221
		SLC45A1	50651	B4GALT6	9331					FASTKD2	22868			KLF9	687	CPG1	299247	ARFRP1	10139
		SLC4A10	57282	B4GAT1	11041					FAT1	2195			KLK3	354	CPT1A	1374	ARG1	383
		SLC5A5	6528	B9D1	27077					FBL	2091			KMT2A	4297	CPT1B	1375	ARG2	384
		SLC7A9	11136	BAALC	79870					FBLIM1	54751			KMT2C	58508	CPT2	1376	ARGLU1	55082
		SLC8B1	80024	BAAT	570					FBP2	8789			KMT2D	8085	CPTP	80772	ARHGAP1	392
		SLC9A5	6553	BACE1	23621					FBXO21	23014			KRT1	3848	CRABP2	1382	ARHGAP11A	9824
		SLCO2A1	6578	BACH1	571					FBXO32	114907			KRT10	3858	CREB1	1385	ARHGAP12	94134
		SLMAP	7871	BACH2	60468					FBXO5	26271			KRT13	3860	CREB3	10488	ARHGAP15	55843
		SLX1B	79008	BAG1	573					FDFT1	2222			KRT14	3861	CREB3L2	64764	ARHGAP17	55114
		SMARCC1	6599	BAG2	9532					FDX1	2230			KRT15	3866	CREBBP	1387	ARHGAP18	93663
		SMARCE1	6605	BAG3	9531					FDXR	2232			KRT17	3872	CREBZF	58487	ARHGAP19	84986
		SMIM20	389203	BAG6	7917					FECH	2235			KRT18	3875	CREM	1390	ARHGAP20	57569
		SMPD1	6609	BAIAP2	10458					FEN1	2237			KRT19	3880	CRHBP	1393	ARHGAP21	57584
		SMPD2	6610	BAIAP2L1	55971					FER1L4	80307			KRT23	25984	CRHR1	1394	ARHGAP22	58504
		SMPX	23676	BAK1	578					FEZ1	9638			KRT4	3851	CRHR2	1395	ARHGAP24	83478
		SNAP23	8773	BANK1	55024					FGF21	26291			KRT6A	3853	CRIPT	9419	ARHGAP26	23092
		SNRPA	6626	BARD1	580					FGF9	2254			KRT6B	3854	CRISPLD2	83716	ARHGAP28	79822
		SNRPD2	6633	BATF	10538					FGFR2	2263			KRT8	3856	CRLS1	54675	ARHGAP29	9411
		SNRPD3	6634	BATF2	116071					FGFR3	2261			KYNU	8942	CROCC	9696	ARHGAP30	257106
		SNW1	22938	BATF3	55509					FGFR4	2264			LAMA4	3910	CROT	54677	ARHGAP33	115703
		SNX6	58533	BBOF1	80127					FGGY	55277			LAMB3	3914	CRY2	1408	ARHGAP35	2909
		SOX12	6666	BBS1	582					FIGN	55137			LAMC2	3918	CRYAB	1410	ARHGAP39	80728
		SOX14	8403	BBS10	79738					FITM2	128486			LAMP3	27074	CRYL1	51084	ARHGAP4	393
		SOX5	6660	BBS12	166379					FKBP1A	2280			LAT	27040	CRYM	1428	ARHGAP40	343578
		SOX6	55553	BBS2	583					FKBP5	2289			LCK	3932	CSNK1A1	1452	ARHGAP44	9912
		SPATA13	221178	BBS4	585					FLNA	2316			LCN2	3934	CSNK1G2	1455	ARHGAP45	23526
		SPATA2	9825	BBS5	129880					FLOT1	10211			LDHA	3939	CSPG4	1464	ARHGAP5	394
		SPSB2	84727	BBS9	27241					FLVCR2	55640			LEF1	51176	CSRNP3	80034	ARHGAP6	395
		SRD5A2	6716	BCAM	4059					FMO3	2328			LEP	3952	CSRP1	1465	ARHGAP8	23779
		SSNA1	8636	BCAN	63827					FMO5	2330			LGALS3	3958	CSRP2	1466	ARHGDIA	396
		SSTR1	6751	BCAR1	9564					FNBP1	23048			LGALS3BP	3959	CST3	1471	ARHGDIB	397
		SSTR2	6752	BCAR3	8412					FNBP1L	54874			LHB	3972	CSTF2	1478	ARHGDIG	398
		ST14	6768	BCAS1	8537					FOSB	2354			LHCGR	3973	CSTF3	1479	ARHGEF1	9138
		ST8SIA5	29906	BCAS3	54828					FOXA3	3171			LITAF	9516	CTBP1	1487	ARHGEF10L	55160
		STAB2	55576	BCKDHA	593					FOXN3	1112			LMCD1	29995	CTCF	10664	ARHGEF12	23365
		STIM2	57620	BCL11A	53335					FOXO1	2308			LOR	4014	CTGF	1490	ARHGEF15	22899
		STRIP2	57464	BCL11B	64919					FOXP1	27086			LOXL1	4016	CTNNA1	1495	ARHGEF16	27237
		STX4	6810	BCL2A1	597					FOXQ1	94234			LOXL2	4017	CTNNB1	1499	ARHGEF17	9828
		SUGP1	57794	BCL2A1C	12046					FOXS1	2307			LPAR4	2846	CTNND1	1500	ARHGEF18	23370
		SUMF1	285362	BCL2A1D	12047					FRMD4A	55691			LPL	4023	CTPS2	56474	ARHGEF2	9181
		SUMO2	6613	BCL2L12	83596					FRMD5	84978			LRG1	116844	CTRB1	1504	ARHGEF25	115557
		SV2A	9900	BCL2L14	79370					FST	10468			LSM10	84967	CTSB	1508	ARHGEF26	26084
		SV2B	9899	BCL2L15	440603					FTSJ1	24140			LSP1	4046	CTSC	1075	ARHGEF28	64283
		SYAP1	94056	BCL2L2	599					FURIN	5045			LSR	51599	CTSD	1509	ARHGEF3	50650
		SYCP3	50511	BCL3	602					FXN	2395			LTBP4	8425	CTSE	1510	ARHGEF38	54848
		SYNGR2	9144	BCL6	604					FYN	2534			LTBR	4055	CTSH	1512	ARHGEF4	50649
		SYT10	341359	BCL6B	255877					FZD1	8321			LTF	4057	CTSL	1514	ARHGEF5	7984
		SYT12	91683	BCL7A	605					G3BP2	9908			LY6A	110454	CUTC	51076	ARHGEF6	9459
		SYT17	51760	BCL7B	9275					G6PC	2538			LY6E	4061	CUX2	23316	ARHGEF7	8874
		TAF13	6884	BCL7C	9274					GABBR2	9568			LY86	9450	CWC27	10283	ARHGEF9	23229
		TAF2	6873	BCL9	607					GABRB1	2560			LYN	4067	CX3CL1	6376	ARID1A	8289
		TAX1BP3	30851	BCO1	53630					GAD1	2571			LYVE1	10894	CX3CR1	1524	ARID1B	57492
		TCEA2	6919	BCO2	83875					GAD2	2572			LYZ	4069	CXCL1	2919	ARID2	196528
		TCF25	22980	BCS1L	617					GADD45B	4616			LYZ2	17105	CXCL10	3627	ARID3A	1820
		TECR	9524	BDH2	56898					GALE	2582			MAD2L1	4085	CXCL12	6387	ARID3B	10620
		TLNRD1	59274	BDKRB1	623					GALNT1	2589			MAFB	9935	CXCL13	10563	ARID4A	5926
		TM4SF4	7104	BDKRB2	624					GALNT7	51809			MAN2B1	4125	CXCL2	2920	ARID4B	51742
		TMCC1	23023	BECN1	8678					GALR1	2587			MAOA	4128	CXCL8	3576	ARID5A	10865
		TMEM123	114908	BEND5	79656					GAMT	2593			MAOB	4129	CYB5A	1528	ARID5B	84159
		TMEM134	80194	BEND6	221336					GAPDH	2597			MAP2K1	5604	CYB5R3	1727	ARIH1	25820
		TMEM209	84928	BEND7	222389					GAPVD1	26130			MAP3K1	4214	CYBRD1	79901	ARL1	400
		TMEM256	254863	BET1L	51272					GAR1	54433			MAP4K1	11184	CYCS	54205	ARL10	285598
		TMEM9	252839	BEX1	55859					GAS7	8522			MAPK1	5594	CYP11A1	1583	ARL11	115761
		TMEM98	26022	BEX2	84707					GATA4	2626			MAPK3	5595	CYP11B1	1584	ARL13B	200894
		TMOD3	29766	BFAR	51283					GATA6	2627			MAPK8	5599	CYP17A1	1586	ARL15	54622
		TMX1	81542	BGLAP	632					GATAD1	57798			MAPKAPK2	9261	CYP19A1	1588	ARL2BP	23568
		TNKS1BP1	85456	BGN	633					GATM	2628			MAPRE1	22919	CYP1A1	1543	ARL4A	10124
		TNMD	64102	BHLHA15	168620					GBP4	115361			MAPT	4137	CYP1A2	1544	ARL4D	379
		TPBG	7162	BHLHB9	80823					GCG	2641			MARCKS	4082	CYP1B1	1545	ARL5C	390790
		TPO	7173	BHLHE22	27319					GCGR	2642			MBD2	8932	CYP27A1	1593	ARL6IP1	23204
		TPST2	8459	BHMT2	23743					GCLM	2730			MCL1	4170	CYP2A1	24894	ARL6IP5	10550
		TPT1	7178	BICDL1	92558					GDA	9615			MCM5	4174	CYP2A4	13086	ARL6IP6	151188
		TRAK1	22906	BICRAL	23506					GDE1	51573			MCM6	4175	CYP2B10	13088	ARL8A	127829
		TRANK1	9881	BID	637					GFRA2	2675			MDK	4192	CYP2B15	685222	ARL8B	55207
		TRDN	10345	BIN2P1	345258					GGCT	79017			MDM2	4193	CYP2B6	1555	ARMC2	84071
		TRIM17	51127	BIRC2	329					GHITM	27069			MECR	51102	CYP2C19	1557	ARMC4	55130
		TRIM54	57159	BIRC3	330					GINS1	9837			MEF2D	4209	CYP2C29	13095	ARMC6	93436
		TRMT2A	27037	BLM	641					GINS2	51659			MEOX1	4222	CYP2C54	404195	ARMCX1	51309
		TSHZ1	10194	BLMH	642					GJB6	10804			MEOX2	4223	CYP2C67	545288	ARMCX2	9823
		TSKU	25987	BMI1	648					GLI2	2736			MET	4233	CYP2C68	433247	ARMCX3	51566
		TSPAN3	10099	BMP1B	559877					GLI3	2737			MEX3B	84206	CYP2C70	226105	ARMCX4	100131755
		TTC4	7268	BMP2	650					GLIPR1	11010			MFAP2	4237	CYP2E1	1571	ARMCX6	54470
		TTPA	7274	BMP2K	55589					GLRX2	51022			MFAP4	4239	CYP2J5	13109	ARNTL	406
		TTYH3	80727	BMP3	651					GLS	2744			MFHAS1	9258	CYP2R1	120227	ARNTL2	56938
		TXNL1	9352	BMP5	653					GMEB1	10691			MFSD2A	84879	CYP2U1	113612	ARPC1A	10552
		UAP1L1	91373	BMP8A	353500					GMNN	51053			MGMT	4255	CYP39A1	51302	ARPC1B	10095
		UBA52	7311	BMPER	168667					GMPPA	29926			MGP	4256	CYP3A11	13112	ARPC3	10094
		UBALD2	283991	BMPR1B	658					GMPR	2766			MGST3	4259	CYP3A2	266682	ARPC4	10093
		UBASH3B	84959	BMPR2	659					GMPS	8833			MICAL2	9645	CYP3A23/3A1	25642	ARPC5	10092
		UBE2T	29089	BMX	660					GNAI1	2770			MIR34B	407041	CYP3A4	1576	ARPP21	10777
		UBR2	23304	BMYC	107771					GNAI3	2773			MIR99AHG	388815	CYP4A10	13117	ARRB1	408
		UCN	7349	BNC1	646					GNAL	2774			MKI67	4288	CYP4A14	13119	ARRB2	409
		UGT1A7	54577	BOLA1	51027					GNAS	2778			MKNK2	2872	CYP4A2	24306	ARRDC2	27106
		UGT1A9	54600	BOLA2	552900					GNB5	10681			MLH1	4292	CYP4A31	666168	ARRDC3	57561
		UGT2B4	7363	BOP1	23246					GNG8	94235			MLPH	79083	CYP4A32	100040843	ARRDC4	91947
		UNC50	25972	BPGM	669					GNL2	29889			MMP	100135803	CYP4F14	64385	ARSA	410
		UNC5B	219699	BPHL	670					GNL3	26354			MMP11	4320	CYP51	13121	ARSD	414
		UQCR11	10975	BPI	671					GNPDA1	10007			MMP12	4321	CYP7A1	1581	ARSG	22901
		UQCRH	7388	BPIFA1	51297					GOT1	2805			MMP2	4313	CYR61	3491	ARSI	340075
		USMG5	66477	BPIFA2	140683					GPAT2	150763			MMP3	4314	CYYR1	116159	ART3	419
		USP1	7398	BPIFB1	92747					GPATCH4	54865			MMP7	4316	DAB1	1600	ART4	420
		USP46	64854	BPIFB5	228802					GPC4	2239			MSMB	4477	DACT1	51339	ARTN	9048
		USPL1	10208	BPIFC	254240					GPI	2821			MSX2	4488	DAPK1	1612	ARV1	64801
		VCPIP1	80124	BPTF	2186					GPIHBP1	338328			MT1	17748	DAPP1	27071	ARVCF	421
		VDAC1	7416	BRAF	673					GPNMB	10457			MT1A	4489	DBI	1622	ARXES2	76976
		VPS4A	27183	BRAP	8315					GPRASP1	9737			MT2A	4502	DBP	1628	AS3MT	57412
		VSIG10	54621	BRD1	23774					GPRC5A	9052			MT3	4504	DCAF7	10238	ASAH1	427
		VWCE	220001	BRD3	8019					GPRC5B	51704			MUC1	4582	DCBLD2	131566	ASAP2	8853
		WDR11	55717	BRF1	2972					GPT	2875			MUC4	4585	DCLK1	9201	ASAP3	55616
		WDR26	80232	BRI3	25798					GRAMD3	107022			MXD1	4084	DCN	1634	ASB11	140456
		WDR31	114987	BRINP1	1620					GRB14	2888			MXD4	10608	DCPS	28960	ASB4	51666
		WNK2	65268	BRIP1	83990					GRCC10	14790			MYB	4602	DCTN1	1639	ASCC3	10973
		WRB	7485	BSCL2	26580					GRHPR	9380			MYBL1	4603	DCXR	51181	ASCL1	429
		YPEL4	219539	BSDC1	55108					GRIN2A	2903			MYC	4609	DDAH1	23576	ASF1A	25842
		ZADH2	284273	BSK	44801					GRIN2B	2904			MYH10	4628	DDC	1644	ASF1B	55723
		ZBTB18	10472	BST1	683					GRINA	2907			MYH14	79784	DDIT3	1649	ASGR1	432
		ZC3H14	79882	BST2	684					GRK5	2869			MYO1D	4642	DDIT4L	115265	ASGR2	433
		ZDHHC2	51201	BTBD1	53339					GRM7	2917			NAIP1	17940	DDT	1652	ASH1L	55870
		ZFC3H1	196441	BTBD11	121551					GRM8	2918			NAIP2	17948	DDX17	10521	ASIP	434
		ZFP219	69890	BTBD17	388419					GRN	2896			NAMPT	10135	DDX18	8886	ASL	435
		ZFP706	68036	BTBD2	55643					GRPEL1	80273			NAT2	10	DDX27	55661	ASNA1	439
		ZFP711	245595	BTBD3	22903					GRWD1	83743			NCALD	83988	DDX39	68278	ASNS	440
		ZNF280D	54816	BTBD9	114781					GSK3B	2932			NCOA1	8648	DDX39B	7919	ASPA	443
		ZSCAN18	65982	BTD	686					GSN	2934			NCOA2	10499	DDX3X	1654	ASPDH	554235
		ZSWIM8	23053	BTF3	689					GSTA1	2938			NECTIN1	5818	DDX46	9879	ASPG	374569
				BTG4	54766					GSTA3	2940			NEDD4L	23327	DDX5	1655	ASPH	444
				BTK	695					GSTA4	2941			NEDD9	4739	DDX54	79039	ASPHD1	253982
				BTLA	151888					GSTK1	373156			NELL2	4753	DEK	7913	ASPM	259266
				BTN2A2	10385					GSTM2	2946			NEXN	91624	DERA	51071	ASPRV1	151516
				BTN3A1	11119					GSTM4	2948			NFE2L2	4780	DES	1674	ASRGL1	80150
				BTN3A3	10384					GSTM5	2949			NFKB1	4790	DEUP1	159989	ASS1	445
				BTNL9	153579					GSTM6	14867			NFKBIZ	64332	DEXI	28955	ASTL	431705
				BTRC	8945					GSTM7	68312			NGEF	25791	DGAT1	8694	ASTN2	23245
				BUB1	699					GSTT3	103140			NID2	22795	DGAT2	84649	ASXL1	171023
				BYSL	705					GTPBP3	84705			NME1	4830	DGCR8	54487	ASXL2	55252
				BZW1	9689					GUCY1B1	2983			NME2	4831	DGKA	1606	ATAD2B	54454
				BZW2	28969					GULP1	51454			NMRK1	54981	DGKB	1607	ATAD3A	55210
				C11ORF74	119710					H1F0	3005			NNT	23530	DHCR7	1717	ATAD5	79915
				C12ORF10	60314					H2AFV	94239			NOTCH1	4851	DHODH	1723	ATAT1	79969
				C12ORF29	91298					H3F3A	3020			NOV	4856	DHRS4	10901	ATF1	466
				C12ORF66	144577					HACD3	51495			NPM1	4869	DHRS9	10170	ATF2	1386
				C14ORF132	56967					HACL1	26061			NPPA	4878	DHX15	1665	ATF3	467
				C16ORF45	89927					HADH	3033			NQO1	1728	DHX57	90957	ATF4	468
				C16ORF58	64755					HADHB	3032			NR1I2	8856	DIABLO	56616	ATF5	22809
				C1GALT1C1	29071					HAS2	3037			NR1I3	9970	DICER1	23405	ATF6	22926
				C1ORF21	81563					HASPIN	83903			NR2F2	7026	DIO1	1733	ATF7	11016
				C1QB	713					HAT1	8520			NR5A1	2516	DIRAS2	54769	ATF7IP	55729
				C1QBP	708					HAUS4	54930			NR5A2	2494	DLG1	1739	ATG10	83734
				C1QC	714					HAX1	10456			NREP	9315	DLG4	1742	ATG12	9140
				C1QTNF1	114897					HBP1	26959			NRG1	3084	DLGAP1	9229	ATG13	9776
				C1QTNF2	114898					HCK	3055			NRIP1	8204	DLGAP3	58512	ATG14	22863
				C1QTNF6	114904					HDAC1	3065			NRP1	8829	DLGAP5	9787	ATG16L2	89849
				C1QTNF7	114905					HDAC4	9759			NRTN	4902	DLK1	8788	ATG2B	55102
				C1RA	50909					HDAC5	10014			NUP50	10762	DMBT1	1755	ATG3	64422
				C1RL	51279					HELLS	3070			NUPR1	26471	DMD	1756	ATG5	9474
				C1S2	317677					HERPUD1	9709			OCIAD2	132299	DNAAF1	123872	ATG7	10533
				C2	717					HEXA	3073			ODC1	4953	DNAH8	1769	ATIC	471
				C20ORF194	25943					HEXB	3074			OIT1	18300	DNAJA1	3301	ATL2	64225
				C2CD2	25966					HEY1	23462			OL-VIT1	100049227	DNAJA2	10294	ATM	472
				C2CD3	26005					HIPK1	204851			OLFM1	10439	DNAJB1	3337	ATMIN	23300
				C2CD4B	388125					HIST1H2AC	8334			OLFML3	56944	DNAJB11	51726	ATOH8	84913
				C2ORF68	388969					HIVEP2	3097			OVAL	101801591	DNAJB4	11080	ATOX1	475
				C3AR1	719					HJURP	55355			OXT	5020	DNAJB9	4189	ATP10A	57194
				C3ORF52	79669					HK2	3099			PADI1	29943	DNAJC10	54431	ATP10B	23120
				C3ORF58	205428					HMGB1	3146			PADI2	11240	DNAJC12	56521	ATP11A	23250
				C4B	721					HMGB3	3149			PAFAH1B3	5050	DNAJC16	23341	ATP13A2	23400
				C4BP	12269					HMGCR	3156			PALLD	23022	DNAJC27	51277	ATP13A3	79572
				C4BPA	722					HMGCS1	3157			PAPSS2	9060	DNAJC3	5611	ATP13A4	84239
				C4BPB	725					HMGCS2	3158			PCDH8	5100	DNAJC6	9829	ATP1A1	476
				C4ORF46	201725					HNF4A	3172			PCDH9	5101	DNAJC8	22826	ATP1A2	477
				C5AR2	27202					HNRNPA1	3178			PCNA	5111	DNM3	26052	ATP1A4	480
				C6	729					HNRNPAB	3182			PCP4	5121	DNMT1	1786	ATP1B1	481
				C6ORF48	50854					HNRNPD	3184			PCSK6	5046	DNMT3A	1788	ATP1B2	482
				C7	730					HNRNPDL	9987			PDCD6	10016	DNMT3B	1789	ATP1B3	483
				C7ORF31	136895					HNRNPK	3190			PDE12	201626	DOC2B	8447	ATP23	91419
				C9ORF40	55071					HNRNPR	10236			PDGFA	5154	DOK5	55816	ATP2A1	487
				CA13	377677					HNRNPU	3192			PDGFRA	5156	DONSON	29980	ATP2A2	488
				CAB39L	81617					HNRNPUL2	221092			PDGFRB	5159	DOPEY2	9980	ATP2A3	489
				CABP5	56344					HOMER1	9456			PDGFRL	5157	DOT1L	84444	ATP2B2	491
				CABYR	26256					HOOK2	29911			PDIA4	9601	DPEP1	1800	ATP2C1	27032
				CACFD1	11094					HOPX	84525			PDLIM3	27295	DPEP2	64174	ATP4A	495
				CACHD1	57685					HP	3240			PDX1	3651	DPH5	51611	ATP5B	11947
				CACNA1A	773					HPRT1	3251			PDZK1	5174	DPM3	54344	ATP5F1A	498
				CACNA1H	8912					HRAS	3265			PEPD	5184	DPP3	10072	ATP5F1B	506
				CACNA1S	779					HS3ST1	9957			PFKM	5213	DPP4	1803	ATP5F1D	513
				CACNA2D1	781					HSD17B2	3294			PGLYRP1	8993	DPP7	29952	ATP5G1	11951
				CACNA2D3	55799					HSD17B3	3293			PGR	5241	DPYD	1806	ATP5G3	228033
				CACNA2D4	93589					HSD3B2	3284			PHGDH	26227	DPYSL4	10570	ATP5K	11958
				CACNB3	784					HSD3B7	80270			PIGR	5284	DRC3	83450	ATP5L	27425
				CACNG4	27092					HSDL2	84263			PIK3IP1	113791	DRD1	1812	ATP5MC1	516
				CACUL1	143384					HSPA14	51182			PIK3R3	8503	DRD2	1813	ATP5MC3	518
				CACYBP	27101					HSPA1B	3304			PIM1	5292	DRD4	1815	ATP5MD	84833
				CAD	790					HSPA5	3309			PKP2	5318	DSC2	1824	ATP5ME	521
				CADM2	253559					HSPA8	3312			PLAUR	5329	DSCC1	79075	ATP5MF	9551
				CADM3	57863					HSPB7	27129			PLCB1	23236	DSG2	1829	ATP5O	28080
				CADM4	199731					HSPD1	3329			PLD3	23646	DSP	1832	ATP5S	27109
				CADPS2	93664					HTATIP2	10553			PLEKHF2	79666	DST	667	ATP6AP1	537
				CALB2	794					HTR4	3360			PLOD1	5351	DSTN	11034	ATP6AP2	10159
				CALHM2	51063					HTRA1	5654			PLXDC2	84898	DTL	51514	ATP6V0A4	50617
				CALML3	810					HTRA3	94031			POLA1	5422	DTNA	1837	ATP6V0C	527
				CALML4	91860					HYAL2	8692			POLG2	11232	DTNB	1838	ATP6V0D1	9114
				CALN1	83698					ID1	3397			POU1F1	5449	DTNBP1	84062	ATP6V0D2	245972
				CALU	813					IDH2	3418			PPARG	5468	DTYMK	1841	ATP6V0E	11974
				CAMK1D	57118					IDH3G	3421			PPP1R15B	84919	DUSP1	1843	ATP6V0E2	155066
				CAMK1G	57172					IDI1	3422			PPP1R2	5504	DUSP14	11072	ATP6V1A	523
				CAMK2D	817					IER2	9592			PPP2R2B	5521	DUSP2	1844	ATP6V1B2	526
				CAMK2G	818					IFI30	10437			PPP2R2C	5522	DUSP5	1847	ATP6V1C1	528
				CAMK2N1	55450					IFI47	15953			PPP4R1	9989	DUSP6	1848	ATP6V1C2	245973
				CAMK2N2	94032					IFIT2	3433			PRKCA	5578	DVL1	1855	ATP6V1H	51606
				CAMKK1	84254					IFITM1	8519			PRKCB	5579	DYRK2	8445	ATP7A	538
				CAMKK2	10645					IFRD2	7866			PRL	5617	DYSF	8291	ATP7B	540
				CAMP	820					IGF2R	3482			PRLR	5618	E2F2	1870	ATP8A1	10396
				CAMSAP1	157922					IGFBP5	3488			PRODH	5625	E2F7	144455	ATP8A2	51761
				CAMTA1	23261					IGFBP7	3490			PROM1	8842	E2F8	79733	ATP8B1	5205
				CAND1	55832					IGSF8	93185			PRR5L	79899	EBAG9	9166	ATP8B2	57198
				CANX	821					IGSF9	57549			PRRX2	51450	EBF3	253738	ATP8B4	79895
				CAPN1	823					IKBKE	9641			PRSS23	11098	EBP	10682	ATP9A	10079
				CAPN10	11132					IKBKG	8517			PSMB10	5699	ECH1	1891	ATPIF1	11983
				CAPN3	825					IL10	3586			PSMB3	5691	ECHS1	1892	ATR	545
				CAPN6	827					IL13RA2	3598			PSMB5	5693	ECI2	10455	ATRAID	51374
				CAPNS1	826					IL1B	3553			PSMB8	5696	ECI3	69123	ATRN	8455
				CAPRIN1	4076					IL1R1	3554			PSMC5	5705	ECM1	1893	ATRX	546
				CAPRIN2	65981					IL1RL1	9173			PTCHD4	442213	EDN1	1906	ATXN1	6310
				CAPS2	84698					IL4	3565			PTEN	5728	EDNRA	1909	ATXN10	25814
				CAPZA1	829					IL4RA	16190			PTGES	9536	EEF1A1	1915	ATXN1L	342371
				CAPZB	832					ILDR2	387597			PTMA	5757	EEF1D	1936	ATXN2	6311
				CAR13	71934					ILK	3611			PTN	5764	EEF2	1938	ATXN7	6314
				CAR14	23831					IMMT	10989			PTP4A1	7803	EFNA1	1942	ATXN7L1	222255
				CAR15	80733					IMPACT	55364			PTPRG	5793	EFNB1	1947	ATXN7L3B	552889
				CAR3	12350					IMPDH2	3615			PTTG1	9232	EFNB2	1948	AUH	549
				CAR5A	12352					INCENP	3619			PVALB	5816	EFS	10278	AUNIP	79000
				CAR6	12353					INF2	64423			QARS	5859	EGF	1950	AUP1	550
				CAR8	12319					ING1	3621			QPCT	25797	EGFR	1956	AURKA	6790
				CARD10	29775					INPP5A	3632			QSOX1	5768	EGR1	1958	AURKB	9212
				CARD11	84433					INPP5J	27124			RAB27A	5873	EGR2	1959	AUTS2	26053
				CARD6	84674					INSIG1	3638			RAB4A	5867	EGR4	1961	AVP	551
				CARF	79800					INSIG2	51141			RAC1	5879	EHD3	30845	AVPR1A	552
				CARM1	10498					INSR	3643			RAD51	5888	EHD4	30844	AWAT1	158833
				CARMIL1	55604					IQGAP2	10788			RAG1	5896	EHHADH	1962	AXIN1	8312
				CARMIL3	90668					IRAK2	3656			RAP1GAP	5909	EHMT2	10919	AXIN2	8313
				CARS	833					IRF1	3659			RAPGEFL1	51195	EIF1	10209	AXL	558
				CARS2	79587					IRF3	3661			RASA4	10156	EIF2AK2	5610	AZGP1	563
				CASC1	55259					IRF6	3664			RASSF4	83937	EIF2AK3	9451	AZI2	64343
				CASC3	22794					IRF8	3394			RASSF6	166824	EIF2AK4	440275	AZIN1	51582
				CASC4	113201					IRS2	8660			RASSF8	11228	EIF2B1	1967	AZIN2	113451
				CASD1	64921					ISG20	3669			RASSF9	9182	EIF2B4	8890	B2M	567
				CASK	8573					ITGA1	3672			RB1	5925	EIF2S1	1965	B3GALT1	8708
				CASKIN2	57513					ITGA7	3679			RBBP4	5928	EIF2S2	8894	B3GALT6	126792
				CASP10	843					ITGB1	3688			RBBP8	5932	EIF3C	8663	B3GNT2	10678
				CASP12	100506742					ITGB4	3691			RBM13	31818	EIF4A1	1973	B3GNT3	10331
				CASP4	837					ITGB6	3694			RBM24	221662	EIF4E	1977	B3GNT5	84002
				CASP6	839					ITPKA	3706			RBMS3	27303	EIF4EBP3	8637	B3GNTL1	146712
				CASP8AP2	9994					ITPR1	3708			RBP1	5947	EIF5B	9669	B4GALT1	2683
				CASS4	57091					ITPR3	3710			RBP2	5948	ELAVL1	1994	B4GALT2	8704
				CAST	831					ITSN1	6453			RCL1	10171	ELAVL2	1993	B4GALT5	9334
				CATSPER2	117155					IVD	3712			REEP5	7905	ELK4	2005	B4GALT6	9331
				CATSPERB	79820					JAGN1	84522			REG3B	18489	ELL2	22936	B4GAT1	11041
				CAV2	858					JAM2	58494			RELA	5970	ELOC	6921	B9D1	27077
				CAV3	859					JDP2	122953			RESP18	389075	ELOVL5	60481	BAALC	79870
				CAVIN1	284119					JMJD6	23210			RET	5979	ELOVL6	79071	BAAT	570
				CAVIN2	8436					JPT2	90861			REV3L	5980	EMD	2010	BACE1	23621
				CAVIN3	112464					JUP	3728			RGS10	6001	EME1	146956	BACE2	25825
				CBARP	255057					KALRN	8997			RGS4	5999	EML2	24139	BACH1	571
				CBL	867					KANK1	23189			RHBDF1	64285	EMP1	2012	BACH2	60468
				CBLN1	869					KANK3	256949			RMT1	246306	EMP2	2013	BAD	572
				CBR2	12409					KAT2A	2648			RND3	390	EMP3	2014	BAG1	573
				CBR3	874					KAT2B	8850			RNF19B	127544	ENAH	55740	BAG2	9532
				CBR4	84869					KAT6A	7994			RNF4	6047	ENC1	8507	BAG3	9531
				CBX1	10951					KAZN	23254			RORA	6095	ENDOD1	23052	BAG6	7917
				CBX4	8535					KCNAB2	8514			RPA3	6119	ENO1	2023	BAIAP2	10458
				CBX5	23468					KCNH2	3757			RPL10	6134	ENOPH1	58478	BAIAP2L1	55971
				CBX8	57332					KCNJ2	3759			RPL23	9349	ENPP1	5167	BAK1	578
				CBY1	25776					KCNJ8	3764			RPL6	6128	ENPP3	5169	BAMBI	25805
				CC2D2A	57545					KCNK1	3775			RPN2	6185	ENTPD1	953	BANF1	8815
				CCBE1	147372					KCNK5	8645			RPS15A	6210	EOMES	8320	BANK1	55024
				CCDC103	388389					KCNMA1	3778			RPS27L	51065	EP300	2033	BARD1	580
				CCDC113	29070					KCNN2	3781			RPS3	6188	EPB41	2035	BASP1	10409
				CCDC115	84317					KDELC1	79070			RPS4X	6191	EPB41L1	2036	BATF	10538
				CCDC117	150275					KDELR3	11015			RPS7	6201	EPB41L2	2037	BATF2	116071
				CCDC120	90060					KDM4A	9682			RPSA	3921	EPB41L3	23136	BATF3	55509
				CCDC122	160857					KDSR	2531			RRM1	6240	EPDR1	54749	BAX	581
				CCDC125	202243					KEAP1	9817			RRN3	54700	EPHA3	2042	BAZ1A	11177
				CCDC129	223075					KHK	3795			RRP1B	23076	EPHX1	2052	BAZ1B	9031
				CCDC13	152206					KIF11	3832			S100A6	6277	EPHX2	2053	BAZ2B	29994
				CCDC134	79879					KIF15	56992			S100A8	6279	EPS15	2060	BBC3	27113
				CCDC138	165055					KIF18A	81930			S100G	795	EPS8	2059	BBOF1	80127
				CCDC144B	284047					KIF18B	146909			S1PR3	1903	ERBB2	2064	BBS1	582
				CCDC146	57639					KIF1B	23095			SAMD9	54809	ERCC6	2074	BBS10	79738
				CCDC147	309467					KIF20A	10112			SAT1	6303	EREG	2069	BBS12	166379
				CCDC150	284992					KIF21B	23046			SATB1	6304	ERI1	90459	BBS2	583
				CCDC151	115948					KIF22	3835			SCARB2	950	ERO1A	30001	BBS4	585
				CCDC152	100129792					KIF27	55582			SCGB1A1	7356	ERRFI1	54206	BBS5	129880
				CCDC153	283152					KIF2A	3796			SCX	642658	ESCO2	157570	BBS9	27241
				CCDC159	126075					KIF2C	11004			SDC1	6382	ESPL1	9700	BCAM	4059
				CCDC160	347475					KIF4	16571			SDC2	6383	ESR1	2099	BCAN	63827
				CCDC166	100130274					KITLG	4254			SELENBP1	8991	ESR2	2100	BCAP29	55973
				CCDC167	154467					KLF10	7071			SERPINA1F	68348	ESRRA	2101	BCAR1	9564
				CCDC170	80129					KLF15	28999			SERPINA3	12	ESYT3	83850	BCAR3	8412
				CCDC171	203238					KLF3	51274			SERPINB2	5055	ETF1	2107	BCAS1	8537
				CCDC18	343099					KLF5	688			SERPINB5	5268	ETFA	2108	BCAS3	54828
				CCDC184	387856					KLHL24	54800			SEZ6	124925	ETFB	2109	BCAT1	586
				CCDC191	57577					KMO	8564			SFN	2810	ETFBKMT	254013	BCHE	590
				CCDC24	149473					KMT2E	55904			SFRP2	6423	ETFDH	2110	BCKDHA	593
				CCDC25	55246					KNDC1	85442			SFRP4	6424	ETS1	2113	BCL10	8915
				CCDC28A	25901					KNSTRN	90417			SGK1	6446	ETS2	2114	BCL11A	53335
				CCDC28B	79140					KPNA2	3838			SGK3	23678	EVI2A	2123	BCL11B	64919
				CCDC3	83643					KRBA1	84626			SHBG	6462	EWSR1	2130	BCL2	596
				CCDC30	728621					KRR1	11103			SHISA5	51246	EXO1	9156	BCL2A1	597
				CCDC33	80125					KYAT3	56267			SIAH2	6478	EXOC2	55770	BCL2A1C	12046
				CCDC39	339829					LAMA1	284217			SIRT3	23410	EXOC3	11336	BCL2A1D	12047
				CCDC40	55036					LAMA2	3908			SIX1	6495	EXOC4	60412	BCL2L1	598
				CCDC47	57003					LAMC1	3915			SKAP2	8935	EXOC5	10640	BCL2L11	10018
				CCDC50	152137					LAMP2	3920			SLC12A2	6558	EXOC6	54536	BCL2L12	83596
				CCDC51	79714					LAMTOR2	28956			SLC13A3	64849	EXOC8	149371	BCL2L14	79370
				CCDC58	131076					LAMTOR5	10542			SLC16A3	9123	EXOSC2	23404	BCL2L15	440603
				CCDC61	729440					LARS	51520			SLC22A1	6580	EXOSC4	54512	BCL2L2	599
				CCDC68	80323					LASP1	3927			SLC24A3	57419	EXT1	2131	BCL3	602
				CCDC78	124093					LCP1	3936			SLC25A30	253512	EZH2	2146	BCL6	604
				CCDC80	151887					LDHD	197257			SLC29A1	2030	EZR	7430	BCL6B	255877
				CCDC81	60494					LDLR	3949			SLC2A1	6513	F10	2159	BCL7A	605
				CCDC82	79780					LDLRAD3	143458			SLC2A2	6514	F11	2160	BCL7B	9275
				CCDC85A	114800					LEPR	3953			SLC31A1	1317	F11R	50848	BCL7C	9274
				CCDC86	79080					LGALS1	3956			SLC38A4	55089	F2R	2149	BCL9	607
				CCDC88B	283234					LGALS2	3957			SLC39A4	55630	F2RL1	2150	BCLAF1	9774
				CCDC88C	440193					LGMN	5641			SLC39A8	64116	F3	2152	BCO1	53630
				CCDC90B	60492					LHPP	64077			SLC3A2	6520	FABP1	2168	BCO2	83875
				CCDC92	80212					LIF	3976			SLC40A1	30061	FABP12	646486	BCS1L	617
				CCDC93	54520					LIFR	3977			SLC41A1	254428	FABP3	2170	BDH1	622
				CCKAR	886					LIG1	3978			SLC44A4	80736	FABP4	2167	BDH2	56898
				CCL1	6346					LIMA1	51474			SLC4A4	8671	FABP5	2171	BDKRB1	623
				CCL12	20293					LIMCH1	22998			SLC6A14	11254	FADD	8772	BDKRB2	624
				CCL17	6361					LIPA	3988			SLC6A20	54716	FADS1	3992	BDNF	627
				CCL21A	18829					LIPC	3990			SLC6A3	6531	FADS3	3995	BECN1	8678
				CCL22	6367					LIPE	3991			SLC6A6	6533	FAH	2184	BEND5	79656
				CCL24	6369					LIPG	9388			SLC7A11	23657	FAIM2	23017	BEND6	221336
				CCL27A	20301					LMO4	8543			SLC7A5	8140	FAM102A	399665	BEND7	222389
				CCL3	6348					LNPEP	4012			SLC7A6	9057	FAM107A	11170	BET1	10282
				CCL4	6351					LOX	4015			SLC9A3R1	9368	FAM110B	90362	BET1L	51272
				CCL6	20305					LPGAT1	9926			SLPI	6590	FAM110C	642273	BEX1	55859
				CCM2L	140706					LPIN1	23175			SMAD2	4087	FAM114A1	92689	BEX2	84707
				CCNB3	85417					LPIN2	9663			SMC2	10592	FAM131B	9715	BEX3	27018
				CCNDBP1	23582					LPIN3	64900			SMO	6608	FAM149B1	317662	BEX4	56271
				CCNE2	9134					LPP	4026			SMOX	54498	FAM184B	27146	BFAR	51283
				CCNI	10983					LRP1	4035			SOAT1	6646	FAM187B	148109	BFSP2	8419
				CCNJ	54619					LRP4	4038			SOCS1	8651	FAM193A	8603	BGLAP	632
				CCNJL	79616					LRRC59	55379			SOCS2	8835	FAM198B	51313	BGN	633
				CCNK	8812					LRRFIP1	9208			SOD2	6648	FAM210B	116151	BHLHA15	168620
				CCNT1	904					LRRK1	79705			SOSTDC1	25928	FAM214B	80256	BHLHB9	80823
				CCNY	219771					LRRN3	54674			SOX17	64321	FAM234A	83986	BHLHE22	27319
				CCNYL1	151195					LSS	4047			SOX2	6657	FAM46C	54855	BHLHE40	8553
				CCP110	9738					LTBP1	4052			SP1	6667	FAM53B	9679	BHLHE41	79365
				CCPG1	9236					LUC7L3	51747			SPINK4	27290	FAM78A	286336	BHMT	635
				CCR1	1230					LUM	4060			SPINK7	84651	FAM96A	84191	BHMT2	23743
				CCR1L1	12770					LURAP1L	286343			SPON1	10418	FAM98B	283742	BICDL1	92558
				CCR3	1232					LYRM2	57226			SPP1	6696	FANCA	2175	BICRAL	23506
				CCR5	1234					MACF1	23499			SPRED2	200734	FANCE	2178	BID	637
				CCR6	1235					MAD1L1	8379			SPRR1A	6698	FARSA	2193	BIN1	274
				CCR7	1236					MAFF	23764			SPRR1B	6699	FAS	355	BIN2P1	345258
				CCR8	1237					MAFG	4097			SPRR2A	6700	FASN	2194	BIRC2	329
				CCR9	10803					MAGEE1	57692			SPRR2B	6701	FASTK	10922	BIRC3	330
				CCRL2	9034					MAGI2	9863			SPRR2C	6702	FASTKD2	22868	BIRC5	332
				CCSER1	401145					MAN2A1	4124			SPRR2D	6703	FAT1	2195	BLM	641
				CCSER2	54462					MAP1LC3B	81631			SPRR2E	6704	FBL	2091	BLMH	642
				CCT2	10576					MAP2	4133			SPRR2F	6705	FBLIM1	54751	BLNK	29760
				CCT4	10575					MAP2K2	5605			SPRR2G	6706	FBN2	2201	BLVRA	644
				CCT5	22948					MAP2K6	5608			SPRR2I	20763	FBP2	8789	BLVRB	645
				CCT6A	908					MAP6	4135			SPRR2J-PS	20764	FBXL16	146330	BMF	90427
				CCT7	10574					MAP7	9053			SPSB1	80176	FBXL6	26233	BMI1	648
				CD109	135228					MAPK11	5600			SPTLC2	9517	FBXO2	26232	BMP1	649
				CD177	57126					MAPK13	5603			SRC	6714	FBXO21	23014	BMP1B	559877
				CD19	930					MAPKAPK3	7867			SREBF1	6720	FBXO30	84085	BMP2	650
				CD1A	909					MARF1	9665			SSBP2	23635	FBXO32	114907	BMP2K	55589
				CD1D	912					MAST2	23139			STAR	6770	FBXO5	26271	BMP3	651
				CD1D1	12479					MAT2A	4144			STARD3	10948	FCGBP	8857	BMP4	652
				CD2	914					MATR3	9782			STAT1	6772	FCGR2B	2213	BMP5	653
				CD200R2	271375					MBL2	4153			STAT2	6773	FDFT1	2222	BMP6	654
				CD207	50489					MBNL1	4154			STAT3	6774	FDPS	2224	BMP7	655
				CD209	30835					MBNL2	10150			STAT5A	6776	FDX1	2230	BMP8A	353500
				CD209E	170780					MBP	4155			STAT5B	6777	FDXR	2232	BMPER	168667
				CD209F	69142					MBTPS1	8720			STC2	8614	FECH	2235	BMPR1B	658
				CD226	10666					MCAM	4162			STMN1	3925	FEN1	2237	BMPR2	659
				CD24	100133941					MCCC1	56922			STRA6	64220	FER1L4	80307	BMX	660
				CD247	919					MCFD2	90411			STS	412	FERMT2	10979	BMYC	107771
				CD248	57124					MCM10	55388			STX1A	6804	FEZ1	9638	BNC1	646
				CD274	29126					MCM2	4171			SULT1A1	6817	FGF11	2256	BNIP2	663
				CD2BP2	10421					MCM3	4172			SULT1A3	6818	FGF13	2258	BNIP3	664
				CD300C	10871					MCM4	4173			SULT1E1	6783	FGF21	26291	BNIP3L	665
				CD300E	342510					MCM7	4176			SULT1ST2	791732	FGF9	2254	BOK	666
				CD300LB	124599					MDGA1	266727			SULT2A1	6822	FGFR2	2263	BOLA1	51027
				CD300LF	146722					MDH1	4190			SVIL	6840	FGFR3	2261	BOLA2	552900
				CD302	9936					MDH2	4191			SYNPO	11346	FGFR4	2264	BOP1	23246
				CD33	945					ME1	4199			TACSTD2	4070	FGGY	55277	BPGM	669
				CD34	947					MED14	9282			TANK	10010	FHL2	2274	BPHL	670
				CD37	951					MEF2C	4208			TAT	6898	FIGN	55137	BPI	671
				CD3EAP	10849					MEG3	55384			TBC1D1	23216	FILIP1L	11259	BPIFA1	51297
				CD4	920					MEGF8	1954			TCF21	6943	FIS1	51024	BPIFA2	140683
				CD40LG	959					MEIS1	4211			TCF4	6925	FITM1	161247	BPIFB1	92747
				CD48	962					MELK	9833			TFAP2A	7020	FITM2	128486	BPIFB5	228802
				CD53	963					METAP2	10988			TFAP2C	7022	FKBP15	23307	BPIFC	254240
				CD59A	12509					MFGE8	4240			TFCP2L1	29842	FKBP1A	2280	BPTF	2186
				CD59B	333883					MFSD1	64747			TFF1	7031	FKBP4	2288	BRAF	673
				CD5L	922					MFSD4A	148808			TFF2	7032	FKBP5	2289	BRAP	8315
				CD63	967					MFSD6	54842			TFF3	7033	FKBP9	11328	BRCA1	672
				CD69	969					MGAT1	4245			TFPI	7035	FLNA	2316	BRCA2	675
				CD72	971					MGAT2	4247			TGFA	7039	FLOT1	10211	BRD1	23774
				CD79A	973					MGLL	11343			TGFB1	7040	FLRT2	23768	BRD3	8019
				CD79B	974					MGST1	4257			TGFB3	7043	FLVCR2	55640	BRD8	10902
				CD80	941					MGST2	4258			TGFBI	7045	FMO1	2326	BRF1	2972
				CD83	9308					MIA2	4253			TGFBR2	7048	FMO2	2327	BRI3	25798
				CD84	8832					MID1IP1	58526			TGTP1	21822	FMO3	2328	BRI3BP	140707
				CD93	22918					MIPEP	4285			TH	7054	FMO5	2330	BRINP1	1620
				CDADC1	81602					MIR30E	407034			THBS1	7057	FNBP1	23048	BRIP1	83990
				CDC14A	8556					MKRN1	23608			THRA	7067	FNBP1L	54874	BRMS1L	84312
				CDC14B	8555					MMD	23531			THRB	7068	FOLR1	2348	BSCL2	26580
				CDC27	996					MMP14	4323			THY1	7070	FOS	2353	BSDC1	55108
				CDC37	11140					MMP9	4318			TIA1	7072	FOSB	2354	BSG	682
				CDC42	998					MNAT1	4331			TIMP1	7076	FOXA3	3171	BSK	44801
				CDC42EP2	10435					MOBP	4336			TIPARP	25976	FOXD4	2298	BST1	683
				CDC42EP3	10602					MOCS2	4338			TMEM106A	113277	FOXL2	668	BST2	684
				CDC42EP4	23580					MPHOSPH10	10199			TMEM183A	92703	FOXN3	1112	BTBD1	53339
				CDC45	8318					MPO	4353			TMSB10	9168	FOXO1	2308	BTBD11	121551
				CDC7	8317					MPPED2	744			TNC	3371	FOXP1	27086	BTBD17	388419
				CDC73	79577					MPZL1	9019			TNF	7124	FOXQ1	94234	BTBD2	55643
				CDCA4	55038					MRAS	22808			TNFRSF21	27242	FOXS1	2307	BTBD3	22903
				CDCP2	200008					MRPL19	9801			TNFRSF25	8718	FRA10AC1	118924	BTBD9	114781
				CDH12	1010					MRPL37	51253			TNFRSF9	3604	FRMD4A	55691	BTD	686
				CDH13	1012					MRPL50	54534			TNFSF10	8743	FRMD5	84978	BTF3	689
				CDH16	1014					MRPS15	64960			TNFSF14	8740	FRMD8	83786	BTG1	694
				CDH22	64405					MRPS25	64432			TNNT2	7139	FRYL	285527	BTG2	7832
				CDH3	1001					MS4A6A	64231			TOB1	10140	FSHB	2488	BTG3	10950
				CDH4	1002					MSH6	2956			TOP2A	7153	FST	10468	BTG4	54766
				CDH5	1003					MSMO1	6307			TP53	7157	FTCD	10841	BTK	695
				CDH6	1004					MSRB1	51734			TP63	8626	FTSJ1	24140	BTLA	151888
				CDH7	1005					MSX1	4487			TPPP	11076	FUCA1	2517	BTN2A2	10385
				CDHR1	92211					MT2	17750			TPPP3	51673	FUK	197258	BTN3A1	11119
				CDHR4	389118					MTF1	4520			TRAF3	7187	FURIN	5045	BTN3A3	10384
				CDIP1	29965					MTHFD1	4522			TRAF6	7189	FUS	2521	BTNL9	153579
				CDK12	51755					MTHFS	10588			TRIB3	57761	FXN	2395	BTRC	8945
				CDK14	5218					MTMR7	9108			TRP53	22059	FXYD4	53828	BUB1	699
				CDK16	5127					MTOR	2475			TRP53INP2	68728	FYN	2534	BUB1B	701
				CDK18	5129					MTPN	136319			TSC22D1	8848	FZD1	8321	BUD31	8896
				CDK2AP1	8099					MTTP	4547			TSHB	7252	FZD9	8326	BYSL	705
				CDK3	1018					MTUS1	57509			TSHR	7253	G0S2	50486	BZW1	9689
				CDK5	1020					MUG1	17836			TSPAN8	7103	G3BP1	10146	BZW2	28969
				CDK5RAP1	51654					MVB12B	89853			TSPO	706	G3BP2	9908	C11ORF74	119710
				CDK6	1021					MVD	4597			TTR	7276	G6PC	2538	C12ORF10	60314
				CDK7	1022					MVK	4598			TUBB2B	347733	GABBR1	2550	C12ORF29	91298
				CDK8	1024					MX2	4600			TUBB4A	10382	GABBR2	9568	C12ORF66	144577
				CDK9	1025					MXD3	83463			TWIST1B	550518	GABRB1	2560	C14ORF132	56967
				CDKL1	8814					MXI1	4601			TYMS	7298	GABRB2	2561	C16ORF45	89927
				CDKL2	8999					MXRA8	54587			TYROBP	7305	GAD1	2571	C16ORF58	64755
				CDKL4	344387					MYBL2	4605			UBA7	7318	GAD2	2572	C1GALT1C1	29071
				CDKL5	6792					MYCN	4613			UBC	7316	GADD45A	1647	C1ORF21	81563
				CDKN2AIPNL	91368					MYH11	4629			UBD	10537	GADD45B	4616	C1QA	712
				CDKN2B	1030					MYH6	4624			UBE2C	11065	GADD45G	10912	C1QB	713
				CDON	50937					MYL12A	10627			UBE2F	140739	GALE	2582	C1QBP	708
				CDPF1	150383					MYL3	4634			UBL3	5412	GALK2	2585	C1QC	714
				CDR-1	180064					MYL9	10398			UGCG	7357	GALNT1	2589	C1QTNF1	114897
				CDR1	1038					MYO1B	4430			UGT1A1	54658	GALNT11	63917	C1QTNF2	114898
				CDR2	1039					MYOCD	93649			UGT1A3	54659	GALNT13	114805	C1QTNF5	114902
				CDS2	8760					MYOZ2	51778			UGT1A8	54576	GALNT7	51809	C1QTNF6	114904
				CDX4	1046					NAA50	80218			UGT2B1	71773	GALR1	2587	C1QTNF7	114905
				CEACAM3	1084					NAIP5	17951			UGT2B7	7364	GAMT	2593	C1RA	50909
				CEBPE	1053					NANP	140838			UOX	391051	GAPDH	2597	C1RL	51279
				CEBPG	1054					NAP1L1	4673			USP18	11274	GAPVD1	26130	C1S	716
				CEL	1056					NARS	4677			UTP6	55813	GAR1	54433	C1S2	317677
				CELA1	1990					NASP	4678			VARS	7407	GAS6	2621	C2	717
				CELA3B	23436					NAT1	9			VCAM1	7412	GAS7	8522	C20ORF194	25943
				CELSR1	9620					NAT8	9027			VCAN	1462	GATA3	2625	C2CD2	25966
				CELSR3	1951					NAT8F5	69049			VCP	7415	GATA4	2626	C2CD2L	9854
				CEMIP	57214					NBL1	4681			VEGFA	7422	GATA6	2627	C2CD3	26005
				CEMIP2	23670					NCAPD2	9918			VIM	7431	GATAD1	57798	C2CD4B	388125
				CENPA	1058					NCOA4	8031			VNN1	8876	GATM	2628	C2ORF68	388969
				CENPBD1	92806					NCOA7	135112			VSNL1	7447	GBP4	115361	C3	718
				CENPE	1062					NCOR1	9611			VSX2	338917	GCG	2641	C3AR1	719
				CENPF	1063					NCOR2	9612			VTG	100190880	GCGR	2642	C3ORF52	79669
				CENPI	2491					NDEL1	81565			VTG1	559475	GCK	2645	C3ORF58	205428
				CENPL	91687					NDRG1	10397			WAP	22373	GCLC	2729	C4B	721
				CENPO	79172					NDRG2	57447			WARS	7453	GCLM	2730	C4BP	12269
				CENPQ	55166					NDST1	3340			WAS	7454	GCOM1	145781	C4BPA	722
				CENPS	378708					NDUFA13	51079			WFDC2	10406	GDA	9615	C4BPB	725
				CENPT	80152					NDUFA5	4698			WIPI1	55062	GDE1	51573	C4ORF46	201725
				CENPW	387103					NDUFA6	4700			WNT11	7481	GDF10	2662	C5AR1	728
				CENPX	201254					NDUFB10	4716			WNT4	54361	GDF15	9518	C5AR2	27202
				CEP-1	172616					NDUFB2	4708			WNT5A	7474	GDPD5	81544	C6	729
				CEP131	22994					NDUFB9	4715			WNT7A	7476	GEMIN2	8487	C6ORF48	50854
				CEP135	9662					NDUFS5	4725			WNT7B	7477	GFER	2671	C7	730
				CEP162	22832					NEB	4703			WWC1	23286	GFRA2	2675	C7ORF31	136895
				CEP170B	283638					NECAB1	64168			XDH	7498	GGCT	79017	C8A	731
				CEP19	84984					NEFL	4747			XPC	7508	GGH	8836	C9	735
				CEP250	11190					NEK4	6787			XRCC5	7520	GGNBP2	79893	C9ORF40	55071
				CEP290	80184					NEK7	140609			XRCC6	2547	GGT7	2686	CA13	377677
				CEP350	9857					NET1	10276			ZBP1	81030	GHITM	27069	CA2	760
				CEP41	95681					NFAT5	10725			ZEB1	6935	GINS1	9837	CAB39	51719
				CEP63	80254					NFATC3	4775			ZEB2	9839	GINS2	51659	CAB39L	81617
				CEP68	23177					NFIA	4774			ZFP36L1	677	GJA1	2697	CABIN1	23523
				CEP70	80321					NFIX	4784			ZFP688	69234	GJB2	2706	CABLES1	91768
				CEP76	79959					NFKB2	4791			ZFP93	22755	GJB6	10804	CABP5	56344
				CEP85L	387119					NFKBIA	4792			ZRP	100135892	GLCE	26035	CABYR	26256
				CEP95	90799					NFYB	4801					GLI2	2736	CACFD1	11094
				CEP97	79598					NGB	58157					GLI3	2737	CACHD1	57685
				CERKL	375298					NGF	4803					GLIPR1	11010	CACNA1A	773
				CERS3	204219					NGFR	4804					GLOD4	51031	CACNA1C	775
				CERS4	79603					NHLRC2	374354					GLRX	2745	CACNA1D	776
				CERS6	253782					NHP2	55651					GLRX2	51022	CACNA1H	8912
				CES1F	234564					NID1	4811					GLS	2744	CACNA1S	779
				CES1G	12623					NIF3L1	60491					GLTP	51228	CACNA2D1	781
				CES2	8824					NIPAL2	79815					GMEB1	10691	CACNA2D3	55799
				CES2B	234669					NKTR	4820					GMNN	51053	CACNA2D4	93589
				CES2C	234671					NLN	57486					GMPPA	29926	CACNB3	784
				CES2G	72361					NME3	4832					GMPR	2766	CACNG4	27092
				CES3	23491					NME4	4833					GMPS	8833	CACUL1	143384
				CETN2	1069					NMT1	4836					GNAI1	2770	CACYBP	27101
				CETN4	207175					NMT2	9397					GNAI3	2773	CAD	790
				CFAP100	348807					NOCT	25819					GNAL	2774	CADM1	23705
				CFAP43	80217					NOLC1	9221					GNAS	2778	CADM2	253559
				CFAP44	55779					NOP56	10528					GNB5	10681	CADM3	57863
				CFAP46	54777					NOP58	51602					GNE	10020	CADM4	199731
				CFAP53	220136					NOS2	4843					GNG12	55970	CADPS2	93664
				CFAP54	144535					NOS3	4846					GNG5	2787	CALB2	794
				CFAP57	149465					NOTCH2	4853					GNG8	94235	CALCA	796
				CFAP61	26074					NOTCH3	4854					GNL2	29889	CALCOCO1	57658
				CFAP65	255101					NOTCH4	4855					GNL3	26354	CALD1	800
				CFAP70	118491					NPAS2	4862					GNPAT	8443	CALHM2	51063
				CFAP73	387885					NPC1	4864					GNPDA1	10007	CALM1	801
				CFD	1675					NPC2	10577					GNRH1	2796	CALM3	808
				CFH	3075					NPL	80896					GOLGA7B	401647	CALML3	810
				CFHR1	3078					NPR2	4882					GOLPH3	64083	CALML4	91860
				CFHR2	3080					NQO2	4835					GOT1	2805	CALN1	83698
				CFL2	1073					NR0B2	8431					GOT2	2806	CALR	811
				CFP	5199					NR1D1	9572					GPAT2	150763	CALU	813
				CGGBP1	8545					NR1D2	9975					GPATCH4	54865	CAMK1D	57118
				CGN	57530					NR1H2	7376					GPC2	221914	CAMK1G	57172
				CGRRF1	10668					NR1H3	10062					GPC4	2239	CAMK2A	815
				CH25H	9023					NR1H4	9971					GPI	2821	CAMK2B	816
				CHAD	1101					NR2F6	2063					GPIHBP1	338328	CAMK2D	817
				CHADL	150356					NR3C1	2908					GPLD1	2822	CAMK2G	818
				CHAF1A	10036					NR4A1	3164					GPNMB	10457	CAMK2N1	55450
				CHAT	1103					NR4A2	4929					GPR19	2842	CAMK2N2	94032
				CHCHD4	131474					NR4A3	8013					GPRASP1	9737	CAMKK1	84254
				CHCHD5	84269					NRBP2	340371					GPRC5A	9052	CAMKK2	10645
				CHCHD6	84303					NRCAM	4897					GPRC5B	51704	CAMP	820
				CHD1L	9557					NRM	11270					GPT	2875	CAMSAP1	157922
				CHD2	1106					NRN1	51299					GPX1	2876	CAMTA1	23261
				CHD3	1107					NRP2	8828					GPX3	2878	CAND1	55832
				CHD5	26038					NRXN1	9378					GPX4	2879	CAND2	23066
				CHD6	84181					NSD1	64324					GRAMD3	107022	CANX	821
				CHD7	55636					NSDHL	50814					GRASP	160622	CAP2	10486
				CHD8	57680					NSF	4905					GRB14	2888	CAPG	822
				CHD9	80205					NSFL1C	55968					GRCC10	14790	CAPN1	823
				CHFR	55743					NSL1	25936					GRHPR	9380	CAPN10	11132
				CHI3L1	1116					NT5DC2	64943					GRIA4	2893	CAPN2	824
				CHI3L3	295351					NT5E	4907					GRIN1	2902	CAPN3	825
				CHI3L4	310771					NTF3	4908					GRIN2A	2903	CAPN6	827
				CHIA	27159					NTRK2	4915					GRIN2B	2904	CAPN9	10753
				CHIC1	53344					NTSR2	23620					GRIN3B	116444	CAPNS1	826
				CHID1	66005					NUBP1	4682					GRINA	2907	CAPRIN1	4076
				CHIL3	12655					NUCB1	4924					GRIP1	23426	CAPRIN2	65981
				CHIL4	104183					NUCB2	4925					GRK5	2869	CAPS2	84698
				CHKA	1119					NUDT1	4521					GRM1	2911	CAPZA1	829
				CHL1	10752					NUDT2	318					GRM2	2912	CAPZB	832
				CHMP4B	128866					NUDT4	11163					GRM6	2916	CAR13	71934
				CHMP6	79643					NUMA1	4926					GRM7	2917	CAR14	23831
				CHN1	1123					OAT	4942					GRM8	2918	CAR15	80733
				CHORDC1	26973					OCLN	100506658					GRN	2896	CAR3	12350
				CHPF2	54480					ODF2	4957					GRPEL1	80273	CAR5A	12352
				CHPT1	56994					OIP5	11339					GRWD1	83743	CAR6	12353
				CHRDL1	91851					ONECUT1	3175					GSE1	23199	CAR8	12319
				CHRDL2	25884					OPCML	4978					GSK3B	2932	CARD10	29775
				CHRM1	1128					OPTN	10133					GSN	2934	CARD11	84433
				CHRM2	1129					ORC2	4999					GSR	2936	CARD6	84674
				CHRNA7	1139					ORM1	5004					GSS	2937	CARF	79800
				CHRNB1	1140					OSBPL5	114879					GSTA1	2938	CARHSP1	23589
				CHST1	8534					OSBPL9	114883					GSTA2	2939	CARM1	10498
				CHST10	9486					OSGIN1	29948					GSTA3	2940	CARMIL1	55604
				CHST11	50515					OSMR	9180					GSTA4	2941	CARMIL3	90668
				CHST12	55501					OSR1	130497					GSTK1	373156	CARS	833
				CHST13	166012					OXCT1	5019					GSTM1	2944	CARS2	79587
				CHST3	9469					P2RY1	5028					GSTM2	2946	CASC1	55259
				CHST4	10164					P2RY2	5029					GSTM3	2947	CASC3	22794
				CHST7	56548					P2RY6	5031					GSTM4	2948	CASC4	113201
				CHSY3	337876					P3H1	64175					GSTM5	2949	CASD1	64921
				CIAPIN1	57019					P4HA3	283208					GSTM6	14867	CASK	8573
				CIB2	10518					P4HTM	54681					GSTM7	68312	CASKIN2	57513
				CIB3	117286					PA2G4	5036					GSTO1	9446	CASP1	834
				CIDEB	27141					PABPC1	26986					GSTP1	2950	CASP10	843
				CIITA	4261					PABPN1	8106					GSTT2	2953	CASP12	100506742
				CINP	51550					PAH	5053					GSTT3	103140	CASP2	835
				CIP2A	57650					PAIP2	51247					GTF2A1	2957	CASP3	836
				CIRBP	1153					PALMD	54873					GTF3C6	112495	CASP4	837
				CISD1	55847					PAM	5066					GTPBP3	84705	CASP6	839
				CISD2	493856					PAPPA	5069					GTPBP4	23560	CASP7	840
				CISD3	284106					PAQR9	344838					GUCY1B1	2983	CASP8	841
				CIT	11113					PARM1	25849					GUK1	2987	CASP8AP2	9994
				CITED4	163732					PARP1	142					GULP1	51454	CASP9	842
				CKAP2L	150468					PARP16	54956					H1F0	3005	CASS4	57091
				CKAP4	10970					PAWR	5074					H2AFV	94239	CAST	831
				CKLF	51192					PAX6	5080					H2AFX	3014	CASZ1	54897
				CKM	1158					PBK	55872					H2AFZ	3015	CAT	847
				CKMT2	1160					PBXIP1	57326					H3F3A	3020	CATSPER2	117155
				CLASRP	11129					PCCA	5095					HACD3	51495	CATSPERB	79820
				CLCA2	9635					PCDH7	5099					HACL1	26061	CAV1	857
				CLCA4	22802					PCK1	5105					HADH	3033	CAV2	858
				CLCN2	1181					PCOLCE	5118					HADHA	3030	CAV3	859
				CLCN5	1184					PCSK5	5125					HADHB	3032	CAVIN1	284119
				CLCN7	1186					PCYT1A	5130					HAS2	3037	CAVIN2	8436
				CLCNKB	1188					PDCD10	11235					HASPIN	83903	CAVIN3	112464
				CLDN1	9076					PDCD4	27250					HAT1	8520	CBARP	255057
				CLDN10	9071					PDE2A	5138					HAUS4	54930	CBFA2T3	863
				CLDN14	23562					PDE4B	5142					HAX1	10456	CBL	867
				CLDN15	24146					PDE9A	5152					HBP1	26959	CBLC	23624
				CLDN17	26285					PDIA3	2923					HCK	3055	CBLN1	869
				CLDN18	51208					PDIA6	10130					HCRT	3060	CBR1	873
				CLDN2	9075					PDK1	5163					HCRTR2	3062	CBR2	12409
				CLDN8	9073					PDK2	5164					HDAC1	3065	CBR3	874
				CLEC10A	10462					PDK4	5166					HDAC2	3066	CBR4	84869
				CLEC14A	161198					PDLIM2	64236					HDAC4	9759	CBS	875
				CLEC1A	51267					PDP1	54704					HDAC5	10014	CBX1	10951
				CLEC1B	51266					PDP2	57546					HDHD3	81932	CBX2	84733
				CLEC2D	29121					PDPN	10630					HELLS	3070	CBX3	11335
				CLEC2H	94071					PDXK	8566					HERPUD1	9709	CBX4	8535
				CLEC3B	7123					PDZD2	23037					HERPUD2	64224	CBX5	23468
				CLEC4A1	269799					PEBP1	5037					HES1	3280	CBX8	57332
				CLEC4A3	73149					PECAM1	5175					HEXA	3073	CBY1	25776
				CLEC4D	338339					PECR	55825					HEXB	3074	CC2D2A	57545
				CLEC4E	26253					PELO	53918					HEY1	23462	CCAR1	55749
				CLEC4F	165530					PENK	5179					HIBCH	26275	CCBE1	147372
				CLEC4N	56620					PER1	5187					HIPK1	204851	CCDC103	388389
				CLEC9A	283420					PER2	8864					HIPK2	28996	CCDC113	29070
				CLHC1	130162					PER3	8863					HIRIP3	8479	CCDC115	84317
				CLIC4	25932					PEX11A	8800					HIST1H2AC	8334	CCDC117	150275
				CLINT1	9685					PEX19	5824					HIVEP1	3096	CCDC120	90060
				CLK2	1196					PEX2	5828					HIVEP2	3097	CCDC122	160857
				CLK4	57396					PEX3	8504					HJURP	55355	CCDC125	202243
				CLMP	79827					PFDN4	5203					HK2	3099	CCDC129	223075
				CLN5	1203					PFN2	5217					HMGB1	3146	CCDC13	152206
				CLN6	54982					PGAM1	5223					HMGB3	3149	CCDC134	79879
				CLNS1A	1207					PGD	5226					HMGCR	3156	CCDC138	165055
				CLP1	10978					PGK1	5230					HMGCS1	3157	CCDC144B	284047
				CLPB	81570					PGM1	5236					HMGCS2	3158	CCDC146	57639
				CLPTM1L	81037					PGM3	5238					HMMR	3161	CCDC147	309467
				CLUH	23277					PGPEP1	54858					HMOX1	3162	CCDC150	284992
				CLYBL	171425					PHACTR2	9749					HNF1A	6927	CCDC151	115948
				CMAH	12763					PHEX	5251					HNF4A	3172	CCDC152	100129792
				CMBL	134147					PHIP	55023					HNRNPA1	3178	CCDC153	283152
				CMC2	56942					PHLDA1	22822					HNRNPAB	3182	CCDC159	126075
				CMKLR1	1240					PHPT1	29085					HNRNPD	3184	CCDC160	347475
				CMPK1	51727					PI4K2B	55300					HNRNPDL	9987	CCDC166	100130274
				CMTM2A	73381					PICALM	8301					HNRNPK	3190	CCDC167	154467
				CMTM4	146223					PIGK	10026					HNRNPR	10236	CCDC17	149483
				CMTM8	152189					PIH1D1	55011					HNRNPU	3192	CCDC170	80129
				CMTR2	55783					PIK3R1	5295					HNRNPUL2	221092	CCDC171	203238
				CMYA5	202333					PIMREG	54478					HOMER1	9456	CCDC18	343099
				CNFN	84518					PITPNA	5306					HOMER2	9455	CCDC184	387856
				CNGA2	1260					PJA2	9867					HOMER3	9454	CCDC191	57577
				CNGB3	54714					PKIG	11142					HOMEZ	57594	CCDC24	149473
				CNKSR2	22866					PKLR	5313					HOOK2	29911	CCDC25	55246
				CNN1	1264					PKM	5315					HOPX	84525	CCDC28A	25901
				CNNM2	54805					PLA1A	51365					HOXB6	3216	CCDC28B	79140
				CNNM3	26505					PLA2G12A	81579					HP	3240	CCDC3	83643
				CNNM4	26504					PLA2G4A	5321					HPGD	3248	CCDC30	728621
				CNO	40620					PLA2G6	8398					HPRT1	3251	CCDC33	80125
				CNOT1	23019					PLAC8	51316					HRAS	3265	CCDC39	339829
				CNOT11	55571					PLAGL1	5325					HS3ST1	9957	CCDC40	55036
				CNOT4	4850					PLBD1	79887					HSC70	393586	CCDC47	57003
				CNOT9	9125					PLCB4	5332					HSD11B1	3290	CCDC50	152137
				CNPY4	245812					PLCH1	23007					HSD11B2	3291	CCDC51	79714
				CNR2	1269					PLCL1	5334					HSD17B1	3292	CCDC58	131076
				CNST	163882					PLD1	5337					HSD17B10	3028	CCDC61	729440
				CNTFR	1271					PLEKHA4	57664					HSD17B11	51170	CCDC68	80323
				CNTN1	1272					PLEKHA6	22874					HSD17B2	3294	CCDC78	124093
				CNTNAP1	8506					PLEKHB1	58473					HSD17B3	3293	CCDC80	151887
				CNTNAP2	26047					PLEKHF1	79156					HSD17B4	3295	CCDC81	60494
				COA5	493753					PLG	5340					HSD17B7	51478	CCDC82	79780
				COA6	388753					PLIN2	123					HSD3B1	3283	CCDC85A	114800
				COA7	65260					PLIN4	729359					HSD3B2	3284	CCDC85B	11007
				COBL	23242					PLK1	5347					HSD3B7	80270	CCDC86	79080
				COBLL1	22837					PLK2	10769					HSDL2	84263	CCDC88B	283234
				COCH	1690					PLP1	5354					HSP90AA1	3320	CCDC88C	440193
				COL13A1	1305					PLP2	5355					HSP90AB1	3326	CCDC90B	60492
				COL14A1	7373					PLPBP	11212					HSP90B1	7184	CCDC92	80212
				COL15A1	1306					PLPP1	8611					HSPA14	51182	CCDC93	54520
				COL16A1	1307					PLPP3	8613					HSPA1A	3303	CCK	885
				COL17A1	1308					PLPPR4	9890					HSPA1B	3304	CCKAR	886
				COL20A1	57642					PLS3	5358					HSPA5	3309	CCL1	6346
				COL24A1	255631					PLSCR2	57047					HSPA8	3312	CCL11	6356
				COL25A1	84570					PLTP	5360					HSPA9	3313	CCL12	20293
				COL3A1	1281					PLVAP	83483					HSPB1	3315	CCL17	6361
				COL4A2	1284					PLXNA2	5362					HSPB7	27129	CCL19	6363
				COL4A3	1285					PMAIP1	5366					HSPD1	3329	CCL2	6347
				COL4A4	1286					PMEPA1	56937					HSPE1	3336	CCL20	6364
				COL4A5	1287					PML	5371					HSPH1	10808	CCL21A	18829
				COL4A6	1288					PMP22	5376					HTATIP2	10553	CCL22	6367
				COL5A1	1289					PMS1	5378					HTR2C	3358	CCL24	6369
				COL5A3	50509					PMVK	10654					HTR4	3360	CCL25	6370
				COL6A2	1292					PNISR	25957					HTRA1	5654	CCL27A	20301
				COL7A1	1294					PNPLA2	57104					HTRA3	94031	CCL3	6348
				COL8A2	1296					PNRC1	10957					HYAL2	8692	CCL4	6351
				COLEC10	10584					POLD1	5424					ICAM1	3383	CCL5	6352
				COLEC11	78989					POLE	5426					ID1	3397	CCL6	20305
				COLGALT1	79709					POLE2	5427					ID2	3398	CCL7	6354
				COLGALT2	23127					POLE4	56655					ID3	3399	CCL8	6355
				COLQ	8292					POLR1A	25885					IDE	3416	CCL9	20308
				COMMD1	150684					POLR2L	5441					IDH2	3418	CCM2L	140706
				COMMD10	51397					POMC	5443					IDH3G	3421	CCNA1	8900
				COMMD6	170622					PON3	5446					IDI1	3422	CCNA2	890
				COP1	64326					POPDC3	64208					IER2	9592	CCNB1	891
				COPE	11316					POR	5447					IER3	8870	CCNB2	9133
				COPRS	55352					POU2F1	5451					IFI30	10437	CCNB3	85417
				COPS3	8533					PPARA	5465					IFI47	15953	CCNC	892
				COPS4	51138					PPARD	5467					IFIT1	3434	CCND1	595
				COPS7B	64708					PPARGC1A	10891					IFIT2	3433	CCND2	894
				COPS9	150678					PPARGC1B	133522					IFITM1	8519	CCND3	896
				COPZ1	22818					PPFIBP2	8495					IFNG	3458	CCNDBP1	23582
				COQ10A	93058					PPIA	5478					IFRD2	7866	CCNE1	898
				COQ4	51117					PPIF	10105					IGF1	3479	CCNE2	9134
				COQ7	10229					PPIL3	53938					IGF1R	3480	CCNF	899
				COQ8B	79934					PPL	5493					IGF2R	3482	CCNG1	900
				CORIN	10699					PPM1B	5495					IGFBP1	3484	CCNG2	901
				CORO1A	11151					PPM1G	5496					IGFBP2	3485	CCNH	902
				CORO1B	57175					PPM1L	151742					IGFBP5	3488	CCNI	10983
				CORO1C	23603					PPP1CB	5500					IGFBP7	3490	CCNJ	54619
				CORO2A	7464					PPP1R10	5514					IGSF1	3547	CCNJL	79616
				CORO7	79585					PPP1R12A	4659					IGSF8	93185	CCNK	8812
				CORT	1325					PPP1R12B	4660					IGSF9	57549	CCNL2	81669
				COTL1	23406					PPP1R15A	23645					IKBKE	9641	CCNO	10309
				COX11	1353					PPP2R5A	5525					IKBKG	8517	CCNT1	904
				COX16	51241					PPP4R3B	57223					IL10	3586	CCNT2	905
				COX18	285521					PRDX2	7001					IL13RA2	3598	CCNY	219771
				COX19	90639					PRDX4	10549					IL17RE	132014	CCNYL1	151195
				COX2	4513					PRIM1	5557					IL1A	3552	CCP110	9738
				COX3	4514					PRKAA2	5563					IL1B	3553	CCPG1	9236
				COX4I1	1327					PRKAB2	5565					IL1R1	3554	CCR1	1230
				COX5A	9377					PRKAR2A	5576					IL1R2	7850	CCR1L1	12770
				COX6A1	1337					PRKAR2B	5577					IL1RAP	3556	CCR2	729230
				COX7A2	1347					PRKCD	5580					IL1RAPL1	11141	CCR3	1232
				COX7A2L	9167					PRKCE	5581					IL1RL1	9173	CCR5	1234
				COX8B	12869					PRMT1	3276					IL4	3565	CCR6	1235
				CPA3	1359					PRNP	5621					IL4RA	16190	CCR7	1236
				CPB1	1360					PROCA1	147011					IL6	3569	CCR8	1237
				CPB2	1361					PRPS1	5631					ILDR2	387597	CCR9	10803
				CPEB1	64506					PRPS2	5634					ILK	3611	CCRL2	9034
				CPEB3	22849					PRPSAP2	5636					ILVBL	10994	CCSER1	401145
				CPED1	79974					PSAT1	29968					IMMT	10989	CCSER2	54462
				CPLX2	10814					PSMA2	5683					IMPACT	55364	CCT2	10576
				CPNE2	221184					PSMA4	5685					IMPDH2	3615	CCT3	7203
				CPNE5	57699					PSMA6	5687					INCENP	3619	CCT4	10575
				CPNE8	144402					PSMB1	5689					INF2	64423	CCT5	22948
				CPOX	1371					PSMB2	5690					ING1	3621	CCT6A	908
				CPPED1	55313					PSMB4	5692					INHA	3623	CCT7	10574
				CPQ	10404					PSMB9	5698					INHBA	3624	CCT8	10694
				CPS1	1373					PSMD10	5716					INPP4A	3631	CD109	135228
				CPSF4L	642843					PSMD14	10213					INPP5A	3632	CD14	929
				CPT1C	126129					PSMD6	9861					INPP5J	27124	CD151	977
				CPVL	54504					PSPC1	55269					INS	3630	CD177	57126
				CPXM1	56265					PTCH1	5727					INS1	16333	CD19	930
				CPZ	8532					PTER	9317					INS2	16334	CD1A	909
				CR1L	1379					PTGDS	5730					INSIG1	3638	CD1D	912
				CR2	1380					PTGER1	5731					INSIG2	51141	CD1D1	12479
				CRACR2B	283229					PTGER4	5734					INSR	3643	CD2	914
				CRADD	8738					PTGS2	5743					INTS11	54973	CD200R1	131450
				CRAMP1	57585					PTK2B	2185					INTS6	26512	CD200R2	271375
				CRAT	1384					PTK7	5754					IQGAP2	10788	CD207	50489
				CRB1	23418					PTPN1	5770					IRAK2	3656	CD209	30835
				CRB3	92359					PTPN12	5782					IRF1	3659	CD209E	170780
				CRBN	51185					PTPN14	5784					IRF3	3661	CD209F	69142
				CRCP	27297					PTPN2	5771					IRF6	3664	CD226	10666
				CRCT1	54544					PTPN21	11099					IRF7	3665	CD24	100133941
				CREB3L1	90993					PTPN9	5780					IRF8	3394	CD247	919
				CREB3L3	84699					PTPRA	5786					IRS1	3667	CD248	57124
				CREB5	9586					PTPRD	5789					IRS2	8660	CD24A	12484
				CREBL2	1389					PTPRH	5794					ISG20	3669	CD274	29126
				CREBRF	153222					PTPRN	5798					ITGA1	3672	CD276	80381
				CREG1	8804					PTPRN2	5799					ITGA7	3679	CD2BP2	10421
				CRELD1	78987					PTPRS	5802					ITGB1	3688	CD300C	10871
				CRELD2	79174					PTS	5805					ITGB4	3691	CD300E	342510
				CRIP1	1396					PURB	5814					ITGB6	3694	CD300LB	124599
				CRIP2	1397					PUS1	80324					ITGB8	3696	CD300LF	146722
				CRISPLD1	83690					PVR	5817					ITM2C	81618	CD302	9936
				CRK	1398					PXMP2	5827					ITPK1	3705	CD320	51293
				CRLF2	64109					PXN	5829					ITPKA	3706	CD33	945
				CRLF3	51379					PYCARD	29108					ITPR1	3708	CD34	947
				CRMP1	1400					PYGB	5834					ITPR3	3710	CD36	948
				CRNKL1	51340					PYGL	5836					ITSN1	6453	CD37	951
				CRP	1401					QDPR	5860					IVD	3712	CD38	952
				CRTAM	56253					QK	19317					IVNS1ABP	10625	CD3D	915
				CRTAP	10491					RAB10	10890					JAG2	3714	CD3EAP	10849
				CRYAA	1409					RAB14	51552					JAGN1	84522	CD3G	917
				CRYBB3	1417					RAB31	11031					JAK2	3717	CD4	920
				CRYBG1	202					RAB5A	5868					JAM2	58494	CD40	958
				CRYBG3	131544					RABEP1	9135					JDP2	122953	CD40LG	959
				CRYGN	155051					RACGAP1	29127					JMJD6	23210	CD44	960
				CS	1431					RAD18	56852					JOSD1	9929	CD47	961
				CSAD	51380					RAD51AP1	10635					JPH3	57338	CD48	962
				CSDE1	7812					RAD51C	5889					JPT2	90861	CD5	921
				CSE1L	1434					RAD54L	8438					JUN	3725	CD52	1043
				CSF1	1435					RAF1	5894					JUP	3728	CD53	963
				CSF2	1437					RALBP1	10928					KALRN	8997	CD55	1604
				CSF2RB	1439					RAMP3	10268					KANK1	23189	CD59	966
				CSF3	1440					RAN	5901					KANK3	256949	CD59A	12509
				CSF3R	1441					RAP1A	5906					KAT2A	2648	CD59B	333883
				CSGALNACT2	55454					RAPH1	65059					KAT2B	8850	CD5L	922
				CSL	71832					RARA	5914					KAT6A	7994	CD6	923
				CSN1S1	1446					RARRES2	5919					KAZN	23254	CD63	967
				CSN3	1448					RASL11A	387496					KCNAB2	8514	CD68	968
				CSNK1D	1453					RASL11B	65997					KCNH2	3757	CD69	969
				CSNK1E	1454					RBBP6	5930					KCNJ2	3759	CD70	970
				CSNK1G1	53944					RBFOX1	54715					KCNJ5	3762	CD72	971
				CSNK2A1	1457					RBL1	5933					KCNJ8	3764	CD74	972
				CSNK2B	1460					RBM33	155435					KCNK1	3775	CD79A	973
				CSPP1	79848					RBM39	9584					KCNK2	3776	CD79B	974
				CSPRS	114564					RBM43	375287					KCNK5	8645	CD80	941
				CSRNP1	64651					RBM47	54502					KCNMA1	3778	CD81	975
				CSRNP2	81566					RBMS1	5937					KCNN2	3781	CD82	3732
				CSRP3	8048					RBMX	27316					KCNS2	3788	CD83	9308
				CST1	1469					RBP4	5950					KDELC1	79070	CD84	8832
				CST7	8530					RBX1	9978					KDELR3	11015	CD86	942
				CST8	10047					RCAN2	10231					KDM4A	9682	CD8A	925
				CT45A3	441519					RCHY1	25898					KDSR	2531	CD9	928
				CTAGE5	299078					RCOR3	55758					KEAP1	9817	CD93	22918
				CTBP2	1488					RDH11	51109					KHDC4	22889	CD99L2	83692
				CTC1	80169					RDH9	103142					KHK	3795	CDA	978
				CTCFL	140690					RDX	5962					KIF11	3832	CDADC1	81602
				CTDSP1	58190					REC8	9985					KIF15	56992	CDC123	8872
				CTDSP2	10106					REEP6	92840					KIF17	57576	CDC14A	8556
				CTDSPL	10217					REM1	28954					KIF18A	81930	CDC14B	8555
				CTF1	1489					REN	5972					KIF18B	146909	CDC16	8881
				CTH	1491					RETSAT	54884					KIF1A	547	CDC20	991
				CTNNA2	1496					RFC2	5982					KIF1B	23095	CDC25A	993
				CTNNA3	29119					RFC3	5983					KIF20A	10112	CDC25B	994
				CTNNAL1	8727					RFFL	117584					KIF21B	23046	CDC25C	995
				CTNND2	1501					RGCC	28984					KIF22	3835	CDC27	996
				CTPS	51797					RGS16	6004					KIF27	55582	CDC34	997
				CTRC	11330					RGS2	5997					KIF2A	3796	CDC37	11140
				CTRL	1506					RGS6	9628					KIF2C	11004	CDC42	998
				CTSF	8722					RHBDF2	79651					KIF4	16571	CDC42BPA	8476
				CTSK	1513					RHEB	6009					KIFC1	3833	CDC42EP2	10435
				CTSO	1519					RHOA	387					KISS1	3814	CDC42EP3	10602
				CTSS	1520					RHOB	388					KISS1R	84634	CDC42EP4	23580
				CTSV	1515					RHOC	389					KITLG	4254	CDC42SE1	56882
				CTSZ	1522					RHOD	29984					KLF10	7071	CDC45	8318
				CTTNBP2	83992					RIDA	10247					KLF11	8462	CDC6	990
				CTTNBP2NL	55917					RILPL2	196383					KLF15	28999	CDC7	8317
				CTXN1	404217					RIMS1	22999					KLF3	51274	CDC73	79577
				CUEDC1	404093					RIN2	54453					KLF4	9314	CDCA2	157313
				CUL2	8453					RIOK1	83732					KLF5	688	CDCA3	83461
				CUL3	8452					RND1	27289					KLF6	1316	CDCA4	55038
				CUL4A	8451					RNF11	26994					KLF9	687	CDCA5	113130
				CUL9	23113					RNF121	55298					KLHDC3	116138	CDCA8	55143
				CUTA	51596					RNF123	63891					KLHL14	57565	CDCP2	200008
				CWC22	57703					RNF146	81847					KLHL24	54800	CDH1	999
				CWF19L1	55280					RNF152	220441					KMO	8564	CDH11	1009
				CXCL11	6373					RNF6	6049					KMT2A	4297	CDH12	1010
				CXCL15	20309					RORC	6097					KMT2E	55904	CDH13	1012
				CXCL16	58191					RPA1	6117					KNDC1	85442	CDH16	1014
				CXCL17	284340					RPA2	6118					KNSTRN	90417	CDH2	1000
				CXCL3	2921					RPL13A	23521					KPNA2	3838	CDH22	64405
				CXCL6	6372					RPL18	6141					KPNA6	23633	CDH3	1001
				CXCR1	3577					RPL36	25873					KRBA1	84626	CDH4	1002
				CXCR2	3579					RPL39	6170					KRCC1	51315	CDH5	1003
				CXCR3	2833					RPS11	6205					KRR1	11103	CDH6	1004
				CXCR5	643					RPS19	6223					KRT13	3860	CDH7	1005
				CXCR7	560908					RPS2	6187					KRT18	3875	CDH8	1006
				CXORF38	159013					RPS21	6227					KRT19	3880	CDHR1	92211
				CXXC1	30827					RPS27	6232					KRT8	3856	CDHR4	389118
				CYB5B	80777					RPS6	6194					KRTCAP3	200634	CDIP1	29965
				CYB5D2	124936					RRM2	6241					KYAT3	56267	CDK1	983
				CYB5R2	51700					RSAD2	91543					L3HYPDH	112849	CDK12	51755
				CYB5RL	606495					RSPH9	221421					LAMA1	284217	CDK14	5218
				CYBA	1535					RTN4	57142					LAMA2	3908	CDK16	5127
				CYBASC3	100415396					RTN4RL1	146760					LAMC1	3915	CDK18	5129
				CYBB	1536					RUNX1	861					LAMP2	3920	CDK2	1017
				CYC1	1537					RUNX2	860					LAMP3	27074	CDK20	23552
				CYFIP2	26999					RXRA	6256					LAMTOR2	28956	CDK2AP1	8099
				CYGB	114757					RXRG	6258					LAMTOR3	8649	CDK3	1018
				CYHR1	50626					RYR2	6262					LAMTOR5	10542	CDK4	1019
				CYLD	1540					S100A10	6281					LARGE2	120071	CDK5	1020
				CYP11B2	1585					S100A13	6284					LARP7	51574	CDK5RAP1	51654
				CYP21A1	13079					S100A14	57402					LARS	51520	CDK6	1021
				CYP24A1	1591					S100A9	6280					LASP1	3927	CDK7	1022
				CYP26A1	1592					S100B	6285					LCN2	3934	CDK8	1024
				CYP26B1	56603					S1PR2	9294					LCP1	3936	CDK9	1025
				CYP2A5	13087					SAA1	6288					LDB3	11155	CDKL1	8814
				CYP2B19	13090					SAA3	20210					LDHA	3939	CDKL2	8999
				CYP2B9	13094					SAA4	6291					LDHD	197257	CDKL4	344387
				CYP2C23	226143					SAC3D1	29901					LDLR	3949	CDKL5	6792
				CYP2C37	13096					SARAF	51669					LDLRAD3	143458	CDKN1A	1026
				CYP2C55	72082					SATB2	23314					LEF1	51176	CDKN1B	1027
				CYP2C8	1558					SAYSD1	55776					LEP	3952	CDKN1C	1028
				CYP2D10	13101					SC5D	6309					LEPR	3953	CDKN2A	1029
				CYP2D12	380997					SCAMP5	192683					LGALS1	3956	CDKN2AIPNL	91368
				CYP2D13	68444					SCAP	22937					LGALS2	3957	CDKN2B	1030
				CYP2D22	56448					SCARB1	949					LGMN	5641	CDKN2C	1031
				CYP2D26	76279					SCD	6319					LGR4	55366	CDKN2D	1032
				CYP2D37-PS	627860					SCD1	20249					LHB	3972	CDKN3	1033
				CYP2D6	1565					SCIN	85477					LHCGR	3973	CDO1	1036
				CYP2D9	13105					SCN2A	6326					LHPP	64077	CDON	50937
				CYP2G1	13108					SCN3B	55800					LIAS	11019	CDPF1	150383
				CYP2J13	230459					SCNN1A	6337					LIF	3976	CDR-1	180064
				CYP2J2	1573					SCPEP1	59342					LIFR	3977	CDR1	1038
				CYP2J6	13110					SDCBP	6386					LIG1	3978	CDR2	1039
				CYP2J9	74519					SDR9C7	121214					LIMA1	51474	CDS2	8760
				CYP2S1	29785					SEBOX	645832					LIMCH1	22998	CDT1	81620
				CYP3A13	13113					SEC14L4	284904					LIMS1	3987	CDV3	55573
				CYP3A25	56388					SEC23A	10484					LIN7B	64130	CDX4	1046
				CYP3A41A	53973					SEC61A1	29927					LIPA	3988	CEACAM3	1084
				CYP3A41B	100041375					SEC61G	23480					LIPC	3990	CEBPA	1050
				CYP3A44	337924					SELENOP	6414					LIPE	3991	CEBPB	1051
				CYP3A57	622127					SEMA4A	64218					LIPG	9388	CEBPD	1052
				CYP4A12A	277753					SEMA5A	9037					LMO4	8543	CEBPE	1053
				CYP4A12B	13118					SERINC1	57515					LNPEP	4012	CEBPG	1054
				CYP4B1	1580					SERINC2	347735					LOX	4015	CEL	1056
				CYP4F11	57834					SERINC3	10955					LPAR1	1902	CELA1	1990
				CYP4F13	170716					SERINC5	256987					LPGAT1	9926	CELA2A	63036
				CYP4F15	106648					SERP1	27230					LPIN1	23175	CELA3B	23436
				CYP4F16	70101					SERPINA1	5265					LPIN2	9663	CELF1	10658
				CYP4F22	126410					SERPINA1A	20700					LPIN3	64900	CELF2	10659
				CYP51A1	1595					SERPINA3K	20714					LPL	4023	CELSR1	9620
				CYP7B1	9420					SERPINA7	6906					LPP	4026	CELSR3	1951
				CYP8B1	1582					SERPINE1	5054					LRG1	116844	CEMIP	57214
				CYS1	192668					SERPINF1	5176					LRP1	4035	CEMIP2	23670
				CYSLTR1	10800					SERPING1	710					LRP4	4038	CENPA	1058
				CYSTM1	84418					SERPINH1	871					LRRC59	55379	CENPBD1	92806
				CYTB	4519					SERTAD1	29950					LRRC7	57554	CENPE	1062
				CYTH1	9267					SESTD1	91404					LRRFIP1	9208	CENPF	1063
				CYTH3	9265					SET	6418					LRRK1	79705	CENPH	64946
				CYTH4	27128					SETD3	84193					LRRN3	54674	CENPI	2491
				CYTIP	9595					SETD4	54093					LSR	51599	CENPK	64105
				CYTL1	54360					SFPQ	6421					LSS	4047	CENPL	91687
				D16ERTD472E	67102					SFT2D1	113402					LTBP1	4052	CENPM	79019
				D5ERTD579E	320661					SGMS1	259230					LUC7L3	51747	CENPN	55839
				DAAM1	23002					SGO1	151648					LUM	4060	CENPO	79172
				DAAM2	23500					SGPP1	81537					LURAP1L	286343	CENPP	401541
				DAB2	1601					SGTB	54557					LY6E	4061	CENPQ	55166
				DAB2IP	153090					SH2B3	10019					LYRM2	57226	CENPS	378708
				DACH1	1602					SH3GL2	6456					MACF1	23499	CENPT	80152
				DACT2	168002					SH3TC2	79628					MACROD2	140733	CENPU	79682
				DAF-16	172981					SHANK2	22941					MAD1L1	8379	CENPW	387103
				DAG1	1605					SIGMAR1	10280					MAF	4094	CENPX	201254
				DAP	1611					SIK1	150094					MAFF	23764	CEP-1	172616
				DAP3	7818					SIPA1L2	57568					MAFG	4097	CEP131	22994
				DAPK2	23604					SIPA1L3	23094					MAGEE1	57692	CEP135	9662
				DAPK3	1613					SIRPA	140885					MAGI2	9863	CEP162	22832
				DAPL1	92196					SIVA1	10572					MAN2A1	4124	CEP164	22897
				DARS	1615					SLBP	7884					MAOA	4128	CEP170B	283638
				DAW1	164781					SLC10A2	6555					MAOB	4129	CEP19	84984
				DAXX	1616					SLC12A6	9990					MAP1B	4131	CEP250	11190
				DAZAP2	9802					SLC12A8	84561					MAP1LC3B	81631	CEP290	80184
				DAZL	1618					SLC15A2	6565					MAP2	4133	CEP350	9857
				DBF4	10926					SLC17A1	6568					MAP2K1	5604	CEP41	95681
				DBN1	1627					SLC1A2	6506					MAP2K2	5605	CEP55	55165
				DBNDD1	79007					SLC1A3	6507					MAP2K6	5608	CEP63	80254
				DBNDD2	55861					SLC1A4	6509					MAP3K1	4214	CEP68	23177
				DBNL	28988					SLC20A1	6574					MAP6	4135	CEP70	80321
				DCAF12L1	139170					SLC22A7	10864					MAP7	9053	CEP76	79959
				DCAF12L2	340578					SLC25A10	1468					MAPK1	5594	CEP85L	387119
				DCAF4	26094					SLC25A13	10165					MAPK11	5600	CEP95	90799
				DCAF6	55827					SLC25A20	788					MAPK13	5603	CEP97	79598
				DCAF8	50717					SLC25A25	114789					MAPK3	5595	CERKL	375298
				DCAKD	79877					SLC25A37	51312					MAPK8	5599	CERS3	204219
				DCC	1630					SLC25A4	291					MAPKAPK2	9261	CERS4	79603
				DCDC2C	728597					SLC27A3	11000					MAPKAPK3	7867	CERS6	253782
				DCK	1633					SLC2A3	6515					MAPKBP1	23005	CES1D	104158
				DCLK3	85443					SLC2A9	56606					MARCKS	4082	CES1E	13897
				DCLRE1B	64858					SLC31A2	1318					MARF1	9665	CES1F	234564
				DCP1B	196513					SLC32A1	140679					MASP2	10747	CES1G	12623
				DCP2	167227					SLC37A4	2542					MAST2	23139	CES2	8824
				DCSTAMP	81501					SLC39A14	23516					MAST3	23031	CES2B	234669
				DCT	1638					SLC39A7	7922					MAT2A	4144	CES2C	234671
				DCTD	1635					SLC41A2	84102					MATR3	9782	CES2E	234673
				DCTN4	51164					SLC41A3	54946					MAZ	4150	CES2G	72361
				DCTN6	10671					SLC44A1	23446					MBD2	8932	CES3	23491
				DCTPP1	79077					SLC45A4	57210					MBL2	4153	CETN2	1069
				DCUN1D5	84259					SLC4A1	6521					MBNL1	4154	CETN4	207175
				DDA1	79016					SLC5A11	115584					MBNL2	10150	CFAP100	348807
				DDAH2	23564					SLC5A3	6526					MBNL3	55796	CFAP43	80217
				DDB1	1642					SLC6A2	6530					MBP	4155	CFAP44	55779
				DDB2	1643					SLC6A9	6536					MBTPS1	8720	CFAP46	54777
				DDHD1	80821					SLC7A1	6541					MCAM	4162	CFAP53	220136
				DDHD2	23259					SLC7A4	6545					MCCC1	56922	CFAP54	144535
				DDI2	84301					SLC7A8	23428					MCFD2	90411	CFAP57	149465
				DDN	23109					SLCO2B1	11309					MCM10	55388	CFAP61	26074
				DDO	8528					SLCO3A1	28232					MCM2	4171	CFAP65	255101
				DDOST	1650					SLF1	84250					MCM3	4172	CFAP70	118491
				DDR1	780					SLFN5	162394					MCM3AP	8888	CFAP73	387885
				DDR2	4921					SLIT1	6585					MCM4	4173	CFB	629
				DDRGK1	65992					SMAD7	4092					MCM5	4174	CFD	1675
				DDX19A	55308					SMARCA2	6595					MCM6	4175	CFH	3075
				DDX19B	11269					SMARCA4	6597					MCM7	4176	CFHR1	3078
				DDX24	57062					SMIM3	85027					MCOLN1	57192	CFHR2	3080
				DDX25	29118					SMN1	6606					MDGA1	266727	CFI	3426
				DDX28	55794					SMURF2	64750					MDH1	4190	CFL1	1072
				DDX39A	10212					SMYD3	64754					MDH2	4191	CFL2	1073
				DDX3Y	8653					SNAI1	6615					MDM1	56890	CFLAR	8837
				DDX41	51428					SNCA	6622					MDM2	4193	CFP	5199
				DDX52	11056					SNRK	54861					ME1	4199	CFTR	1080
				DDX58	23586					SNRPF	6636					ME2	4200	CGA	1081
				DDX59	83479					SNX29	92017					MED1	5469	CGGBP1	8545
				DDX6	1656					SNX33	257364					MED14	9282	CGN	57530
				DDX60	55601					SNX7	51375					MEF2C	4208	CGREF1	10669
				DEAF1	10522					SOAT2	8435					MEG3	55384	CGRRF1	10668
				DECR1	1666					SOCS3	9021					MEGF8	1954	CH25H	9023
				DECR2	26063					SOD1	6647					MEIS1	4211	CHAC1	79094
				DEDD2	162989					SORD	6652					MELK	9833	CHAC2	494143
				DEF6	50619					SOX11	6664					MEOX2	4223	CHAD	1101
				DEF8	54849					SOX18	54345					METAP2	10988	CHADL	150356
				DEFB1	1672					SOX4	6659					METTL7B	196410	CHAF1A	10036
				DEFB41	77673					SP100	6672					MEX3B	84206	CHAF1B	8208
				DENND2D	79961					SP140	11262					MFAP3L	9848	CHAT	1103
				DENND3	22898					SPAG5	10615					MFAP4	4239	CHCHD1	118487
				DENND4A	10260					SPATS2L	26010					MFGE8	4240	CHCHD10	400916
				DENND5B	160518					SPC24	147841					MFHAS1	9258	CHCHD4	131474
				DENND6A	201627					SPC25	57405					MFSD1	64747	CHCHD5	84269
				DENR	8562					SPDL1	54908					MFSD2A	84879	CHCHD6	84303
				DEPDC1	55635					SPG20	229285					MFSD4A	148808	CHD1L	9557
				DEPDC1A	76131					SPHK1	8877					MFSD6	54842	CHD2	1106
				DEPDC1B	55789					SPNS2	124976					MGAT1	4245	CHD3	1107
				DERL1	79139					SPOCK1	6695					MGAT2	4247	CHD5	26038
				DERL2	51009					SPOCK3	50859					MGAT5	4249	CHD6	84181
				DERL3	91319					SPON2	10417					MGLL	11343	CHD7	55636
				DESI1	27351					SPOP	8405					MGP	4256	CHD8	57680
				DESI2	51029					SPP2	6694					MGST1	4257	CHD9	80205
				DET1	55070					SPR	6697					MGST2	4258	CHEK2	11200
				DFFA	1676					SPRY4	81848					MGST3	4259	CHFR	55743
				DFFB	1677					SPSB4	92369					MIA2	4253	CHI3L1	1116
				DGCR2	9993					SPTBN2	6712					MICAL2	9645	CHI3L3	295351
				DGKD	8527					SQLE	6713					MICU2	221154	CHI3L4	310771
				DGKG	1608					SQSTM1	8878					MID1IP1	58526	CHIA	27159
				DGKH	160851					SRD5A1	6715					MIDN	90007	CHIC1	53344
				DGKI	9162					SREBF2	6721					MIPEP	4285	CHID1	66005
				DGKZ	8525					SREK1	140890					MIR221	407006	CHIL3	12655
				DHDH	27294					SRF	6722					MIR30E	407034	CHIL4	104183
				DHFR	1719					SRM	6723					MKI67	4288	CHKA	1119
				DHH	50846					SRP19	6728					MKRN1	23608	CHL1	10752
				DHPS	1725					SRP72	6731					MKRN2	23609	CHMP4B	128866
				DHRS1	115817					SRPRA	6734					MLH1	4292	CHMP6	79643
				DHRS11	79154					SRRM4	84530					MMD	23531	CHN1	1123
				DHRS13	147015					SRSF1	6426					MMP11	4320	CHORDC1	26973
				DHRS2	10202					SRSF11	9295					MMP14	4323	CHPF2	54480
				DHRS7	51635					SRSF2	6427					MMP2	4313	CHPT1	56994
				DHRS7C	201140					SRSF3	6428					MMP23	26561	CHRDL1	91851
				DHX29	54505					SRSF7	6432					MMP9	4318	CHRDL2	25884
				DHX33	56919					SRXN1	140809					MNAT1	4331	CHRM1	1128
				DIAPH1	1729					SSB	6741					MOBP	4336	CHRM2	1129
				DIAPH2	1730					SSBP1	6742					MOCS2	4338	CHRM3	1131
				DIAPH3	81624					SSBP4	170463					MOGAT1	116255	CHRNA2	1135
				DIDO1	11083					SSFA2	6744					MOSPD3	64598	CHRNA4	1137
				DIMT1	27292					SSR3	6747					MOXD1	26002	CHRNA7	1139
				DIP2C	22982					SSR4	6748					MPG	4350	CHRNB1	1140
				DIRAS3	9077					SSSCA1	10534					MPHOSPH10	10199	CHST1	8534
				DIRC2	84925					ST3GAL4	6484					MPHOSPH9	10198	CHST10	9486
				DIS3	22894					ST3GAL6	10402					MPO	4353	CHST11	50515
				DISP2	85455					ST8SIA2	8128					MPP2	4355	CHST12	55501
				DIXDC1	85458					STARD4	134429					MPPED2	744	CHST13	166012
				DKK2	27123					STAU2	27067					MPZL1	9019	CHST15	51363
				DKK3	27122					STC1	6781					MR1	3140	CHST3	9469
				DKKL1	27120					STEAP4	79689					MRAS	22808	CHST4	10164
				DLAT	1737					STIP1	10963					MRPL19	9801	CHST7	56548
				DLC1	10395					STK10	6793					MRPL34	64981	CHST8	64377
				DLD	1738					STK38	11329					MRPL37	51253	CHSY3	337876
				DLEC1	9940					STK4	6789					MRPL50	54534	CHTF18	63922
				DLEU2	8847					STOM	2040					MRPS15	64960	CHUK	1147
				DLG2	1740					STON1	11037					MRPS16	51021	CIAPIN1	57019
				DLGAP2	9228					STOX2	56977					MRPS21	54460	CIART	148523
				DLGAP4	22839					STRAP	11171					MRPS24	64951	CIB2	10518
				DLL1	28514					STRN3	29966					MRPS25	64432	CIB3	117286
				DLL4	54567					STX3	6809					MRPS6	64968	CIDEA	1149
				DLST	1743					STXBP3	6814					MRVI1	10335	CIDEB	27141
				DLX1	1745					SUCLG1	8802					MS4A6A	64231	CIDEC	63924
				DLX2	1746					SULF1	23213					MSH6	2956	CIITA	4261
				DMAC1	90871					SULF2	55959					MSMO1	6307	CINP	51550
				DMAC2	55101					SULT1B1	27284					MSRB1	51734	CIP2A	57650
				DMGDH	29958					SULT2A7	638251					MSX1	4487	CIRBP	1153
				DMKN	93099					SULT5A1	57429					MT1	17748	CISD1	55847
				DMPK	1760					SURF1	6834					MT2	17750	CISD2	493856
				DMRT1	1761					SV2C	22987					MTDH	92140	CISD3	284106
				DMRT2	10655					SYNJ2	8871					MTERF3	51001	CISH	1154
				DMRTA2	63950					SYP	6855					MTF1	4520	CIT	11113
				DMTF1	9988					SYTL2	54843					MTFMT	123263	CITED2	10370
				DMTN	2039					TACC3	10460					MTG2	26164	CITED4	163732
				DNAH10	196385					TACR1	6869					MTHFD1	4522	CKAP2	26586
				DNAH11	8701					TADA2A	6871					MTHFS	10588	CKAP2L	150468
				DNAH12	201625					TAF1D	79101					MTM1	4534	CKAP4	10970
				DNAH2	146754					TAF9	6880					MTMR14	64419	CKB	1152
				DNAH3	55567					TAGLN	6876					MTMR7	9108	CKLF	51192
				DNAH5	1767					TANC1	85461					MTOR	2475	CKM	1158
				DNAH6	1768					TAP1	6890					MTPN	136319	CKMT1	12716
				DNAH9	1770					TAPBP	6892					MTTP	4547	CKMT2	1160
				DNAJA3	9093					TARDBP	23435					MTUS1	57509	CKS1B	1163
				DNAJA4	55466					TARS	6897					MUG1	17836	CKS2	1164
				DNAJB13	374407					TBC1D4	9882					MVB12B	89853	CLASRP	11129
				DNAJB2	3300					TBC1D8	11138					MVD	4597	CLBA1	122616
				DNAJB5	25822					TCEA3	6920					MVK	4598	CLCA1	1179
				DNAJB6	10049					TCF19	6941					MX2	4600	CLCA2	9635
				DNAJC11	55735					TCP1	6950					MXD3	83463	CLCA4	22802
				DNAJC18	202052					TCP11L2	255394					MXD4	10608	CLCN2	1181
				DNAJC19	131118					TCTA	6988					MXI1	4601	CLCN3	1182
				DNAJC24	120526					TDRD7	23424					MXRA8	54587	CLCN5	1184
				DNAJC25	548645					TEF	7008					MYBL2	4605	CLCN7	1186
				DNAJC5	80331					TENM4	26011					MYC	4609	CLCNKB	1188
				DNALI1	7802					TEP1	7011					MYCBP	26292	CLDN1	9076
				DNASE1L1	1774					TES	26136					MYCBP2	23077	CLDN10	9071
				DNASE1L2	1775					TESC	54997					MYCN	4613	CLDN11	5010
				DNASE1L3	1776					TESMIN	9633					MYH10	4628	CLDN14	23562
				DNASE2A	13423					TFPI2	7980					MYH11	4629	CLDN15	24146
				DNASE2B	58511					TFRC	7037					MYH6	4624	CLDN17	26285
				DNHD1	144132					TG	7038					MYL12A	10627	CLDN18	51208
				DNMBP	23268					TGFB1I1	7041					MYL3	4634	CLDN2	9075
				DNMT3L	29947					TGFB2	7042					MYL9	10398	CLDN3	1365
				DNPEP	23549					TGFBRAP1	9392					MYLK2	85366	CLDN4	1364
				DNPH1	10591					TGIF1	7050					MYLPF	29895	CLDN5	7122
				DNTT	1791					THBD	7056					MYO1B	4430	CLDN7	1366
				DOCK1	1793					THNSL2	55258					MYO1E	4643	CLDN8	9073
				DOCK10	55619					THRSP	7069					MYOCD	93649	CLEC10A	10462
				DOCK11	139818					TIMELESS	8914					MYOF	26509	CLEC11A	6320
				DOCK2	1794					TIMM8A1	30058					MYOZ2	51778	CLEC14A	161198
				DOCK3	1795					TIMM9	26520					NAA10	8260	CLEC1A	51267
				DOCK4	9732					TIMP3	7078					NAA35	60560	CLEC1B	51266
				DOCK6	57572					TINAGL1	64129					NAA50	80218	CLEC2D	29121
				DOCK8	81704					TJP1	7082					NAB2	4665	CLEC2H	94071
				DOCK9	23348					TK1	7083					NABP1	64859	CLEC3B	7123
				DOHH	83475					TKFC	26007					NAE1	8883	CLEC4A1	269799
				DOK2	9046					TKT	7086					NAIP5	17951	CLEC4A3	73149
				DOK3	79930					TM7SF2	7108					NALCN	259232	CLEC4D	338339
				DOK4	55715					TMED10	10972					NAMPT	10135	CLEC4E	26253
				DOK7	285489					TMED5	50999					NANP	140838	CLEC4F	165530
				DPAGT1	1798					TMED9	54732					NAP1L1	4673	CLEC4N	56620
				DPCD	25911					TMEM100	55273					NAP1L4	4676	CLEC7A	64581
				DPCR1	135656					TMEM141	85014					NAPRT	93100	CLEC9A	283420
				DPF3	8110					TMEM14C	51522					NARS	4677	CLHC1	130162
				DPH1	1801					TMEM173	340061					NASP	4678	CLIC3	9022
				DPH2	1802					TMEM176B	28959					NAT1	9	CLIC4	25932
				DPH3	285381					TMEM204	79652					NAT8	9027	CLIC5	53405
				DPM1	8813					TMEM208	29100					NAT8F5	69049	CLINT1	9685
				DPP6	1804					TMEM218	219854					NBL1	4681	CLIP4	79745
				DPP9	91039					TMEM255A	55026					NCAPD2	9918	CLK1	1195
				DPY19L3	147991					TMEM30A	55754					NCOA1	8648	CLK2	1196
				DPYS	1807					TMEM37	140738					NCOA4	8031	CLK4	57396
				DPYSL2	1808					TMEM38A	79041					NCOA7	135112	CLMN	79789
				DPYSL3	1809					TMEM39A	55254					NCOR1	9611	CLMP	79827
				DR1	1810					TMEM59	9528					NCOR2	9612	CLN3	1201
				DRAM1	55332					TMEM97	27346					NDEL1	81565	CLN5	1203
				DRAM2	128338					TMOD1	7111					NDN	4692	CLN6	54982
				DRC1	92749					TMPO	7112					NDRG1	10397	CLN8	2055
				DSC3	1825					TMPRSS13	84000					NDRG2	57447	CLNS1A	1207
				DSCAM	1826					TMTC2	160335					NDST1	3340	CLOCK	9575
				DSEL	92126					TMX2	51075					NDST2	8509	CLP1	10978
				DSG3	1830					TNFAIP2	7127					NDUFA13	51079	CLPB	81570
				DSN1	79980					TNFAIP6	7130					NDUFA5	4698	CLPS	1208
				DSPP	1834					TNFRSF11B	4982					NDUFA6	4700	CLPTM1L	81037
				DTD1	92675					TNFRSF1A	7132					NDUFA7	4701	CLPX	10845
				DTWD1	56986					TNKS2	80351					NDUFB10	4716	CLSPN	63967
				DTX1	1840					TNNC2	7125					NDUFB11	54539	CLSTN1	22883
				DTX3L	151636					TNNI2	7136					NDUFB2	4708	CLSTN2	64084
				DUOX1	53905					TNRC6A	27327					NDUFB4	4710	CLSTN3	9746
				DUOXA1	90527					TNS1	7145					NDUFB9	4715	CLTB	1212
				DUS2	54920					TNS3	64759					NDUFC1	4717	CLTC	1213
				DUS4L	11062					TOMM20	9804					NDUFS1	4719	CLU	1191
				DUSP10	11221					TOR1AIP2	163590					NDUFS5	4725	CLUH	23277
				DUSP13	51207					TOR1B	27348					NDUFS6	4726	CLYBL	171425
				DUSP16	80824					TOR3A	64222					NDUFS7	374291	CMAH	12763
				DUSP19	142679					TOX	9760					NEB	4703	CMAS	55907
				DUSP23	54935					TOX3	27324					NECAB1	64168	CMBL	134147
				DUSP26	78986					TPD52	7163					NEDD9	4739	CMC2	56942
				DUSP28	285193					TPI1	7167					NEFL	4747	CMKLR1	1240
				DUSP3	1845					TPM1	7168					NEK4	6787	CMPK1	51727
				DUSP4	1846					TPM3	7170					NEK7	140609	CMPK2	129607
				DUSP7	1849					TPM4	7171					NET1	10276	CMTM2A	73381
				DUSP8	1850					TPMT	7172					NEXN	91624	CMTM4	146223
				DUSP9	1852					TPP1	1200					NFAT5	10725	CMTM8	152189
				DVL2	1856					TPRA1	131601					NFATC3	4775	CMTR1	23070
				DVL3	1857					TPX2	22974					NFE2L2	4780	CMTR2	55783
				DXBAY18	574405					TRAIP	10293					NFIA	4774	CMYA5	202333
				DYDC2	84332					TRAPPC6B	122553					NFIX	4784	CNDP2	55748
				DYM	54808					TRH	7200					NFKB1	4790	CNFN	84518
				DYNC1I2	1781					TRIM2	23321					NFKB2	4791	CNGA1	1259
				DYNC2H1	79659					TRIP13	9319					NFKBIA	4792	CNGA2	1260
				DYNC2LI1	51626					TRMT61A	115708					NFYB	4801	CNGB3	54714
				DYNLL2	140735					TRPS1	7227					NFYC	4802	CNKSR2	22866
				DYNLRB2	83657					TSC1	7248					NGB	58157	CNN1	1264
				DYNLT1	6993					TSC22D3	1831					NGF	4803	CNN3	1266
				DYNLT3	6990					TSEN2	80746					NGFR	4804	CNNM2	54805
				DYRK1B	9149					TSPAN11	441631					NHLRC2	374354	CNNM3	26505
				DYX1C1	67685					TSPAN15	23555					NHLRC3	387921	CNNM4	26504
				DZANK1	55184					TSPAN2	10100					NHP2	55651	CNO	40620
				DZIP1	22873					TSPAN4	7106					NID1	4811	CNOT1	23019
				E2F1	1869					TSPAN5	10098					NIF3L1	60491	CNOT11	55571
				E2F3	1871					TSPAN7	7102					NIPAL2	79815	CNOT4	4850
				E2F4	1874					TST	7263					NKTR	4820	CNOT9	9125
				E2F5	1875					TSTA3	7264					NLGN1	22871	CNP	1267
				E2F6	1876					TTC3	7267					NLN	57486	CNPY4	245812
				E4F1	1877					TTC39A	22996					NLRX1	79671	CNR1	1268
				EAF2	55840					TTC8	123016					NME2	4831	CNR2	1269
				EAPP	55837					TTF2	8458					NME3	4832	CNRIP1	25927
				EAR1	13586					TTK	7272					NME4	4833	CNST	163882
				EAR6	93719					TTYH2	94015					NMNAT2	23057	CNTFR	1271
				EBF1	1879					TUBA1A	7846					NMT1	4836	CNTLN	54875
				EBI3	10148					TUBA1B	10376					NMT2	9397	CNTN1	1272
				EBNA1BP2	10969					TUBB3	10381					NOCT	25819	CNTNAP1	8506
				EBPL	84650					TUBB5	22154					NOL7	51406	CNTNAP2	26047
				ECD	11319					TUBB6	84617					NOL8	55035	CNTRL	11064
				ECE2	9718					TWF1	5756					NOLC1	9221	COA5	493753
				ECHDC1	55862					TWSG1	57045					NONO	4841	COA6	388753
				ECHDC3	79746					TXN2	25828					NOP56	10528	COA7	65260
				ECM2	1842					TXNIP	10628					NOP58	51602	COBL	23242
				ECT2	1894					TXNRD1	7296					NOS2	4843	COBLL1	22837
				EDA	1896					UBE2I	7329					NOS3	4846	COCH	1690
				EDEM1	9695					UBE2J1	51465					NOSIP	51070	COL12A1	1303
				EDEM3	80267					UBE2J2	118424					NOTCH2	4853	COL13A1	1305
				EDIL3	10085					UBE2L6	9246					NOTCH3	4854	COL14A1	7373
				EDNRB	1910					UBE3C	9690					NOTCH4	4855	COL15A1	1306
				EEF1A2	1917					UBL4A	8266					NPAS2	4862	COL16A1	1307
				EEF1AKMT1	221143					UBL7	84993					NPC1	4864	COL17A1	1308
				EEF1B2	1933					UBQLN1	29979					NPC2	10577	COL18A1	80781
				EEF1E1	9521					UBTF	7343					NPEPO	290963	COL1A1	1277
				EEF2KMT	196483					UCHL5	51377					NPL	80896	COL1A2	1278
				EEPD1	80820					UFD1	7353					NPM1	4869	COL20A1	57642
				EFCAB1	79645					UGDH	7358					NPPA	4878	COL23A1	91522
				EFCAB10	100130771					UGT1A10	54575					NPR2	4882	COL24A1	255631
				EFCAB12	90288					UGT1A6	54578					NQO1	1728	COL25A1	84570
				EFCAB14	9813					UHRF1	29128					NQO2	4835	COL3A1	1281
				EFCC1	79825					UIMC1	51720					NR0B1	190	COL4A1	1282
				EFEMP1	2202					UNC119	9094					NR0B2	8431	COL4A2	1284
				EFEMP2	30008					UNG	7374					NR1D1	9572	COL4A3	1285
				EFHB	151651					UPK1B	7348					NR1D2	9975	COL4A4	1286
				EFHC1	114327					UQCRB	7381					NR1H2	7376	COL4A5	1287
				EFHD1	80303					UQCRQ	27089					NR1H3	10062	COL4A6	1288
				EFHD2	79180					URAD	646625					NR1H4	9971	COL5A1	1289
				EFNA5	1946					USF2	7392					NR1I2	8856	COL5A2	1290
				EFNB3	1949					USH1C	10083					NR1I3	9970	COL5A3	50509
				EFR3B	22979					USO1	8615					NR2F6	2063	COL6A2	1292
				EFTUD2	9343					USP14	9097					NR3C1	2908	COL6A3	1293
				EGFL7	51162					USP2	9099					NR4A1	3164	COL7A1	1294
				EHBP1	23301					UXS1	80146					NR4A2	4929	COL8A2	1296
				EHD1	10938					VAMP2	6844					NR4A3	8013	COLEC10	10584
				EHF	26298					VCL	7414					NR5A2	2494	COLEC11	78989
				EHMT1	79813					VDAC2	7417					NRBP2	340371	COLGALT1	79709
				EI24	9538					VEGFC	7424					NRCAM	4897	COLGALT2	23127
				EID1	23741					VEZF1	7716					NREP	9315	COLQ	8292
				EID2	163126					VKORC1	79001					NRG1	3084	COMMD1	150684
				EID3	493861					VKORC1L1	154807					NRK	203447	COMMD10	51397
				EIF1A	13664					VMP1	81671					NRM	11270	COMMD6	170622
				EIF1AD	84285					VWF	7450					NRN1	51299	COMT	1312
				EIF1AX	1964					WDR41	55255					NRP1	8829	COMTD1	118881
				EIF2A	83939					WDR45	11152					NRP2	8828	COP1	64326
				EIF2B3	8891					WDR72	256764					NRTN	4902	COPE	11316
				EIF2B5	8893					WDR95	381693					NRXN1	9378	COPG2	26958
				EIF2S3X	26905					WFDC1	58189					NSD1	64324	COPRS	55352
				EIF2S3Y	26908					WFDC18	14038					NSDHL	50814	COPS3	8533
				EIF3A	8661					WIF1	11197					NSF	4905	COPS4	51138
				EIF3B	8662					WLS	79971					NSFL1C	55968	COPS7B	64708
				EIF3E	3646					WSB2	55884					NSL1	25936	COPS9	150678
				EIF3I	8668					XBP1	7494					NT5DC2	64943	COPZ1	22818
				EIF4A2	1974					XIAP	331					NT5E	4907	COQ10A	93058
				EIF4A3	9775					XK	7504					NTF3	4908	COQ10B	80219
				EIF4B	1975					XKR8	55113					NTRK2	4915	COQ4	51117
				EIF4E2	9470					XPNPEP1	7511					NTSR2	23620	COQ7	10229
				EIF4EBP2	1979					XRCC3	7517					NUBP1	4682	COQ8A	56997
				EIF4ENIF1	56478					YBX1	4904					NUBPL	80224	COQ8B	79934
				EIF4G1	1981					YBX3	8531					NUCB1	4924	CORIN	10699
				EIF4G2	1982					YPEL3	83719					NUCB2	4925	CORO1A	11151
				EIF4G3	8672					YWHAB	7529					NUDC	10726	CORO1B	57175
				EIF4H	7458					YWHAE	7531					NUDT1	4521	CORO1C	23603
				EIF5	1983					YWHAH	7533					NUDT14	256281	CORO2A	7464
				EIF5A	1984					YWHAQ	10971					NUDT16L1	84309	CORO7	79585
				EIF5A2	56648					ZAP70	7535					NUDT2	318	CORT	1325
				EIF6	3692					ZBTB20	26137					NUDT4	11163	COTL1	23406
				EIPR1	7260					ZBTB46	140685					NUDT5	11164	COX1	4512
				ELA2	403061					ZC3H11A	9877					NUFIP1	26747	COX11	1353
				ELAC1	55520					ZC3H8	84524					NUMA1	4926	COX16	51241
				ELAC2	60528					ZDHHC13	54503					NUMB	8650	COX18	285521
				ELANE	1991					ZFAND2A	90637					NUP50	10762	COX19	90639
				ELAVL4	1996					ZFAND5	7763					NUPR1	26471	COX2	4513
				ELK1	2002					ZFP185	22673					OAT	4942	COX3	4514
				ELK3	2004					ZMYND11	10771					OCLN	100506658	COX4I1	1327
				ELL	8178					ZMYND19	116225					ODC1	4953	COX5A	9377
				ELL3	80237					ZNHIT1	10467					ODF2	4957	COX6A1	1337
				ELMO1	9844					ZSWIM6	57688					OIP5	11339	COX6B2	125965
				ELMO3	79767					ZWILCH	55055					OLFM1	10439	COX7A1	1346
				ELMOD1	55531					ZWINT	11130					ONECUT1	3175	COX7A2	1347
				ELMOD3	84173											OPCML	4978	COX7A2L	9167
				ELN	2006											OPLAH	26873	COX8B	12869
				ELOB	6923											OPTN	10133	CP	1356
				ELOF1	84337											ORC2	4999	CPA1	1357
				ELOVL1	64834											ORC4	5000	CPA3	1359
				ELOVL2	54898											ORC5	5001	CPB1	1360
				ELOVL3	83401											ORM1	5004	CPB2	1361
				ELOVL4	6785											OSBPL5	114879	CPE	1363
				ELOVL7	79993											OSBPL9	114883	CPEB1	64506
				ELP5	23587											OSGIN1	29948	CPEB3	22849
				EMC10	284361											OSMR	9180	CPED1	79974
				EMC3	55831											OSR1	130497	CPLX2	10814
				EMC8	10328											OSR2	116039	CPM	1368
				EMC9	51016											OSTF1	26578	CPNE2	221184
				EME2	197342											OTOG	340990	CPNE5	57699
				EMG1	10436											OTT	18422	CPNE8	144402
				EMID1	129080											OTUD7B	56957	CPOX	1371
				EMILIN1	11117											OXCT1	5019	CPPED1	55313
				EMILIN2	84034											P2RX2	22953	CPQ	10404
				EML1	2009											P2RY1	5028	CPS1	1373
				EML4	27436											P2RY2	5029	CPSF4L	642843
				ENDOG	2021											P2RY6	5031	CPT1A	1374
				ENDOV	284131											P3H1	64175	CPT1B	1375
				ENG	2022											P4HA3	283208	CPT1C	126129
				ENGASE	64772											P4HTM	54681	CPT2	1376
				ENHO	375704											PA2G4	5036	CPTP	80772
				ENKUR	219670											PABPC1	26986	CPVL	54504
				ENO3	2027											PABPN1	8106	CPXM1	56265
				ENO4	387712											PAH	5053	CPZ	8532
				ENOX2	10495											PAIP1	10605	CR1L	1379
				ENPEP	2028											PAIP2	51247	CR2	1380
				ENPP2	5168											PAK1IP1	55003	CRABP2	1382
				ENPP5	59084											PALM	5064	CRACR2B	283229
				ENSA	2029											PALMD	54873	CRADD	8738
				ENTPD2	954											PAM	5066	CRAMP1	57585
				ENTPD3	956											PAPPA	5069	CRAT	1384
				ENTPD5	957											PAPSS1	9061	CRB1	23418
				ENTPD6	955											PAPSS2	9060	CRB3	92359
				ENTPD8	377841											PAQR9	344838	CRBN	51185
				ENY2	56943											PARM1	25849	CRCP	27297
				EOGT	285203											PARP1	142	CRCT1	54544
				EPAS1	2034											PARP16	54956	CREB1	1385
				EPB41L4A-AS1	114915											PARVB	29780	CREB3	10488
				EPB41L4B	54566											PAWR	5074	CREB3L1	90993
				EPB41L5	57669											PAX6	5080	CREB3L2	64764
				EPC1	80314											PBK	55872	CREB3L3	84699
				EPC2	26122											PBXIP1	57326	CREB5	9586
				EPGN	255324											PCCA	5095	CREBBP	1387
				EPHA1	2041											PCDH7	5099	CREBL2	1389
				EPHA2	1969											PCDHB6	56130	CREBRF	153222
				EPHA5	2044											PCK1	5105	CREBZF	58487
				EPHB2	2048											PCLAF	9768	CREG1	8804
				EPHB3	2049											PCNA	5111	CRELD1	78987
				EPHB4	2050											PCOLCE	5118	CRELD2	79174
				EPHB6	2051											PCSK1N	27344	CREM	1390
				EPHX4	253152											PCSK5	5125	CRHR2	1395
				EPM2AIP1	9852											PCTP	58488	CRIP1	1396
				EPN2	22905											PCYT1A	5130	CRIP2	1397
				EPOR	2057											PDCD10	11235	CRISPLD1	83690
				EPPK1	83481											PDCD11	22984	CRISPLD2	83716
				EPS8L2	64787											PDCD4	27250	CRK	1398
				EPSTI1	94240											PDCL	5082	CRLF2	64109
				EPYC	1833											PDCL3	79031	CRLF3	51379
				ERAP1	51752											PDE2A	5138	CRLS1	54675
				ERBB4	2066											PDE4B	5142	CRMP1	1400
				ERBIN	55914											PDE9A	5152	CRNKL1	51340
				ERC2	26059											PDGFA	5154	CROCC	9696
				ERCC1	2067											PDGFRA	5156	CROT	54677
				ERCC2	2068											PDGFRL	5157	CRP	1401
				ERCC3	2071											PDIA3	2923	CRTAM	56253
				ERCC4	2072											PDIA6	10130	CRTAP	10491
				ERCC6L	54821											PDK1	5163	CRY2	1408
				ERCC8	1161											PDK2	5164	CRYAA	1409
				ERDR1	170942											PDK4	5166	CRYAB	1410
				ERFE	151176											PDLIM2	64236	CRYBB3	1417
				ERG	2078											PDP1	54704	CRYBG1	202
				ERGIC1	57222											PDP2	57546	CRYBG3	131544
				ERGIC2	51290											PDPN	10630	CRYGN	155051
				ERGIC3	51614											PDSS2	57107	CRYL1	51084
				ERH	2079											PDXK	8566	CRYM	1428
				ERLEC1	27248											PDZD2	23037	CS	1431
				ERLIN1	10613											PEBP1	5037	CSAD	51380
				ERLIN2	11160											PECAM1	5175	CSDE1	7812
				ERMN	57471											PECR	55825	CSE1L	1434
				ERMP1	79956											PELO	53918	CSF1	1435
				ERN2	10595											PENK	5179	CSF1R	1436
				ERO1LB	67475											PEPD	5184	CSF2	1437
				ERP29	10961											PER1	5187	CSF2RB	1439
				ERP44	23071											PER2	8864	CSF3	1440
				ES1	30237											PER3	8863	CSF3R	1441
				ESCO1	114799											PEX11A	8800	CSGALNACT2	55454
				ESD	2098											PEX16	9409	CSL	71832
				ESF1	51575											PEX19	5824	CSN1S1	1446
				ESM1	11082											PEX2	5828	CSN2	1447
				ESRP1	54845											PEX3	8504	CSN3	1448
				ESRP2	80004											PFDN4	5203	CSNK1D	1453
				ESYT1	23344											PFKP	5214	CSNK1E	1454
				ETFRF1	144363											PFN2	5217	CSNK1G1	53944
				ETHE1	23474											PGAM1	5223	CSNK1G2	1455
				ETL4	100144434											PGD	5226	CSNK2A1	1457
				ETNK1	55500											PGK1	5230	CSNK2A2	1459
				ETNK2	55224											PGM1	5236	CSNK2B	1460
				ETNPPL	64850											PGM3	5238	CSPG4	1464
				ETV1	2115											PGPEP1	54858	CSPP1	79848
				ETV4	2118											PGR	5241	CSPRS	114564
				ETV5	2119											PHACTR2	9749	CSRNP1	64651
				ETV6	2120											PHEX	5251	CSRNP2	81566
				EVA1A	84141											PHF20L1	51105	CSRP1	1465
				EVA1B	55194											PHGDH	26227	CSRP3	8048
				EVC	2121											PHIP	55023	CST1	1469
				EVC2	132884											PHLDA1	22822	CST3	1471
				EVI2B	2124											PHLDB1	23187	CST7	8530
				EVI5	7813											PHPT1	29085	CST8	10047
				EVI5L	115704											PHYH	5264	CSTB	1476
				EVL	51466											PI4K2B	55300	CSTF3	1479
				EVPL	2125											PICALM	8301	CT45A3	441519
				EXOC6B	23233											PICK1	9463	CTAGE5	299078
				EXOSC1	51013											PIGK	10026	CTBP2	1488
				EXOSC3	51010											PIGS	94005	CTC1	80169
				EXOSC6	118460											PIGY	84992	CTCFL	140690
				EXOSC7	23016											PIH1D1	55011	CTDSP1	58190
				EXOSC8	11340											PIK3C2G	5288	CTDSP2	10106
				EXPH5	23086											PIK3IP1	113791	CTDSPL	10217
				EXTL1	2134											PIK3R1	5295	CTF1	1489
				EYA1	2138											PIMREG	54478	CTGF	1490
				EYA2	2139											PITPNA	5306	CTH	1491
				EYA3	2140											PITRM1	10531	CTLA2A	13024
				EYA4	2070											PJA2	9867	CTNNA2	1496
				EZH1	2145											PKIA	5569	CTNNA3	29119
				F13A1	2162											PKIG	11142	CTNNAL1	8727
				F13B	2165											PKLR	5313	CTNNB1	1499
				F2RL2	2151											PKM	5315	CTNND1	1500
				FAAH	2166											PLA1A	51365	CTNND2	1501
				FABP2	2169											PLA2G12A	81579	CTPS	51797
				FABP7	2173											PLA2G2E	30814	CTPS2	56474
				FADS2	9415											PLA2G4A	5321	CTRB1	1504
				FAHD2A	51011											PLA2G5	5322	CTRC	11330
				FAIM	55179											PLA2G6	8398	CTRL	1506
				FAM105A	54491											PLAC8	51316	CTSA	5476
				FAM107B	83641											PLAGL1	5325	CTSB	1508
				FAM110A	83541											PLB1	151056	CTSC	1075
				FAM111A	63901											PLBD1	79887	CTSD	1509
				FAM114A2	10827											PLCB1	23236	CTSE	1510
				FAM117B	150864											PLCB4	5332	CTSF	8722
				FAM118A	55007											PLCH1	23007	CTSH	1512
				FAM120B	84498											PLCL1	5334	CTSK	1513
				FAM120C	54954											PLD1	5337	CTSL	1514
				FAM122A	116224											PLEKHA3	65977	CTSO	1519
				FAM122C	159091											PLEKHA4	57664	CTSS	1520
				FAM126B	285172											PLEKHA6	22874	CTSV	1515
				FAM131A	131408											PLEKHB1	58473	CTSZ	1522
				FAM13A	10144											PLEKHF1	79156	CTTN	2017
				FAM13B	51306											PLEKHO1	51177	CTTNBP2	83992
[truncated: 7,725 more rows]

## Sheet: CTDInteracting_top250genes
EstrogenInteractingGenes_EEDInteractingGenes_PADVascularRemoldingGenes_intersect	Gene.symbol	P.Value	t	B	logFC
CCNA2	ID3	1.33e-05	5.00963	2.84797	0.339476
FOS	LY6E	0.000163	-4.19179	0.75818	-0.499669
G0S2	FOS	0.000246	-4.05292	0.41155	-0.763379
GADD45A	PTP4A1	0.000409	-3.8806	-0.01352	-0.499996
ICAM1	NAMPT	0.000543	-3.78307	-0.25131	-1.00195
ID3	CCNA2	0.000688	3.70132	-0.44885	0.432983
LY6E	GADD45A	0.000701	-3.69468	-0.46483	-0.545775
NAMPT	G0S2	0.00107	-3.5471	-0.81683	-1.96506
PTP4A1	ICAM1	0.00114	-3.52488	-0.86932	-0.316669
ABCB11	ING1	3.11e-07	-6.21066	5.94566	-0.316883
ABCC3	LUC7L3	7.46e-06	5.19657	3.33178	0.465676
ABHD2	STK17B	2.7e-05	-4.78248	2.26185	-0.681328
ACAA2	JRK	4.65e-05	4.60521	1.80672	0.259439
ACOX1	TFB1M	6.06e-05	4.51847	1.58503	0.266278
ACSL5	DSC2	9.81e-05	-4.35971	1.18143	-0.995954
ACTA1	PLAUR	0.000101	-4.34923	1.15491	-0.814898
ADIPOQ	ZNF493	0.00018	4.15761	0.67255	0.617153
ADORA1	PPP1R15A	0.000211	-4.1048	0.54065	-0.901029
AFP	PDZD8	0.000246	-4.05268	0.41096	-0.316561
AHR	FCAR	0.000331	-3.95222	0.1624	-0.991231
AKAP12	ZNF736	0.000336	3.94743	0.15061	0.372573
AKT1	SRSF11	0.000359	3.92459	0.0944	0.234109
ALAD	GLUL	0.000406	-3.88255	-0.00876	-0.526192
ALCAM	HTT	0.000534	3.78863	-0.23782	0.202098
ALDH2	TMEM267	1.49e-08	7.19052	8.3927	1.02107
ALDOA	SELPLG	8.86e-07	-5.8771	5.09121	-0.328325
ALPL	GCN1	1.16e-06	5.79093	4.8693	0.276473
ANP32A	RAB22A	1.2e-06	-5.78143	4.84479	-0.311726
ANXA3	IMPAD1	2.97e-06	-5.49071	4.09359	-0.47414
APEX1	RBM5	3.04e-06	5.4835	4.07495	0.359085
APOE	SOCS3	3.92e-06	-5.40251	3.86522	-0.486174
AR	BEX4	4.7e-06	-5.34484	3.71586	-0.588179
AREG	FAM198B	4.83e-06	-5.33574	3.69227	-0.594213
ARG1	GALK2	8.98e-06	-5.13714	3.17789	-0.499602
ARPC1B	LCORL	1.06e-05	5.08514	3.04328	0.386233
ATF3	ZNF24	1.18e-05	-5.04803	2.94727	-0.423658
ATF4	ZBTB40	1.22e-05	5.03977	2.92592	0.30549
ATP1B1	NAPA	1.43e-05	-4.9872	2.79	-0.308406
ATP1B3	PANK2	1.48e-05	-4.97635	2.76195	-0.505494
B2M	MIR6125	1.71e-05	-4.92985	2.64182	-0.537954
BACE2	COA5	1.86e-05	4.90176	2.5693	0.280495
BAX	CREBRF	2.02e-05	-4.87578	2.50227	-0.597671
BCAT1	PRKRIP1	2.12e-05	-4.86008	2.46178	-0.20232
BCL2	RHOU	2.15e-05	-4.85619	2.45175	-0.560671
BDNF	TAGAP	3.06e-05	-4.74114	2.15549	-0.729468
BHLHE40	PRDM15	3.38e-05	4.70892	2.07268	0.259663
BNIP3L	PMAIP1	3.85e-05	-4.66632	1.96332	-0.59958
BTG1	PLPPR4	3.92e-05	-4.66093	1.9495	-0.317471
BTG2	ZSCAN20	4.08e-05	4.64801	1.91638	0.214914
BUB1B	DUSP5	5e-05	-4.58123	1.74537	-0.644065
C1S	CDV3	5.6e-05	-4.54413	1.65053	-0.577098
C3	ZNF500	5.85e-05	4.52995	1.61434	0.339295
CADM1	PTCD3	5.9e-05	4.52708	1.607	0.43022
CASP1	NSUN5	6.15e-05	4.51341	1.57212	0.246925
CASP3	CHST11	6.31e-05	-4.50487	1.55034	-0.449268
CASP8	SAMSN1	6.65e-05	-4.48807	1.50754	-0.786043
CAV1	CDC7	6.67e-05	4.48667	1.50396	0.398176
CBFA2T3	MFSD4B	7.32e-05	4.45637	1.42681	0.431911
CCL2	DIS3L2	7.41e-05	4.45223	1.41628	0.494628
CCNB1	ZFP36	7.98e-05	-4.42804	1.35478	-0.461144
CCND1	JUNB	8.19e-05	-4.41926	1.33247	-0.522614
CCNE1	BCL2A1	8.2e-05	-4.41882	1.33134	-0.791213
CCNG1	OGT	8.64e-05	4.40172	1.28793	0.435207
CCR2	RBM4	9.68e-05	4.36429	1.19304	0.424204
CD151	NFS1	0.000111	4.31922	1.079	0.198547
CD36	ZNF606	0.000112	4.31577	1.07029	0.321253
CD44	COCH	0.000116	4.30387	1.04023	0.523957
CD55	ETNK1	0.000117	-4.30077	1.0324	-0.491165
CD81	AHI1	0.000124	4.28259	0.98653	0.346916
CD82	USP46	0.000124	-4.28095	0.9824	-0.415822
CD9	STX11	0.000129	-4.26912	0.95257	-0.724575
CD99L2	NFIL3	0.00013	-4.26759	0.94872	-0.635018
CDC20	CCNL1	0.000132	-4.26133	0.93295	-0.520448
CDC25C	NSUN6	0.00014	4.24268	0.88601	0.633996
CDC42SE1	COPB1	0.000142	4.23808	0.87445	0.46926
CDH1	PTCRA	0.000156	-4.20614	0.79419	-0.275425
CDH2	ATG16L1	0.000165	4.18756	0.74757	0.299563
CDK1	OASL	0.000168	-4.18117	0.73157	-0.5353
CDK2	FFAR2	0.000169	-4.17816	0.72401	-1.22475
CDK4	LSM8	0.000176	4.16578	0.69302	0.494971
CDKN1A	LEAP2	0.000177	4.16355	0.68744	0.394534
CEBPA	RNF139	0.000177	-4.16258	0.685	-0.227541
CEBPB	SIGMAR1	0.000191	-4.13799	0.6235	-0.371171
CEBPD	RPS6KA3	0.000201	-4.12012	0.57888	-0.179565
CELF2	KLF3-AS1	0.000203	4.11812	0.57387	0.388366
CHAC2	OCLN	0.000203	4.1179	0.57333	0.536271
CHRM3	IDNK	0.000206	4.11337	0.56202	0.529894
CITED2	PTGER2	0.000209	-4.10716	0.54653	-0.316332
CKB	PRMT2	0.000219	4.09207	0.50893	0.347245
CKS1B	ZNF564	0.000219	4.09209	0.50897	0.287724
CKS2	NUDT21	0.000228	-4.0786	0.47539	-0.324577
CLCA1	CCNT2	0.000234	4.06996	0.45391	0.313319
CLU	SEC23IP	0.000235	4.06877	0.45094	0.232186
COMT	ZNF879	0.000242	4.05812	0.42447	0.382606
CP	PTAR1	0.000243	4.05678	0.42114	0.2971
CRABP2	LOC100507577///LONP2	0.000244	4.05565	0.41833	0.391916
CREBBP	ZNF585A	0.000244	4.05533	0.41752	0.379065
CRISPLD2	PGRMC1	0.000245	-4.05474	0.41608	-0.623446
CRYAB	FLJ45513	0.000249	4.04913	0.40213	0.313633
CTNNB1	PRKCSH	0.000251	-4.04546	0.39302	-0.278323
CTNND1	DET1	0.000254	4.04167	0.38363	0.311027
CTSB	SDCBP2-AS1	0.00026	4.03381	0.36411	0.549563
CTSC	CCDC93	0.000262	4.0321	0.35987	0.205385
CTSD	DGKD	0.000268	4.02442	0.34085	0.268481
CTSH	ZNF844	0.000275	4.01534	0.31833	0.340689
CTSL	SASS6	0.000285	4.00314	0.28814	0.197486
CXCL10	ZNF3	0.000286	4.00148	0.28403	0.27067
CXCL12	THUMPD2	0.000287	4.00107	0.28302	0.225332
CYCS	INPP5F	0.000291	3.99668	0.27216	0.32571
CYP11A1	ZNF600	0.000291	3.99569	0.26971	0.556434
CYP17A1	NPIPA5///NPIPB6///NPIPB8///NPIPB3	0.000296	3.99091	0.2579	0.255247
CYP19A1	MPV17	0.0003	-3.9861	0.24601	-0.255298
CYP1A1	QSER1	0.000305	3.98024	0.23153	0.380324
CYP1A2	RNF34	0.000306	3.97921	0.22899	0.464142
CYP1B1	SNAP23	0.000309	-3.97621	0.22157	-0.556844
CYP2A4	ZNF207	0.000312	3.97201	0.21122	1.00481
CYP2B6	C1QTNF3	0.000325	3.95898	0.17906	0.278605
CYP2E1	IQSEC1	0.000325	3.95857	0.17807	0.213235
CYP3A4	CREB3L2	0.000332	-3.95161	0.16091	-0.259902
CYR61	TBC1D15	0.000343	-3.94063	0.13386	-0.232131
DCN	SIPA1L1	0.000356	-3.92732	0.10112	-0.359158
DDAH1	SAA2-SAA4///SAA2///SAA1	0.00036	-3.92357	0.09191	-0.229439
DDIT3	ZFYVE27	0.000362	3.92174	0.0874	0.17594
DDIT4L	MALSU1	0.00037	3.91483	0.07041	0.158637
DNMT1	LOC100134445	0.000371	3.91322	0.06646	0.408333
DNMT3A	ADAM23	0.000374	-3.9111	0.06126	-0.377946
DNMT3B	MTMR9	0.000386	3.90013	0.03434	0.238586
DPYD	UNC93B1	0.000386	-3.89973	0.03336	-0.411126
DUSP1	BORCS7	0.000389	-3.89747	0.0278	-0.343023
DUSP6	CCNL2	0.000402	3.88656	0.00107	0.332742
DYRK2	COX15	0.000405	-3.88371	-0.00592	-0.222285
E2F8	MRPL20	0.000406	3.88262	-0.00859	0.152653
ECM1	TREM1	0.00041	-3.87956	-0.01608	-0.544154
EEF2	GUCY1B3	0.000411	-3.87886	-0.01779	-0.66674
EFNA1	KIAA0907	0.000415	3.87546	-0.02611	0.332974
EGF	RBM17	0.000422	3.8697	-0.04022	0.197982
EGFR	TLR4	0.00043	-3.86284	-0.057	-0.867199
EGR1	SUGP2	0.000434	3.85962	-0.06485	0.306273
EGR2	REST	0.000445	-3.8513	-0.08519	-0.369773
EHD4	NAPEPLD	0.00045	3.84751	-0.09444	0.314584
EIF2S2	POLR1C	0.000462	3.8385	-0.11643	0.369966
ELL2	PAPD7	0.000464	3.83726	-0.11947	0.285162
EMP1	GOLGA8N	0.000465	3.83619	-0.12207	0.487077
ENC1	POP4	0.000492	3.81696	-0.16892	0.346407
ENO1	ZBED5	0.000493	3.81603	-0.17119	0.287378
EP300	TUBB4B	0.000495	-3.81497	-0.17378	-0.243744
EPHX1	FTSJ1	0.000502	-3.80975	-0.18648	-0.187611
ERBB2	NPIPB15	0.000509	3.80557	-0.19665	0.428329
ESR1	CDADC1	0.000514	-3.80189	-0.20559	-0.250297
ESR2	EGLN1	0.000522	-3.79641	-0.21891	-0.30604
ESRRA	PDLIM7	0.000522	-3.79668	-0.21825	-0.266039
ETF1	NSUN5P1	0.000537	3.78696	-0.24185	0.251516
EVI2A	MIR181A2HG	0.000539	3.78555	-0.24528	0.605424
EZH2	ZNF439	0.000544	3.78228	-0.25323	0.597145
EZR	ZNF239	0.000548	3.78013	-0.25843	0.436146
FABP3	PIM3	0.00055	-3.77864	-0.26205	-0.28964
FABP4	NSUN5P2	0.000556	3.77467	-0.27167	0.305379
FABP5	AP4B1	0.000557	3.77406	-0.27315	0.241679
FADD	CPD	0.000565	-3.76947	-0.28427	-0.283768
FAM102A	CCDC71L	0.000572	-3.76512	-0.29483	-0.289309
FAM107A	LOC286437	0.000573	3.76463	-0.29601	0.29366
FAS	ATP8B1	0.000576	3.76242	-0.30136	0.404786
FBXO30	MIR4697	0.000576	-3.7626	-0.30092	-0.170812
FCGBP	CXCL8	0.000578	-3.76159	-0.30337	-1.8845
FCGR2B	ARF1	0.000582	-3.75888	-0.30992	-0.130738
FDPS	PIAS2	0.000582	3.759	-0.30965	0.320696
FERMT2	PRPF4B	0.000588	3.75544	-0.31826	0.533742
FHL2	C5orf34	0.000601	3.74818	-0.33582	0.266693
FILIP1L	LRIG2	0.000607	3.74477	-0.34406	0.412656
FKBP4	ZNF441	0.000608	3.74414	-0.34558	0.276729
FMO1	LOC101929734	0.000611	3.74227	-0.3501	0.407988
FSHB	NTMT1	0.000613	-3.74098	-0.35322	-0.240997
FXYD4	AP5M1	0.000631	3.73128	-0.37664	0.329631
G3BP1	SH3BP5-AS1	0.000658	3.71671	-0.41179	0.358818
GADD45G	LOC107985971	0.000662	3.71463	-0.41682	0.518543
GAS6	CREBZF	0.000666	3.71213	-0.42282	0.570073
GATA3	ALG13	0.000667	3.71163	-0.42404	0.455056
GCK	ITGB1	0.000667	-3.71207	-0.42297	-0.178917
GCLC	CHTOP	0.000701	3.69475	-0.46466	0.182401
GDF10	EGLN3	0.000722	-3.68437	-0.48961	-0.40093
GDF15	TUBD1	0.000722	3.68427	-0.48986	0.270976
GJA1	COX5B	0.00073	3.68048	-0.49895	0.38693
GJB2	DDX17	0.000758	3.66715	-0.53094	0.185666
GLRX	MAP4K4	0.000759	-3.66703	-0.53124	-0.337192
GNG12	CDC40	0.00077	-3.66209	-0.54308	-0.420908
GPX1	PLOD2	0.000781	-3.65709	-0.55505	-0.455427
GPX3	DNAJB12	0.000814	-3.64265	-0.5896	-0.244634
GPX4	ARHGEF7	0.000817	3.64132	-0.59277	0.259371
GSR	NFATC2IP	0.000821	3.63939	-0.59739	0.242562
GSS	SRI	0.000822	-3.63907	-0.59817	-0.536106
GSTA2	ZC3H12D	0.000824	3.63814	-0.60038	0.459256
GSTM1	ZNF670	0.000831	3.63538	-0.60699	0.352671
GSTM3	TPM1	0.000833	-3.63446	-0.60918	-0.660185
GSTO1	GADD45B	0.000838	-3.63247	-0.61394	-0.485162
GSTP1	GPR15	0.000838	-3.63237	-0.61418	-0.733921
GSTT2	F2RL1	0.000845	-3.6294	-0.62126	-0.270992
H2AFX	SPTBN1	0.000856	-3.62487	-0.63208	-0.170545
H2AFZ	ZNF394	0.000858	-3.62421	-0.63364	-0.370063
HDAC2	CDC16	0.000866	3.621	-0.6413	0.182378
HES1	KDM7A	0.000868	-3.61991	-0.64391	-0.41094
HIPK2	KIF5B	0.000877	-3.61642	-0.65224	-0.286549
HMOX1	TTC17	0.000899	3.60779	-0.67279	0.479334
HNF1A	WDR19	0.000899	3.60767	-0.67308	0.320686
HPGD	2019-09-04	0.000903	-3.60623	-0.67651	-0.305005
HSD11B1	LOC100133315	0.000904	3.60587	-0.67738	0.442412
HSD11B2	UBP1	0.000912	3.60252	-0.68534	0.162196
HSD17B1	PTPN9	0.000913	-3.60247	-0.68546	-0.257077
HSD17B10	MZT1	0.000945	-3.59028	-0.71446	-0.229484
HSD17B11	SFPQ	0.000951	3.58798	-0.71992	0.347715
HSD17B7	ZKSCAN7	0.000952	3.58754	-0.72098	0.449095
HSD3B1	PPTC7	0.000998	-3.57105	-0.76013	-0.242513
HSP90AA1	CRIPT	0.001	3.56948	-0.76385	0.275049
HSP90AB1	POMC	0.00102	-3.56281	-0.77965	-0.346004
HSP90B1	MRPL44	0.00103	-3.56	-0.78631	-0.267789
HSPA1A	GFPT1	0.00104	-3.5553	-0.79744	-0.224029
HSPA9	DNAJB6	0.00104	-3.55648	-0.79463	-0.609565
HSPB1	TNRC6C	0.00105	3.55154	-0.80633	0.194219
HSPE1	COMMD4	0.00106	-3.55122	-0.80709	-0.284357
HSPH1	GK	0.00107	-3.54662	-0.81797	-0.403929
ID2	OTUD5	0.00107	-3.5457	-0.82014	-0.176298
IER3	P2RY12	0.00108	-3.54307	-0.82637	-0.645606
IFIT1	IQCH-AS1	0.00109	3.53994	-0.83375	0.327566
IFNG	MRPS25	0.00109	3.53838	-0.83744	0.455387
IGF1	IGBP1	0.0011	-3.53781	-0.8388	-0.174048
IGF1R	TTC27	0.0011	3.53779	-0.83884	0.281165
IGFBP1	H2AFJ	0.00111	-3.53267	-0.85092	-0.207011
IGFBP2	DNAJC30	0.00112	3.5309	-0.85511	0.286611
IL1A	SYAP1	0.00112	-3.53134	-0.85406	-0.285866
IL1R2	MSMO1	0.00114	3.52299	-0.87377	0.261116
IL6	CSRNP1	0.00115	-3.52021	-0.88032	-0.655713
INHBA	G3BP2	0.00116	-3.51648	-0.88911	-0.256023
INS	VPS33B	0.00116	3.51769	-0.88625	0.219196
INS1	CCDC127	0.00117	3.51596	-0.89033	0.55585
IRF7
IRS1
ITPK1
IVNS1ABP
JAK2
JUN
KCNJ5
KCNK2
KISS1
KLF4
KLF9
KRT13
KRT18
KRT19
KRT8
LAMP3
LCN2
LDHA
LEF1
LEP
LHB
LPL
LRG1
LSR
MAOA
MAOB
MAP2K1
MAP3K1
MAPK1
MAPK3
MAPK8
MAPKAPK2
MARCKS
MBD2
MCM5
MCM6
MDM2
MEX3B
MFAP4
MFHAS1
MFSD2A
MGP
MGST3
MICAL2
MKI67
MLH1
MMP11
MMP2
MT1
MXD4
MYC
MYH10
NCOA1
NEDD9
NEXN
NFE2L2
NFKB1
NME2
NPM1
NPPA
NQO1
NR1I2
NR1I3
NR5A2
NREP
NRG1
NRP1
NUP50
NUPR1
ODC1
OLFM1
PAPSS2
PCNA
PDGFA
PDGFRA
PDGFRL
PEPD
PGR
PHGDH
PIK3IP1
PLCB1
PLOD1
PPARG
PRKCA
PRL
PRLR
PRSS23
PSMB3
PSMB5
PTEN
PTGES
PTTG1
PVALB
QPCT
RAB4A
RASSF4
RELA
RND3
RNF19B
RORA
RPS15A
RPS27L
RPSA
RRM1
S100A6
S100A8
SAT1
SCARB2
SCX
SDC2
SELENBP1
SFN
SGK1
SHBG
SLC25A30
SLC2A1
SLC2A2
SLC3A2
SLC40A1
SLC6A6
SLC7A11
SLC7A6
SMC2
SOCS1
SOCS2
SOD2
SOX2
SP1
SPP1
SRC
SREBF1
STAR
STAT2
STAT3
STC2
STMN1
SULT1A1
SULT1E1
SULT2A1
TBC1D1
TCF4
TFF1
TFPI
TGFA
TGFB1
TGFB3
TH
THBS1
THRA
THRB
THY1
TIA1
TIMP1
TIPARP
TMEM106A
TNF
TNFRSF21
TNNT2
TOP2A
TP53
TPPP3
TRIB3
TRP53
TSC22D1
TSPO
TUBB2B
UBE2C
UBE2F
UGT1A1
UGT2B1
VEGFA
VIM
VNN1
VSNL1
WNT11
WNT4
WNT5A
XDH
XPC
ZEB2
ZFP36L1

## Sheet: CTDTopGenes
EstrogenInteractingGenes_EEDInteractingGenes_PADVascularRemoldingGenes_intersect	Gene.symbol	P.Value	t	B	logFC
CCNA2	ID3	1.33e-05	5.00963	2.84797	0.339476
FOS	LY6E	0.000163	-4.19179	0.75818	-0.499669
G0S2	FOS	0.000246	-4.05292	0.41155	-0.763379
GADD45A	PTP4A1	0.000409	-3.8806	-0.01352	-0.499996
ICAM1	NAMPT	0.000543	-3.78307	-0.25131	-1.00195
ID3	CCNA2	0.000688	3.70132	-0.44885	0.432983
LY6E	GADD45A	0.000701	-3.69468	-0.46483	-0.545775
NAMPT	G0S2	0.00107	-3.5471	-0.81683	-1.96506
PTP4A1	ICAM1	0.00114	-3.52488	-0.86932	-0.316669
