# Supplementary material for: Integrative Bioinformatics–Gene Network Approach Reveals Linkage between Estrogenic Endocrine Disruptors and Vascular Remodeling in Peripheral Arterial Disease
Source: Int J Mol Sci. 2024 Apr 19;25(8):4502. doi: 10.3390/ijms25084502 (PMC11049860; doi:10.3390/ijms25084502)
Supplement: Supplementary file 1 [file ijms-25-04502-s001.zip › Supplementary file_S4.xlsx]

## Sheet: DE gene from GEO study analysis
Gene.Symbol	adj.P.Val	P.Value	logFC
C5orf28	0.000812	1.49e-08	1.02107
GCN1L1	0.063465	1.16e-06	0.276473
RBM5	0.166352	3.04e-06	0.359085
BEX4	0.256712	4.7e-06	-0.588179
LCORL	0.577086	1.06e-05	0.386233
ZBTB40	0.664501	1.22e-05	0.30549
RP11-97C16.1	0.80193	1.47e-05	0.466494
COA5	1	1.86e-05	0.280495
PRDM15	1	3.38e-05	0.259663
LPPR4	1	3.92e-05	-0.317471
ZSCAN20	1	4.08e-05	0.214914
JRK	1	4.65e-05	0.259439
DUSP5	1	5e-05	-0.644065
ZNF500	1	5.85e-05	0.339295
PTCD3	1	5.9e-05	0.43022
TFB1M	1	6.06e-05	0.266278
NSUN5	1	6.15e-05	0.246925
CDC7	1	6.67e-05	0.398176
KIAA1919	1	7.32e-05	0.431911
DIS3L2	1	7.41e-05	0.494628
ZFP36	1	7.98e-05	-0.461144
JUNB	1	8.19e-05	-0.522614
BCL2A1	1	8.2e-05	-0.791213
NFS1	1	0.000111	0.198547
ZNF606	1	0.000112	0.321253
COCH	1	0.000116	0.523957
AHI1	1	0.000124	0.346916
NFIL3	1	0.00013	-0.635018
NSUN6	1	0.00014	0.633996
COPB1	1	0.000142	0.46926
PTCRA	1	0.000156	-0.275425
LY6E	1	0.000163	-0.499669
ATG16L1	1	0.000165	0.299563
OASL	1	0.000168	-0.5353
FFAR2	1	0.000169	-1.22475
LSM8	1	0.000176	0.494971
LEAP2	1	0.000177	0.394534
RNF139	1	0.000177	-0.227541
ZNF493	1	0.00018	0.617153
KLF3-AS1	1	0.000203	0.388366
IDNK	1	0.000206	0.529894
PTGER2	1	0.000209	-0.316332
PPP1R15A	1	0.000211	-0.901029
PRMT2	1	0.000219	0.347245
ZNF564	1	0.000219	0.287724
CCNT2	1	0.000234	0.313319
SEC23IP	1	0.000235	0.232186
ZNF879	1	0.000242	0.382606
PTAR1	1	0.000243	0.2971
LOC100507577 /// LONP2	1	0.000244	0.391916
ZNF585A	1	0.000244	0.379065
FOS	1	0.000246	-0.763379
FLJ45513	1	0.000249	0.313633
DET1	1	0.000254	0.311027
DGKD	1	0.000268	0.268481
ZNF844	1	0.000275	0.340689
SASS6	1	0.000285	0.197486
ZNF3	1	0.000286	0.27067
THUMPD2	1	0.000287	0.225332
ZNF600	1	0.000291	0.556434
INPP5F	1	0.000291	0.32571
NPIPA5 /// NPIPB3 /// NPIPB6 /// NPIPB8	1	0.000296	0.255247
MPV17	1	0.0003	-0.255298
QSER1	1	0.000305	0.380324
RNF34	1	0.000306	0.464142
ZNF207	1	0.000312	1.00481
C1QTNF3	1	0.000325	0.278605
IQSEC1	1	0.000325	0.213235
SAA1 /// SAA2 /// SAA2-SAA4	1	0.00036	-0.229439
ZFYVE27	1	0.000362	0.17594
MALSU1	1	0.00037	0.158637
LOC100134445	1	0.000371	0.408333
C10orf32	1	0.000389	-0.343023
CCNL2	1	0.000402	0.332742
MRPL20	1	0.000406	0.152653
TREM1	1	0.00041	-0.544154
KIAA0907	1	0.000415	0.332974
RBM17	1	0.000422	0.197982
SUGP2	1	0.000434	0.306273
POLR1C	1	0.000462	0.369966
PAPD7	1	0.000464	0.285162
GOLGA8N	1	0.000465	0.487077
POP4	1	0.000492	0.346407
ZBED5	1	0.000493	0.287378
NPIPB15	1	0.000509	0.428329
HTT	1	0.000534	0.202098
AB074162 /// MIR181A2HG	1	0.000539	0.605424
ZNF439	1	0.000544	0.597145
ZNF239	1	0.000548	0.436146
PIM3	1	0.00055	-0.28964
NSUN5P1 /// NSUN5P2	1	0.000556	0.305379
AP4B1	1	0.000557	0.241679
LOC286437	1	0.000573	0.29366
ATP8B1	1	0.000576	0.404786
PIAS2	1	0.000582	0.320696
ARF1 /// MIR3620	1	0.000582	-0.130738
RP11-1094M14.11	1	0.000582	-0.31001
PRPF4B	1	0.000588	0.533742
C5orf34	1	0.000601	0.266693
LRIG2	1	0.000607	0.412656
ZNF441	1	0.000608	0.276729
LOC101929734	1	0.000611	0.407988
AP5M1	1	0.000631	0.329631
CTC-444N24.11	1	0.000657	0.351683
SH3BP5-AS1	1	0.000658	0.358818
CREBZF	1	0.000666	0.570073
ALG13	1	0.000667	0.455056
CCNA2	1	0.000688	0.432983
TCRA /// TRAV8-1 /// TRAV8-1	1	0.0007	-0.257146
CHTOP	1	0.000701	0.182401
GADD45A	1	0.000701	-0.545775
TUBD1	1	0.000722	0.270976
COX5B	1	0.00073	0.38693
NFATC2IP	1	0.000821	0.242562
ZC3H12D	1	0.000824	0.459256
ZNF670	1	0.000831	0.352671
GPR15	1	0.000838	-0.733921
F2RL1	1	0.000845	-0.270992
CDC16	1	0.000866	0.182378
TTC17	1	0.000899	0.479334
WDR19	1	0.000899	0.320686
LOC100133315	1	0.000904	0.442412
UBP1	1	0.000912	0.162196
SFPQ	1	0.000951	0.347715
ZKSCAN7	1	0.000952	0.449095
POMC	1	0.00102	-0.346004
MRPL44	1	0.00103	-0.267789
TNRC6C	1	0.00105	0.194219
G0S2	1	0.00107	-1.96506
MRPS25	1	0.00109	0.455387
IQCH-AS1	1	0.00109	0.327566
TTC27	1	0.0011	0.281165
IGBP1	1	0.0011	-0.174048
DNAJC30	1	0.00112	0.286611
SYAP1	1	0.00112	-0.285866
MSMO1	1	0.00114	0.261116
ZNF736	1	0.00115	0.421426
CSRNP1	1	0.00115	-0.655713
VPS33B	1	0.00116	0.219196
CCDC127	1	0.00117	0.55585
CTB-31O20.9	1	0.00118	-0.131458
SRSF1	1	0.00122	0.428078
LINC00849 /// SLC25A16	1	0.00122	0.226225
ORC2	1	0.00125	0.401173
RP11-285J16.1	1	0.00125	0.20501
CDKN1A	1	0.00128	-0.692859
TP53INP2	1	0.00131	-0.271333
SATB1	1	0.00132	0.858008
TUBB4B	1	0.00132	-0.215245
CRIM1	1	0.00134	0.431668
PSMG4	1	0.00135	0.402803
HAS1	1	0.00135	-0.190796
GK3P	1	0.00135	-0.419785
LOC101060510	1	0.00136	0.331866
COQ9	1	0.00138	0.289776
NSUN5P1	1	0.00149	0.264796
CLK4	1	0.00152	0.321344
DCLRE1C	1	0.00154	0.386385
BRD8	1	0.00157	0.225774
RP11-846E15.4	1	0.00158	0.368028
DENND2D	1	0.00159	0.435744
YBEY	1	0.00161	0.50295
CTSO	1	0.00161	-0.347496
ZNF44	1	0.00162	0.37604
UGP2	1	0.00163	0.556243
TAF1C	1	0.00165	0.290269
HIST1H2AJ	1	0.00166	-0.351208
FAM133B /// FAM133DP	1	0.00168	0.547248
ZNF189	1	0.00168	0.232001
RND1	1	0.00169	-0.212765
SCAF4	1	0.0017	0.55578
SETD4	1	0.00173	0.317684
AQR	1	0.00173	0.237114
LOC101060747 /// PDPK1	1	0.00175	0.194089
LOC729887	1	0.00175	-0.238337
OSM	1	0.00177	-0.258715
APOF	1	0.00178	-0.1658
LOC101927865	1	0.00179	0.149266
AC007365.3	1	0.00179	-0.188856
ANKRD46 /// GAPDHP62	1	0.0018	0.613858
RP3-406P24.1	1	0.0018	-0.247519
C1R	1	0.00183	-0.198815
PSME4	1	0.00185	0.274473
YPEL5	1	0.00185	-0.239106
WEE1	1	0.00188	0.379333
C3orf38	1	0.00189	0.315924
WDR70	1	0.00193	-0.182424
ZNF202	1	0.00195	0.251128
RHOBTB3	1	0.00198	0.493769
EXOSC9	1	0.00198	-0.206128
ENGASE	1	0.00199	0.265934
LOC101929240 /// SNRNP200	1	0.00202	0.145952
FAN1	1	0.00203	0.342338
ARID1B	1	0.00205	0.242409
NEU1	1	0.00208	-0.409699
AATF	1	0.00209	-0.150399
MSTO1	1	0.00216	0.217211
RAB30	1	0.00217	0.651219
SLC2A3	1	0.00217	-0.420783
ATXN3	1	0.00222	0.203203
UBAP2	1	0.00223	0.204548
ZNF160	1	0.00224	0.367567
NMT2	1	0.00226	0.523399
NOC3L	1	0.00227	0.301498
C8orf48	1	0.00227	-0.150235
MTRF1	1	0.00229	0.228274
SKP2	1	0.00229	0.17038
ANKRD40	1	0.00231	0.136429
CTC-429P9.3	1	0.00235	0.19707
CHD1L	1	0.00236	0.45759
HEXA	1	0.0024	0.257934
SETBP1	1	0.00241	0.396475
RNF175	1	0.00241	0.279592
LOC101928728	1	0.00241	0.199831
ATP6V1G1	1	0.00242	0.264216
DEF8	1	0.00243	0.320241
OAS3	1	0.00245	-0.352936
SWAP70	1	0.00249	0.452371
TEFM	1	0.00249	0.339494
CYBA	1	0.00251	0.230535
GNGT1	1	0.00254	0.112511
NAMPT	1	0.00254	-0.794902
UHRF2	1	0.00258	0.281199
EDC4	1	0.00258	0.173431
ATR	1	0.00259	0.1789
TP63	1	0.00261	0.120086
LLPH	1	0.00263	0.244549
AFG3L2	1	0.00264	0.287436
DNAJA3	1	0.00264	0.223094
BDKRB2	1	0.00266	-0.159419
ZNF561 /// ZNF562	1	0.00267	0.245396
ZNF234	1	0.00268	0.281746
POLG	1	0.00269	0.230745
CYP4F2 /// CYP4F3	1	0.00269	-0.148147
LOC101928747 /// RBMX /// SNORD61	1	0.0027	0.297933
NUDCD2	1	0.0027	0.159685
GNG11	1	0.00271	-0.430267
HEATR6	1	0.00279	0.241663
FKBP1B /// MFSD2B	1	0.00282	-0.324353
ZDHHC13	1	0.00284	0.374991
SGSH	1	0.00285	0.199874
ZNF700	1	0.00288	0.424572
ZNF17	1	0.00288	0.354717
EDRF1	1	0.0029	0.302739
VPS53	1	0.00292	0.294174
NPC1	1	0.00293	0.291985
ZNF589	1	0.00294	0.226599
ACVR1	1	0.00295	-0.253923
DCUN1D2	1	0.00297	0.179035
CATSPER2 /// CATSPER2P1 /// LOC101930343	1	0.003	0.202954
TRIM13	1	0.00305	0.480905
PWWP2A	1	0.00306	0.196709
DRAP1	1	0.00307	-0.410625
CMAHP	1	0.00309	0.440764
TAS2R43 /// TAS2R45	1	0.00309	0.240578
TGFBR1	1	0.00313	0.73189
LINC00341 /// SYNE3	1	0.00317	0.271385
RBAKDN	1	0.00317	-0.176275
MGST1	1	0.00318	0.202664
YTHDC2	1	0.0032	0.273895
TRAF5	1	0.00326	0.424155
SIRT4	1	0.00326	0.355559
LMBR1	1	0.0033	0.250007
TUBA1C	1	0.00331	-0.247873
HCG8 /// ZNRD1-AS1	1	0.00335	0.293971
RP11-690I21.2	1	0.00336	0.487675
SLC5A3	1	0.00338	0.405208
SEC14L1P1	1	0.00339	0.467582
PEX3	1	0.00346	0.319461
MSANTD2	1	0.00348	0.341056
IFI35	1	0.0035	-0.407074
LIN9	1	0.00351	0.137413
ZNF540	1	0.00352	0.363117
TCEANC	1	0.00357	0.326596
ZC3H10	1	0.00358	0.292603
CKS1B	1	0.00358	0.148589
ENTPD5	1	0.00365	0.211707
ZNF275	1	0.00367	0.3278
ZFC3H1	1	0.00368	0.213908
CMPK2	1	0.00368	-0.620668
CTD-2528L19.6	1	0.00369	0.40363
PIGG	1	0.00369	0.220524
LINC01213	1	0.00369	-0.15746
FCRL3	1	0.0037	0.558075
DNAJB6 /// TMEM135	1	0.0037	-0.450285
EIF1AD	1	0.00374	0.205143
CES1P1	1	0.0038	-0.207259
NDUFB6	1	0.00382	0.325466
ZNF395	1	0.00384	0.240765
ATAT1	1	0.00388	0.184029
ZNF469	1	0.00389	0.188211
YIPF4	1	0.00394	0.258557
LOC100996385	1	0.00394	0.180053
VCPKMT	1	0.00406	0.268896
POLI	1	0.00407	0.26701
SSB	1	0.00408	-0.186823
PPP1R15B	1	0.00409	-0.34479
ANKRD54	1	0.0041	0.164202
ZNF547	1	0.00411	0.231373
COA1	1	0.00412	0.663002
WIPI2	1	0.00414	0.156522
CIRBP	1	0.00416	0.387344
EIF6	1	0.00416	-0.203657
MALAT1	1	0.0042	0.749047
ZNF226	1	0.0042	0.315174
VIMP	1	0.00429	-0.259647
CIR1	1	0.00434	-0.276981
DNAJC21	1	0.00444	0.13619
TMEM41B	1	0.00445	0.311225
FAM105A	1	0.00445	0.229961
FUT11	1	0.00448	0.272591
RUFY3	1	0.00451	0.589056
DTWD1	1	0.00451	0.496297
DHX35	1	0.00455	0.134862
NONO	1	0.00456	0.115106
PTCD2	1	0.00459	0.244327
STK35	1	0.0046	0.326862
SLC7A6OS	1	0.00463	0.200981
NAPA	1	0.00464	-0.306624
MASP1	1	0.00466	0.124792
SYMPK	1	0.00467	0.298384
DCAF12L2	1	0.00467	0.125282
RIPK2	1	0.00467	-0.247274
SEPT2	1	0.00468	0.472652
SYNE1	1	0.00469	0.207525
ZBTB12	1	0.00469	-0.178132
HELB	1	0.00474	0.281617
HES5	1	0.00476	-0.175444
SLC11A2	1	0.00481	0.298289
SMIM3	1	0.00481	-0.363939
SPRTN	1	0.00482	-0.27691
SLC25A20	1	0.00482	-0.379711
FGGY	1	0.0049	0.18064
RBM26-AS1	1	0.00495	0.374934
UBE2I	1	0.00505	0.53075
SLC19A2	1	0.00506	0.294291
RBM39	1	0.00507	0.568678
EPM2AIP1	1	0.00512	0.472251
BC065766 /// MALSU1	1	0.00513	0.473885
CYP51A1-AS1	1	0.00513	-0.138173
WDR59	1	0.00515	0.161888
ANGEL2	1	0.00515	0.153704
HIST2H2AA3 /// HIST2H2AA4	1	0.00515	-0.421275
DDR1 /// MIR4640	1	0.00516	0.217342
SDF2	1	0.00519	-0.162812
RP11-1007O24.2	1	0.00522	0.121137
CLDN20	1	0.00524	0.14448
ZNF418	1	0.00525	0.350493
TAS2R1	1	0.00527	-0.175376
TMEM40	1	0.00542	-0.30863
SDHAF2	1	0.00543	-0.208305
LOC102724356	1	0.00544	0.822866
LOC101929304 /// SNX29	1	0.00551	0.359604
LOC728061	1	0.00551	0.254624
KRT19P2 /// MIR492	1	0.00552	-0.186888
C14orf64	1	0.00553	0.475274
LOC101928524 /// PRPF18	1	0.00554	0.439474
NDUFS6	1	0.00554	0.162326
DISP1	1	0.00558	0.214865
C11orf57	1	0.00561	0.221221
NUS1P3	1	0.00561	-0.287969
RP11-488L18.10	1	0.00562	0.360015
IGSF9	1	0.00564	0.174377
ZNF532	1	0.00566	0.347549
ANGEL1	1	0.00569	0.151884
GPATCH1	1	0.0057	0.214361
SYK	1	0.00571	0.601673
GPLD1	1	0.00571	0.191365
L2HGDH	1	0.00571	0.174854
RP11-680G24.5	1	0.00583	0.331767
USP18	1	0.00583	-0.492427
POP1	1	0.00584	0.314309
LINC01097	1	0.00589	0.139374
ZNF416	1	0.00595	0.38222
MTR	1	0.00596	0.193904
RHBG	1	0.00597	-0.174784
AIP	1	0.00598	0.140894
RP5-968J1.1	1	0.00604	0.143257
RGS2	1	0.00605	-0.238151
MPHOSPH8	1	0.00606	0.279206
PP12719	1	0.00612	0.296127
SENCR	1	0.00612	-0.230683
MX1	1	0.00612	-0.569672
PRDM2	1	0.00613	0.164694
BLM	1	0.00615	0.30011
CDRT4 /// TVP23C /// TVP23C-CDRT4	1	0.00627	0.293079
CAPN5	1	0.00636	0.191284
GTF2A2	1	0.00638	0.392662
VAMP1	1	0.0064	0.397953
FAM153A /// FAM153B /// LOC100507387 /// LOC102725213	1	0.00643	0.287228
C11orf80	1	0.00645	0.689245
RP11-589P10.5	1	0.00645	0.217461
RALGAPB	1	0.00646	0.183741
FNBP1	1	0.00647	0.523771
ZNF236	1	0.00648	0.284987
LINC00577	1	0.00652	-0.132442
CCDC134	1	0.00653	0.244387
ZNF791	1	0.00655	0.298782
ARHGAP35	1	0.00656	0.20726
GEMIN4	1	0.00656	0.202497
SCARNA13 /// SNHG10	1	0.00658	0.478075
KLRC1 /// KLRC2	1	0.00659	0.753765
BTAF1	1	0.00662	0.219806
SPTY2D1	1	0.00662	-0.150277
LINS	1	0.00663	0.416158
ETAA1	1	0.00663	0.197493
FASLG	1	0.00666	0.348839
MRPS10	1	0.00668	0.150467
SRGAP3	1	0.00669	0.147736
ATP5G2P1 /// ATP5G2P1	1	0.0067	-0.255164
DDX60	1	0.0067	-0.368268
C15orf37	1	0.00673	-0.254979
DCAF8	1	0.00677	0.348607
FAM129C	1	0.00678	0.702249
SUPT20H	1	0.00679	0.709741
ZNF587B	1	0.00681	0.30417
ZNF230	1	0.00688	0.279158
RP11-456P18.2	1	0.00689	-0.15976
ABT1	1	0.00694	-0.140863
C5AR1	1	0.00694	-0.548298
CCDC84	1	0.00696	0.395051
RGS18	1	0.00696	-0.458316
ANKDD1A	1	0.00704	0.51049
NAA10	1	0.00704	0.128524
STK24	1	0.00705	0.21308
AX747652	1	0.0071	0.475149
PMCH	1	0.0071	-0.312288
YARS	1	0.00711	0.213169
VARS2	1	0.00715	0.229426
ZNF333	1	0.00726	0.212887
LOC100133089	1	0.00726	0.16721
DAB2	1	0.00728	0.227752
TNNC2	1	0.00729	-0.255407
LOC101927438	1	0.0073	0.166881
BANP	1	0.00736	0.245989
GAB2	1	0.00736	-0.219751
CCDC149	1	0.00738	0.23012
RAB11FIP3	1	0.00739	0.50713
MRPS15	1	0.00741	0.391558
ARMC8	1	0.00743	0.541002
PTBP2	1	0.00744	0.278164
PDP2	1	0.00744	0.223348
ZNF445	1	0.00744	0.178307
ADCY6	1	0.00744	-0.134862
TBC1D22B	1	0.00745	0.199392
GSTA1	1	0.00747	0.235817
ALG10 /// ALG10B	1	0.00751	0.334886
CNBD1	1	0.00752	0.152764
ZCCHC8	1	0.00753	0.276344
C8orf66	1	0.00757	-0.129824
ZNF691	1	0.00759	0.221672
ZBTB26	1	0.00763	0.278911
CYP2A13	1	0.00763	-0.239212
PGRMC1	1	0.00764	-0.352331
NDST2 /// ZSWIM8-AS1	1	0.00768	0.242095
ACSM2A	1	0.00768	0.127801
FBXO42	1	0.0077	0.175398
MORF4L2-AS1	1	0.00774	0.207561
PXMP4	1	0.00788	0.17476
ZNF780B	1	0.00789	0.2099
AF086288 /// RP11-768F21.1	1	0.00793	-0.147185
GSDMB	1	0.00798	0.309294
CALN1	1	0.00799	0.153658
CYLD	1	0.008	0.25731
BC022568 /// CTC-265F19.1	1	0.00803	0.27559
SPPL2B	1	0.00807	0.216726
RAD1	1	0.00813	0.245378
FASTKD5	1	0.00813	-0.209566
SHPRH	1	0.00815	0.222783
LOC148413	1	0.00818	0.204189
RCL1	1	0.00818	0.140602
SURF2	1	0.00821	-0.193587
FCRL2	1	0.00823	0.746262
SNX29P2	1	0.00826	0.282122
STX17	1	0.00827	0.178014
RFXANK	1	0.00827	-0.152225
FBXO5	1	0.00829	0.234913
ZNF766	1	0.0083	0.194525
SPECC1L	1	0.00832	0.143662
CROCCP2	1	0.00833	0.358853
SLC2A14 /// SLC2A3	1	0.00836	-0.566382
ARNT	1	0.0084	0.336273
PSMD6-AS2	1	0.00841	0.559453
TRAPPC1	1	0.00842	-0.401664
BTBD6	1	0.00844	0.146305
ZNF586	1	0.00844	0.136294
EXOSC3	1	0.00846	0.192944
POLH	1	0.00847	0.209419
TIMM10	1	0.00851	0.319098
HPDL	1	0.00851	-0.192982
FKBP14	1	0.00852	0.17076
MCTS1	1	0.00855	0.391931
INTS2	1	0.0086	0.266744
ZNF780A	1	0.00864	0.256769
TTC38	1	0.00868	0.461141
LOC101060521 /// POLR3E	1	0.00875	0.278639
KIAA0485	1	0.00877	0.421031
HILPDA	1	0.00879	0.183574
U91328.2	1	0.0088	-0.179164
FGFR3	1	0.00882	0.126098
SNHG16 /// SNORD1A /// SNORD1C	1	0.00885	-0.18808
PLCE1	1	0.00886	0.130806
RP11-258C19.7	1	0.00887	0.432311
FRMD4A	1	0.00887	0.14856
LOC100289019	1	0.00889	0.319912
ZNF529	1	0.009	0.327747
POFUT1	1	0.009	0.170608
ZFP3	1	0.00902	0.347682
SPRNP1	1	0.00908	-0.14466
TTBK2	1	0.0091	0.240663
ZNF605	1	0.00912	0.229667
DNAJC1	1	0.00912	0.167986
PLCD4	1	0.00912	-0.179978
LOC157562	1	0.00914	0.230291
TMEM161B	1	0.0092	0.368575
TMEFF2	1	0.00923	0.384267
TIMM22	1	0.00926	0.252583
ZNF383	1	0.00926	0.227986
RAD51-AS1	1	0.00927	0.269878
TUBB3	1	0.00928	-0.181108
BC016361	1	0.0093	-0.200096
ABCG8	1	0.00932	-0.178952
YY1AP1	1	0.00935	0.121537
SLTM	1	0.00939	0.156995
RP3-368A4.6	1	0.00941	0.643234
SFT2D3 /// WDR33	1	0.00946	0.469957
TRBV27	1	0.00947	-0.935768
KIAA1731	1	0.0095	0.297375
HKR1	1	0.00952	0.30917
MYL5	1	0.00953	-0.229533
LYG1	1	0.00954	0.168155
MTHFSD	1	0.00957	0.201506
ADAM1A /// ADAM1A	1	0.00959	0.331896
IKBKB	1	0.00959	0.164348
ADAM22	1	0.00961	0.254417
MTERF1	1	0.00962	0.186937
OSGEPL1	1	0.00963	0.308121
ZNF137P	1	0.00965	0.362582
CHAC2	1	0.00967	0.306346
NR1H2	1	0.00967	-0.165849
DOPEY1	1	0.00972	0.30191
SLN	1	0.00974	0.146878
CCT6P1 /// CCT6P3	1	0.00978	0.187473
SLC7A6	1	0.00984	0.272895
CDK3 /// TEN1-CDK3	1	0.00989	0.233804
IL24	1	0.0099	0.258206
YES1	1	0.00993	0.2991
ZNF767P	1	0.00996	0.322478
MCM3AP	1	0.00997	0.258668
CAMSAP1	1	0.01	0.345531
ZNF789	1	0.01	0.242658
ALB	1	0.01	0.117122
BLNK	1	0.0101	0.540698
BHLHE41	1	0.0101	0.43594
TTC14	1	0.0101	0.391164
LOC153682	1	0.0101	0.310562
PAXBP1	1	0.0101	0.245264
RP4-614O4.12	1	0.0101	0.242006
IER3IP1	1	0.0102	0.301193
TEX10	1	0.0102	0.285668
GAS2L1	1	0.0102	-0.150372
ITPRIP	1	0.0102	-0.29504
ATAD1	1	0.0103	0.245115
ATP9B	1	0.0103	0.202395
RPS3A /// SNORD73A	1	0.0103	0.192856
GGT1	1	0.0103	0.182372
ABCB8 /// ASIC3	1	0.0103	-0.153616
AC005523.2	1	0.0104	0.405749
PTPN4	1	0.0104	0.39308
LOC100128325	1	0.0104	-0.164906
TUBB2A /// TUBB2B	1	0.0104	-0.186719
EBF1	1	0.0105	0.794449
LRRC8B	1	0.0106	0.260557
FAM230C	1	0.0106	0.132623
LINC00528	1	0.0106	-0.315572
ARL17A /// ARL17B /// LOC100294341	1	0.0107	0.356127
ZNRD1-AS1	1	0.0107	0.255976
PPP1R3E	1	0.0107	0.250662
ZBTB33	1	0.0107	0.140798
VEPH1	1	0.0107	-0.203379
DENND1B	1	0.0108	0.617726
EED	1	0.0108	0.232122
NCDN	1	0.0108	0.170099
CNOT2	1	0.0108	0.138477
RP11-161D15.1	1	0.0108	-0.15632
TSEN34	1	0.0109	-0.202798
LOC101927166	1	0.011	0.268415
BANF1	1	0.011	-0.19668
MECR	1	0.011	-0.202592
CEP68	1	0.0111	0.518109
AC003973.4	1	0.0111	0.117886
SNX7	1	0.0111	-0.312695
CXCL10	1	0.0111	-0.756491
LHX4-AS1	1	0.0112	0.299779
DNAJC27	1	0.0112	0.26753
PEAK1	1	0.0112	0.180466
CASC4	1	0.0113	0.335027
WDR20	1	0.0113	0.271926
DSC2	1	0.0113	-0.213338
SNHG12 /// SNORA16A /// SNORA44 /// SNORA61	1	0.0114	0.418324
UBE3B	1	0.0114	0.308757
PUF60	1	0.0114	-0.120556
TEX101	1	0.0114	-0.208387
PTS	1	0.0114	-0.208806
IFIT1	1	0.0114	-0.714773
LINC00894	1	0.0115	0.336344
FPR2	1	0.0115	-0.526358
MSL3	1	0.0116	0.421582
KRIT1	1	0.0116	0.2031
FAM32A	1	0.0116	-0.167145
GPS2	1	0.0116	-0.186873
ATP5C1	1	0.0117	0.649161
RBM8A	1	0.0117	0.166636
HIST1H4A	1	0.0117	-0.125514
DHRS11	1	0.0117	-0.169512
KLF10	1	0.0117	-0.303705
CD72	1	0.0118	0.60062
LOC101929886 /// PGM5-AS1	1	0.0118	0.446906
CLTA	1	0.0118	0.335947
TLE1	1	0.0118	0.334915
CHD7	1	0.0118	0.258953
ZNF843	1	0.0118	0.155744
BC040734	1	0.0118	0.0946922
CDK7	1	0.0118	-0.169125
ZNF577	1	0.0119	0.149349
SNX22	1	0.012	0.331477
DDX26B	1	0.012	0.278661
TLDC1	1	0.012	0.175283
C1orf186 /// LOC100505650 /// LOC101929219	1	0.0121	0.562575
ERCC1	1	0.0121	0.208552
EZH1	1	0.0122	0.275993
CLUAP1	1	0.0122	0.273104
NUFIP1	1	0.0122	0.216737
PGM1	1	0.0122	0.146991
CD3E	1	0.0122	-0.325828
TNNT1	1	0.0122	-0.740487
CLLU1 /// LOC100507616	1	0.0123	0.68071
SRSF11	1	0.0123	0.361683
CCDC15	1	0.0123	0.230604
FASTKD1	1	0.0123	0.223428
LPIN1	1	0.0123	0.21423
SLC35B4	1	0.0123	0.133929
SOX9-AS1	1	0.0123	0.120916
LOC100506563	1	0.0123	-0.177727
RP11-226L15.5	1	0.0124	0.178447
PPIL2	1	0.0124	0.13877
LOC283693	1	0.0124	0.107887
IFI27	1	0.0124	-0.436856
SLC22A4	1	0.0124	-0.444662
ZDHHC14	1	0.0125	0.289888
MTFR1L	1	0.0125	-0.180164
RP11-548H18.2	1	0.0125	-0.201758
KANSL1L	1	0.0126	0.462681
NDUFAF4	1	0.0126	0.309025
ZNF100	1	0.0126	0.231747
MTG2	1	0.0126	0.218436
MCPH1	1	0.0126	0.217803
ZNF747	1	0.0126	0.158472
GTF3A	1	0.0127	0.35953
ILKAP	1	0.0127	0.228621
BTN3A1	1	0.0127	0.226473
CENPV	1	0.0127	0.152521
CCDC144CP	1	0.0127	-0.109424
MSH5-SAPCD1 /// SAPCD1	1	0.0128	0.296998
AP1G2	1	0.0128	0.29032
ZNF627	1	0.0128	0.221423
LOC100129518 /// SOD2	1	0.0128	-0.347426
MAP4K4	1	0.0129	0.432219
LINC01355	1	0.0129	0.327493
ZNF2	1	0.0129	0.197621
PCLO	1	0.0129	0.0963542
ZNF101	1	0.013	0.328785
KLHL42	1	0.013	0.291692
TMIGD2	1	0.013	0.251859
POMT2	1	0.013	0.154451
ATP6V0C	1	0.013	-0.316698
WBP5	1	0.013	-0.345209
PDCD6	1	0.0131	0.530747
IL18RAP	1	0.0131	0.435423
RSF1	1	0.0131	0.281548
SART3	1	0.0131	0.241101
LOC100128175	1	0.0131	0.104427
NAV2-AS5	1	0.0131	-0.120573
SGPP1	1	0.0131	-0.217982
LOC100505782	1	0.0132	0.101775
GULP1	1	0.0133	0.159292
C20orf85	1	0.0133	0.128785
FTH1	1	0.0133	-0.298561
LSM4	1	0.0134	0.181282
BCL10	1	0.0134	0.176772
ZNF771	1	0.0134	0.157037
CXXC5	1	0.0135	0.358243
DIDO1	1	0.0135	0.312766
IL21R	1	0.0135	0.255016
HERC5	1	0.0135	-0.396315
HIST1H2AC	1	0.0135	-0.56694
DPH6	1	0.0136	0.321921
TMOD1 /// TSTD2	1	0.0136	0.193247
PSMC3IP	1	0.0136	0.128461
GRAP2	1	0.0136	-0.303592
SCYL3	1	0.0137	0.397933
LTV1	1	0.0137	0.359539
BBIP1	1	0.0137	0.339269
C11orf31	1	0.0137	0.332542
CBFA2T3	1	0.0137	0.248088
SERP2	1	0.0137	0.102775
LINC00588	1	0.0137	-0.120596
ELOVL5	1	0.0138	0.393089
SGSM2	1	0.0138	0.332806
UBE3C	1	0.0138	0.20475
C5orf45	1	0.0138	0.183767
LCMT2	1	0.0139	0.228505
MTPAP	1	0.0139	0.209095
LOC101927340	1	0.0139	-0.119746
CD55	1	0.0139	-0.202967
FAM174A	1	0.0139	-0.344211
TTC22	1	0.014	0.388332
KPNA5	1	0.014	0.378119
BIRC5	1	0.014	0.297177
DYNC1LI1	1	0.014	-0.186338
OCLN	1	0.0141	0.748579
MIR1204 /// PVT1	1	0.0141	0.326526
NREP	1	0.0141	0.297436
TRIP11	1	0.0141	0.221964
MAP3K2	1	0.0141	0.155699
ZNF655	1	0.0141	-0.123037
CEP95	1	0.0142	0.37552
KLHDC1	1	0.0142	0.32198
TRIM61	1	0.0142	0.320395
MED28	1	0.0142	0.235684
OPN3	1	0.0142	0.162507
GRB14	1	0.0142	-0.364852
PRKAA1	1	0.0143	0.512108
EIF2B5	1	0.0143	0.270028
RSBN1L	1	0.0143	0.198756
ERCC5	1	0.0143	0.133512
SHF	1	0.0143	-0.161149
RPL23AP53	1	0.0143	-0.170434
ID1	1	0.0143	-0.747342
ZNF592	1	0.0144	0.205308
MAPKAPK5-AS1	1	0.0145	0.199112
NPRL2	1	0.0145	0.183415
TCRA /// TRAV8-6 /// TRAV8-6	1	0.0145	-0.212964
CTAGE5	1	0.0146	0.755127
ZNF671	1	0.0146	0.181461
JPH3	1	0.0146	0.180935
LINC00969 /// SDHAP1 /// SDHAP2	1	0.0147	0.296895
SH3KBP1	1	0.0147	0.138849
BIRC6	1	0.0147	0.13633
UBE2L6	1	0.0147	-0.239978
LOC100272216	1	0.0148	0.691824
HSPA14	1	0.0148	0.138736
RSPO2	1	0.0148	0.115135
TTC18	1	0.0149	0.192384
ZNF250	1	0.015	0.200653
DGCR14 /// TSSK2	1	0.015	0.185037
SF1	1	0.015	0.139834
GJB1	1	0.015	-0.129375
HIST2H2BE	1	0.015	-0.601762
PSMB7	1	0.0151	0.44088
PCBD2	1	0.0151	0.2905
WDR36	1	0.0151	0.264692
AIMP2	1	0.0151	0.193411
KLHL9	1	0.0151	0.185273
ZNF141	1	0.0151	0.175936
SMIM7	1	0.0151	0.167335
ZNF22	1	0.0151	0.164771
UBE2O	1	0.0151	0.146281
PRPF3	1	0.0152	0.278421
SDHC	1	0.0152	0.207645
LOC101927133	1	0.0152	0.116973
RRAS	1	0.0152	-0.29375
IL23A /// TCRBV6S2A1N1T	1	0.0152	-0.398449
BNC2	1	0.0153	0.464545
FBXO7	1	0.0153	0.353665
COG2	1	0.0153	0.330119
NHLRC2	1	0.0153	0.327886
ZNF346	1	0.0153	0.249588
KIAA1614	1	0.0153	-0.157853
F13A1	1	0.0153	-0.486155
SRPRB	1	0.0154	0.253926
NBR1	1	0.0154	0.235769
ALDH1L1-AS2	1	0.0154	-0.201162
YPEL2	1	0.0155	0.487354
TOB1	1	0.0155	-0.257524
IL4R	1	0.0156	0.283928
EMC6	1	0.0156	-0.180026
AF090939	1	0.0157	0.324967
PHC3	1	0.0157	0.274533
POLR1B	1	0.0158	0.252945
CLPX	1	0.0158	0.164205
RPS10	1	0.0159	0.374549
PARP15	1	0.0159	0.260606
HEATR9	1	0.0159	0.12877
CASC2	1	0.0159	0.107408
AX748339	1	0.016	0.352474
SNED1	1	0.016	0.174909
RP11-798M19.6	1	0.016	0.127296
EMC4	1	0.016	-0.195104
LGALSL	1	0.016	-0.475357
FAM223A /// FAM223B	1	0.0161	0.22921
KRTAP10-12 /// KRTAP10-7	1	0.0161	-0.191207
AF001548.5	1	0.0161	-0.312565
ERP44	1	0.0162	0.238125
TAMM41	1	0.0162	0.229685
FAM13A-AS1	1	0.0163	0.371693
LACE1	1	0.0163	0.147479
MID1	1	0.0164	0.371534
NOL11	1	0.0164	0.261411
PDXK	1	0.0164	0.219787
PLB1	1	0.0164	-0.13732
FLVCR1	1	0.0165	0.28365
CHAF1A	1	0.0165	0.152381
ABCB4	1	0.0166	0.611369
MMAA	1	0.0166	0.289902
SPATA33	1	0.0166	0.171541
PARK7	1	0.0166	0.0800076
MYCT1	1	0.0166	-0.163517
AQP9	1	0.0166	-0.571883
FCRL5	1	0.0167	0.964908
RP11-127B20.2	1	0.0167	0.32882
SEC22A	1	0.0167	0.206028
ENTPD1-AS1 /// LOC101927104	1	0.0167	0.153042
DNM1	1	0.0167	-0.175089
PTGS2	1	0.0168	-1.44425
FLJ39080	1	0.0168	0.151732
POLR2H	1	0.0168	0.139679
VEGFA	1	0.0168	-0.169861
AL833181	1	0.0169	0.893666
XPO1	1	0.0169	0.702839
MBNL2 /// MBNL2	1	0.0169	0.479472
FANCF	1	0.0169	0.282851
TARBP1	1	0.0169	0.189053
ACSL1	1	0.017	-0.380743
LOC285147	1	0.0171	0.248535
TXNDC12	1	0.0171	-0.161582
KIAA1652	1	0.0172	0.302053
PUS7L	1	0.0172	0.178188
LOC400958	1	0.0172	0.138924
CXCL11	1	0.0172	-0.391018
TREML1	1	0.0172	-0.552999
SERPING1	1	0.0172	-0.577791
LPAR5	1	0.0173	0.372948
NUDT15	1	0.0173	-0.18979
ESAM	1	0.0173	-0.280712
RP11-395I6.3	1	0.0174	0.292554
RP11-395B7.7	1	0.0174	0.237436
KLHDC10	1	0.0174	0.175207
CRYBA2	1	0.0174	-0.126761
ARPC1A	1	0.0174	-0.29763
RAD9A	1	0.0175	0.171623
C12orf49	1	0.0175	0.153512
ALMS1P	1	0.0175	0.151764
FHL5	1	0.0175	0.143218
AHSA2	1	0.0176	0.500124
USP45	1	0.0176	0.375864
KIT	1	0.0176	-0.331024
LOC220729 /// SDHA /// SDHAP1 /// SDHAP2	1	0.0177	0.431523
LOC91548	1	0.0177	0.204812
TGFB3	1	0.0178	0.213815
AVIL	1	0.0178	0.196027
CYB561D1	1	0.0178	0.130285
AC090627.1	1	0.0179	0.213605
ZFYVE1	1	0.0179	0.181433
TROVE2	1	0.0179	0.180801
HK2 /// RP11-259N19.1	1	0.0179	0.173755
CCDC28B	1	0.0179	0.131122
LRP12	1	0.0179	-0.160018
JAZF1-AS1	1	0.0179	-0.404443
RAD52	1	0.018	0.354637
PLEKHA1	1	0.018	0.284276
LOC284889	1	0.018	0.248457
BBS10	1	0.018	0.185359
EAF1	1	0.018	-0.257874
MPP1	1	0.018	-0.29323
MFI2-AS1	1	0.0181	0.146186
ERICH3	1	0.0181	-0.113197
DYNC1H1	1	0.0182	0.153824
TPM3P4 /// TPM3P4	1	0.0182	-0.140031
MEIS3P1	1	0.0182	-0.311875
PRCD	1	0.0183	0.195608
LOC100505549	1	0.0184	0.348632
RAE1	1	0.0184	0.314537
TMTC3	1	0.0184	0.217529
AC005306.3	1	0.0184	0.187642
PALD1	1	0.0184	0.156042
GHITM	1	0.0184	-0.167448
BOK	1	0.0185	0.294697
GOLPH3L	1	0.0185	0.216195
PASD1	1	0.0185	-0.138312
HIST1H2BH	1	0.0185	-0.412558
LINC00610	1	0.0186	0.211949
PAOX	1	0.0186	0.202115
RNF11	1	0.0186	-0.335491
PLOD2	1	0.0186	-0.408283
HSD17B12	1	0.0187	0.395717
TRIM52-AS1	1	0.0187	0.266479
NAA35	1	0.0187	0.183675
WBSCR28	1	0.0187	0.1127
NCBP2-AS2	1	0.0187	-0.155641
LOC101929584	1	0.0187	-0.183541
ANKRD36BP2	1	0.0188	0.407799
PDE4DIP	1	0.0188	0.40702
MRPL52	1	0.0188	0.27229
CRABP2	1	0.0188	-0.127684
STRBP	1	0.0189	0.729707
COX11	1	0.0189	0.443907
LYRM7	1	0.0189	0.195706
KIAA0226L	1	0.019	0.464938
ZNF573	1	0.019	0.365346
SLC35E3	1	0.019	0.147219
THAP3	1	0.019	0.13477
DRD2	1	0.019	0.122191
RABGEF1	1	0.019	-0.317246
EPS8	1	0.019	-0.431697
PARD6B	1	0.0191	0.421897
MAEL	1	0.0191	-0.129539
CIAPIN1	1	0.0192	0.213534
RBM12B	1	0.0192	0.204595
TLR4	1	0.0192	-0.35936
FCF1	1	0.0193	0.319884
CKAP2	1	0.0193	0.245017
NIFK	1	0.0193	0.200934
C9orf85	1	0.0193	0.164684
SRCRB4D	1	0.0193	-0.161642
ZNF385A	1	0.0193	-0.206704
LOC100506538 /// NDUFAF6	1	0.0194	0.220297
EXTL2	1	0.0194	0.181702
SLC35C2	1	0.0194	0.114816
DHODH	1	0.0195	0.196609
NDUFAF3	1	0.0195	-0.258026
PPAPDC1B	1	0.0196	0.323092
ZNF343	1	0.0196	0.196516
RP6-24A23.7	1	0.0196	0.138819
CTNNAL1	1	0.0196	-0.470437
CAD	1	0.0197	0.238649
TUSC3	1	0.0197	0.170434
RP11-953B20.1	1	0.0197	-0.16185
METTL3	1	0.0198	0.358511
GLIDR	1	0.0198	0.280902
IDH1	1	0.0198	0.17593
SMAD3	1	0.0198	0.172057
ONECUT1	1	0.0198	-0.118717
SLC32A1	1	0.0198	-0.137323
INO80B	1	0.0198	-0.157851
RNMT	1	0.0199	0.11951
CLOCK	1	0.02	0.178725
AC092667.2	1	0.02	0.15547
ZNF783	1	0.02	0.121943
EXD1	1	0.02	-0.0881338
BC044611 /// RP13-539F13.3	1	0.02	-0.107235
SLC38A11	1	0.0201	0.405454
SNHG19	1	0.0201	0.286317
SENP3	1	0.0202	0.393332
BDH1	1	0.0202	0.207887
TMEM168	1	0.0202	0.195053
PCED1A	1	0.0202	0.162106
RP11-271C24.3	1	0.0203	0.390132
CTGF	1	0.0203	0.136298
HIST1H2BE	1	0.0203	-0.314351
PUM1	1	0.0204	0.117787
SESN1	1	0.0205	0.280271
ZFYVE9	1	0.0205	0.136961
ENPP6	1	0.0205	-0.0951343
CIPC	1	0.0205	-0.344324
TMED10	1	0.0206	0.387108
CKMT2-AS1	1	0.0206	0.236353
ZNF554	1	0.0206	0.168981
CNNM1	1	0.0206	-0.122608
ZNF266	1	0.0207	0.264035
ZNF274	1	0.0207	0.2181
LOC102725436 /// PMS2P4	1	0.0207	0.193263
PIDD1	1	0.0207	0.149309
RP5-1092A3.4	1	0.0208	0.46538
TRMT1L	1	0.0208	0.196821
SYTL5	1	0.0208	0.133205
CHRM3	1	0.0208	0.108377
ADD1	1	0.0208	0.0832036
LINC00926	1	0.0209	0.966081
AMN1	1	0.0209	0.272123
SEC31B	1	0.0209	0.246355
ZNF776	1	0.0209	0.217279
FGFR1OP	1	0.0209	0.201703
GMNN	1	0.0209	0.17087
TSPAN17	1	0.0209	0.125471
MLXIPL	1	0.0209	-0.14692
LINGO1	1	0.0209	-0.156682
SLC35B1	1	0.0209	-0.163144
C12orf61	1	0.0209	-0.322113
KMT2A /// LOC101929115	1	0.021	0.366806
TTC13	1	0.021	0.196066
GBAP1 /// LOC100510710	1	0.021	-0.135843
LOC388210 /// LOC400499	1	0.021	-0.142008
EVL	1	0.0211	0.63106
GART	1	0.0211	0.527401
TMC8	1	0.0211	0.337979
XCR1	1	0.0211	0.150107
CTD-2310F14.1	1	0.0211	0.146707
KCTD3	1	0.0211	-0.354242
TCF3	1	0.0212	0.259638
ING5	1	0.0212	0.217033
DHX15	1	0.0212	0.20551
SMIM1	1	0.0212	-0.14456
RP11-732A19.1	1	0.0213	0.464737
PODXL2	1	0.0213	-0.138806
KMO	1	0.0214	0.270637
JADE1	1	0.0214	0.178637
PRR16	1	0.0214	-0.160852
C12orf29	1	0.0215	0.233482
HTRA4	1	0.0215	0.198794
CACNB2	1	0.0215	0.133796
LGALS9	1	0.0215	-0.213468
SIDT1	1	0.0216	0.241758
RP5-1007H16.1	1	0.0216	0.161864
TRAPPC3	1	0.0216	-0.135631
LSM1	1	0.0216	-0.22728
GOLGA3	1	0.0217	0.146668
PNPT1	1	0.0217	-0.279888
MEIS1	1	0.0217	-0.3727
QKI	1	0.0218	0.574143
LRCH1	1	0.0219	0.279617
JARID2	1	0.0219	0.144014
LY6G6D /// LY6G6F	1	0.0219	-0.152595
RFC2	1	0.0219	-0.196093
CRADD	1	0.022	-0.251507
C14orf182	1	0.0221	0.242351
FDCSP	1	0.0221	0.132956
LRCH2	1	0.0221	-0.0843902
RP11-61L19.3	1	0.0221	-0.232396
MST1L	1	0.0222	0.0959947
RP11-158G18.1	1	0.0224	0.713967
RELL2	1	0.0224	0.178462
C1orf74	1	0.0224	0.170749
TOMM5	1	0.0224	0.106376
LOC101930026	1	0.0224	-0.142829
CSNK1E /// CSNK1E /// LOC400927	1	0.0225	-0.135501
TXNDC11	1	0.0226	-0.126588
ABLIM3	1	0.0226	-0.320416
RP11-319G9.3	1	0.0227	0.686595
DTYMK	1	0.0227	0.133906
CLK2	1	0.0227	0.125159
SPTBN1	1	0.0228	0.358878
SSU72	1	0.0228	0.116637
MYBL2	1	0.0228	-0.130399
CEPT1	1	0.0229	0.723951
CHST10	1	0.0229	0.127346
UNC80	1	0.0229	0.127091
FLRT2 /// LOC100506718 /// LOC102724348	1	0.0229	0.122093
PLSCR4	1	0.0229	-0.115615
CNOT7	1	0.023	0.337281
GABPB1-AS1	1	0.0231	0.756633
DDX50	1	0.0231	0.331023
MAP4K1	1	0.0232	0.236573
DDX3X	1	0.0232	0.171565
TAF5	1	0.0232	0.154402
PCCA	1	0.0233	0.214525
RASA2	1	0.0233	0.20096
LINC00112	1	0.0233	0.145316
LYSMD4	1	0.0233	0.123314
GABRA4	1	0.0233	0.100245
ZSCAN2	1	0.0234	0.216194
DARS2	1	0.0234	-0.161146
CBX3	1	0.0235	0.376044
ZNF117	1	0.0235	0.2347
ZNF57	1	0.0235	0.205379
RAB3GAP1	1	0.0235	0.145602
NR6A1	1	0.0235	0.125616
LINC00658	1	0.0235	-0.126928
SLC9A7	1	0.0236	0.34702
TCRBV15S1	1	0.0236	-0.292781
VPS13D	1	0.0237	0.453657
MAP3K7CL	1	0.0237	-0.612046
FOXP1	1	0.0238	0.509952
APPBP2	1	0.0238	0.116068
B9D2	1	0.0238	-0.142447
C11orf65	1	0.0239	0.128312
LOC100131564	1	0.024	0.604046
STAP1	1	0.024	0.582394
TOP3B	1	0.024	0.205336
ZMYM6	1	0.024	0.17736
SLC26A6	1	0.0241	0.387877
DDX27	1	0.0241	0.204838
ZNF442	1	0.0241	0.153591
NMRK2	1	0.0241	-0.178006
STX5	1	0.0241	-0.203784
LOC284009 /// METTL16	1	0.0242	0.242402
SEPSECS	1	0.0242	0.22684
FBRSL1	1	0.0242	0.156274
RP11-687F6.1	1	0.0242	0.127635
KL	1	0.0242	-0.304638
FCHSD2	1	0.0243	0.199487
IL16	1	0.0245	0.355603
CAPRIN2	1	0.0245	0.236679
GP2	1	0.0245	0.226562
MOG	1	0.0246	0.181265
RLF	1	0.0247	0.125182
PNRC1	1	0.0247	-0.310002
LOC102606465	1	0.0248	0.373445
RPL27A	1	0.0249	0.372323
ZNF709	1	0.0249	0.317222
ATP13A1	1	0.0249	0.136079
USP30-AS1	1	0.0249	-0.156933
LOC101930578 /// MRPS31P5 /// THSD1	1	0.025	0.314379
SLC6A20	1	0.025	0.126963
LOC101929964	1	0.025	0.126626
TRBV7-3 /// TRBV7-3	1	0.025	-0.384409
FAM69A	1	0.0251	0.414222
ZNF260	1	0.0251	0.246636
ZBED2	1	0.0251	0.158319
ZCCHC5	1	0.0251	0.122358
KLRC3	1	0.0252	0.605555
RRN3P1	1	0.0252	0.274724
NADSYN1	1	0.0253	0.163546
CIDEC	1	0.0253	-0.123381
ACTG1P4 /// AMY1A /// AMY1B /// AMY1C /// AMY2A /// AMY2B	1	0.0254	0.313889
LOC100507616	1	0.0254	0.254299
RP1-102H19.8	1	0.0255	0.372058
ATHL1	1	0.0255	0.178853
DPH7	1	0.0256	0.148368
SRPX2	1	0.0256	0.10022
DDX19A /// DDX19B	1	0.0256	-0.198877
AC144652.1	1	0.0256	-0.288242
IL32	1	0.0257	-0.444469
COX20	1	0.0258	0.522971
NOP58	1	0.0258	0.137018
GSTK1	1	0.0258	-0.258152
SLC24A3	1	0.0258	-0.410001
FAM153A /// FAM153B /// FAM153C /// LOC100507387 /// LOC101928349 /// LOC101930363	1	0.0259	0.497035
ZNF654	1	0.0259	0.485213
EPG5	1	0.0259	0.466417
LOC101060424	1	0.0259	0.173668
GUCA1B	1	0.0259	0.115202
TCEAL8	1	0.0259	-0.192365
HRSP12	1	0.026	0.130359
IFNGR1	1	0.0261	0.420459
ARHGEF7	1	0.0261	0.387603
MUM1	1	0.0261	0.258027
RAMP2-AS1	1	0.0261	0.212144
WDR91	1	0.0261	0.190237
MINA	1	0.0261	0.181502
KLHDC3	1	0.0262	-0.149114
NSMAF	1	0.0263	0.385892
BHLHE40	1	0.0263	-0.196721
SMCO4	1	0.0263	-0.293556
MT1HL1	1	0.0263	-0.294869
ZNF563	1	0.0264	0.19268
CFH /// CFHR1	1	0.0264	-0.586975
SGK223	1	0.0265	0.278584
ANKZF1	1	0.0265	0.146464
KIAA2013	1	0.0265	0.120158
LOC100130458	1	0.0266	0.263641
ZBTB9	1	0.0266	0.246148
COX19	1	0.0266	0.183128
TTLL4	1	0.0266	0.160676
ECT2	1	0.0266	0.103612
SEC14L5	1	0.0266	-0.432511
LOC101928620 /// POU2AF1	1	0.0267	0.837353
PARM1	1	0.0267	0.305951
RSAD2	1	0.0267	-0.554101
SEPT7	1	0.0268	0.537006
NOP14-AS1	1	0.0268	0.21157
MTERF3	1	0.0268	0.19129
ZMYM4	1	0.0268	0.132619
CKLF /// CKLF-CMTM1	1	0.0268	-0.167538
WDR86-AS1	1	0.0268	-0.258195
SND1-IT1	1	0.0269	0.427348
AGO2 /// CASC7 /// CASC7	1	0.0269	0.165759
ALDH9A1	1	0.0269	0.125075
C5orf63	1	0.027	0.317164
MAP3K9	1	0.027	0.298556
FAM162A	1	0.027	0.235548
POC5	1	0.027	0.186086
CTA-384D8.35	1	0.027	-0.290377
AP001189.4	1	0.027	-0.334181
SETD6	1	0.0271	0.183252
ZNF148	1	0.0271	0.180082
TK2	1	0.0271	0.139504
PYROXD1	1	0.0272	0.276463
UMODL1	1	0.0272	0.0845111
BC036830 /// OVAAL /// RP11-522D2.1	1	0.0273	-0.128535
SNRPA	1	0.0273	-0.246208
TNFAIP6	1	0.0273	-0.720136
ZNF823	1	0.0274	0.259968
ASB1	1	0.0274	0.210665
SYNPO	1	0.0274	0.156116
HIST1H2AD /// HIST1H3D	1	0.0274	-0.27594
PCSK5	1	0.0275	0.327289
PAGR1	1	0.0275	0.166738
LOC101928333	1	0.0275	0.144634
GRB7	1	0.0275	-0.136019
ZNF33B /// ZNF33B	1	0.0276	0.189086
MYCBP2	1	0.0277	0.23784
UGT8	1	0.0277	0.221063
GAS5 /// SNORD44 /// SNORD47 /// SNORD74 /// SNORD76 /// SNORD77 /// SNORD79 /// SNORD80 /// SNORD81	1	0.0278	0.456123
ATP5H	1	0.0278	0.128323
FAS	1	0.0278	-0.240898
HNRNPU-AS1	1	0.0279	0.61515
GTF2H2 /// GTF2H2B /// GTF2H2C /// GTF2H2C_2	1	0.0279	0.279112
PIKFYVE	1	0.0279	0.253589
NUP153	1	0.0279	0.209838
DNAJB11	1	0.0279	-0.281217
OR2B6	1	0.028	-0.13336
SRL	1	0.028	-0.156833
TRAV20 /// TRAV20 /// TRAV20	1	0.028	-0.197249
TMEM91	1	0.028	-0.208388
NEXN	1	0.028	-0.443155
OGG1	1	0.0281	0.19621
ABHD17B	1	0.0281	0.170668
SIK2	1	0.0281	0.154613
AC091633.3	1	0.0281	-0.109324
GSTT2	1	0.0281	-0.110351
HMGB3P1	1	0.0281	-0.170203
SLC38A9	1	0.0282	0.58251
SEPT6	1	0.0282	0.352775
PWAR6	1	0.0283	0.570855
LOC101929272	1	0.0283	0.238501
UPF1	1	0.0283	0.194809
USPL1	1	0.0283	0.194644
B3GALNT2	1	0.0284	0.281562
ARHGEF10	1	0.0284	0.252033
RGS8 /// SDHAP3	1	0.0284	0.216299
TMCO6	1	0.0285	0.144327
DNAH7	1	0.0285	0.126178
XK	1	0.0285	-0.619279
LOC100631377 /// LOC101928673	1	0.0286	0.410932
GTPBP8	1	0.0287	0.306682
PHOSPHO2	1	0.0287	0.302823
DYNC1LI2	1	0.0287	0.173147
DMXL1	1	0.0288	0.525644
GHRL	1	0.0288	0.201271
ZMAT1	1	0.0289	0.363261
SLC25A53	1	0.029	0.22799
POP7	1	0.029	-0.146759
LEFTY1	1	0.029	-0.259347
RP11-214K3.20	1	0.0291	0.14661
MOB4	1	0.0291	-0.184153
PIWIL1	1	0.0292	-0.113804
LOC100134937	1	0.0292	-0.210558
ZNF135	1	0.0293	0.176009
MED7	1	0.0293	0.169521
NUDT17	1	0.0293	0.152646
FZD6	1	0.0293	-0.480193
TSPAN13	1	0.0294	0.54121
MAST4	1	0.0294	0.392287
NOA1	1	0.0294	0.119557
SPIRE2	1	0.0294	0.0982822
NUS1 /// NUS1P3	1	0.0294	-0.311536
HNRNPM	1	0.0295	0.209772
ZHX2	1	0.0296	0.549272
PHEX	1	0.0296	0.414974
LINC00672	1	0.0296	0.359231
CACNG1	1	0.0296	0.173427
LINC00687	1	0.0296	-0.173219
G3BP1	1	0.0297	0.436496
LOC643733	1	0.0297	0.405712
ZSCAN30	1	0.0297	0.236262
CUL5	1	0.0297	0.12604
LOC101926951 /// PCDH20	1	0.0297	0.115454
ZNF638	1	0.0298	0.311689
ZNF670 /// ZNF670-ZNF695 /// ZNF695	1	0.0299	0.139094
HEATR5B	1	0.03	0.154893
CELF5	1	0.03	0.149804
SOCS7	1	0.03	0.137408
HIST1H2BJ	1	0.03	-0.264757
PPHLN1	1	0.0301	0.254487
SPG11	1	0.0301	0.194289
ADM	1	0.0302	-0.737314
IRF4	1	0.0303	0.27632
RP11-68I3.11	1	0.0303	0.255541
MEX3C	1	0.0303	0.173416
PDCD7	1	0.0303	0.145731
RP11-560G2.2	1	0.0303	-0.148042
FAM127A	1	0.0303	-0.178747
NMI	1	0.0303	-0.19646
SAMSN1	1	0.0303	-0.292071
IPO9	1	0.0304	0.130928
LOC338667	1	0.0304	0.119814
HK1	1	0.0304	-0.097056
CGB /// CGB1 /// CGB5 /// CGB7 /// CGB8	1	0.0304	-0.119094
MIR3682	1	0.0305	0.291701
EHMT2	1	0.0305	0.124944
SDC4	1	0.0305	-0.236255
DPF2	1	0.0306	0.164191
CORIN	1	0.0306	0.131711
TRAV12-1 /// TRAV12-1 /// TRAV12-1 /// YME1L1	1	0.0306	-0.4976
ITPR1	1	0.0307	0.664734
PPP2R1B	1	0.0307	0.238334
LINC00674	1	0.0307	0.162923
FCGR3A	1	0.0308	-1.01339
KLRF1	1	0.0309	0.393831
ZNF502	1	0.0309	0.259406
NUP43	1	0.0309	0.218878
CCDC66	1	0.0309	0.218617
TSC2	1	0.0309	0.139614
LOC643085	1	0.0309	-0.0984597
CX3CR1	1	0.031	0.542878
ADH4	1	0.031	0.220071
SETD1B	1	0.031	0.183093
CRYGS	1	0.0311	0.454463
IGFBP7	1	0.0311	0.354153
MED6	1	0.0311	0.314614
LOC729083	1	0.0311	-0.218304
U2SURP	1	0.0312	0.392616
CRLS1	1	0.0312	0.386941
DHX36	1	0.0312	0.331237
NUDT12	1	0.0312	0.190983
CDK12	1	0.0313	0.200959
LRRC34	1	0.0313	0.152699
MRPS22	1	0.0314	0.129679
LINC00173	1	0.0314	0.0897789
BC035400	1	0.0314	-0.113015
COL24A1	1	0.0315	-0.093979
FCAR	1	0.0315	-0.200703
GLT1D1	1	0.0315	-0.221592
ANXA5	1	0.0315	-0.469213
E2F2	1	0.0316	0.121994
STEAP4	1	0.0316	-0.502287
ACTG1P4 /// AMY2B /// RNPC3	1	0.0317	0.26994
IFT57	1	0.0317	0.192741
LOC100506100	1	0.0317	-0.15111
THBS4	1	0.0317	-0.159264
AGAP11 /// AGAP4 /// AGAP6 /// AGAP7P /// CTGLF12P /// LOC101060581	1	0.0318	0.262553
SUV420H1	1	0.0318	0.232733
LINC00824	1	0.0318	-0.141677
RALGPS2	1	0.032	0.559977
USP24	1	0.032	0.317296
PLEKHA8	1	0.032	0.189066
STOML2	1	0.032	-0.145235
TCF19	1	0.0321	0.241331
BACH2	1	0.0322	0.580295
FAIM3	1	0.0322	0.380606
KLHL24	1	0.0322	0.197018
C1orf50 /// LOC100129924	1	0.0322	0.11465
DNASE1L3	1	0.0323	0.23714
PODNL1	1	0.0323	0.150093
S100A14	1	0.0323	-0.137594
GLI4 /// ZFP41	1	0.0324	-0.117239
NDUFA12	1	0.0324	-0.197104
RABGAP1	1	0.0325	0.0987936
FAM155A	1	0.0325	0.0905724
CDRT15	1	0.0325	-0.177578
PROK2	1	0.0325	-0.675154
CA2	1	0.0325	-0.730037
PSMC4	1	0.0326	-0.112833
ISL2	1	0.0326	-0.251844
CDCA7L	1	0.0327	0.435808
RP1-35C21.2	1	0.0327	-0.108978
PTPN22	1	0.0328	0.278076
DZANK1	1	0.0328	0.227312
FAM83A	1	0.0328	0.140346
PTX3	1	0.0328	-0.639046
EIF5	1	0.0329	0.224867
CTD-2035E11.5	1	0.0329	0.224829
LOC148709	1	0.0329	0.125548
FCRLA	1	0.033	0.607466
TMEM117	1	0.033	0.179917
RP11-471B22.2	1	0.033	0.151154
STARD6	1	0.033	0.10548
MOB3B	1	0.0331	0.287047
RAPGEF6	1	0.0331	0.222345
SCCPDH	1	0.0331	-0.201569
FUT9	1	0.0332	0.0961803
BC047615	1	0.0332	-0.0911353
MGEA5	1	0.0333	0.498101
CDC42EP1	1	0.0333	-0.147515
TP53TG3 /// TP53TG3B /// TP53TG3C /// TP53TG3D	1	0.0333	-0.297716
EDA	1	0.0334	0.147878
AC007401.2	1	0.0335	0.562716
CTD-2165H16.3	1	0.0336	0.607117
RPS21	1	0.0336	0.390648
FBXO11	1	0.0336	0.352965
LOC283070	1	0.0336	0.130487
UBLCP1	1	0.0336	0.111451
PDCD4	1	0.0336	-0.37691
ZNF232	1	0.0337	0.29272
METAP1D	1	0.0337	0.191561
RSBN1	1	0.0338	0.242001
DTNBP1	1	0.0338	0.218082
ZNF853	1	0.0338	0.215041
ZNF623	1	0.0338	0.198755
MCM7	1	0.0338	0.183813
HPS3	1	0.0339	0.208224
VASH1	1	0.034	0.314875
RCN2	1	0.034	0.165634
FUT4	1	0.034	-0.146797
MZT2B	1	0.0341	0.32517
WDR34	1	0.0341	0.181034
FAM66D	1	0.0341	-0.144445
CCPG1	1	0.0341	-0.214737
PLGLB1 /// PLGLB2	1	0.0342	0.804238
AX747507	1	0.0342	0.455998
RP11-774O3.3	1	0.0342	0.187486
TMEM55B	1	0.0342	0.147577
LINC01094	1	0.0342	-0.315564
BD495725	1	0.0343	0.432198
MARCH3	1	0.0344	0.334854
IARS	1	0.0344	0.117344
DLX6-AS1	1	0.0344	-0.113922
MDGA2	1	0.0345	0.127943
SLFN11	1	0.0345	-0.242928
MRPS18B	1	0.0346	0.12035
JOSD1	1	0.0346	-0.12372
MXD1	1	0.0346	-0.320575
RPL31	1	0.0347	0.233398
MRPL35	1	0.0347	0.223622
RBM26	1	0.0348	0.285248
BLZF1	1	0.0348	0.1749
MGC70870	1	0.0348	0.126701
IMPA1	1	0.0348	-0.217822
SLC15A3	1	0.0348	-0.232308
AC007967.3 /// RBMY2TP /// RBMY2TP	1	0.0349	-0.133995
KMT2E-AS1	1	0.0349	-0.154838
av27s1 /// TRAV39 /// TRAV39	1	0.0349	-0.239108
ADAM28	1	0.035	0.837878
USP7	1	0.035	0.181378
ZNF408	1	0.035	0.131265
MSH6	1	0.035	0.111471
LOC440330	1	0.035	-0.137972
RP11-769O8.3	1	0.0351	0.339567
FAM153A /// FAM153B /// LOC100507387	1	0.0351	0.251173
TIA1	1	0.0351	0.214183
NOX3	1	0.0351	-0.0959812
NUCB1	1	0.0351	-0.265802
FTHL17	1	0.0353	0.0878943
SCO2	1	0.0353	-0.314103
RALGAPA2	1	0.0354	0.596081
DHDDS	1	0.0354	0.118148
ADIPOQ	1	0.0354	-0.120079
ZNF321P /// ZNF816-ZNF321P	1	0.0355	0.269856
NCK1	1	0.0355	0.124641
LINC00029	1	0.0355	-0.144823
RPS11	1	0.0356	0.47839
FLJ12120	1	0.0356	0.244606
MINOS1-NBL1 /// NBL1	1	0.0356	-0.178397
HIST1H2AD /// HIST1H3A /// HIST1H3B /// HIST1H3C /// HIST1H3D /// HIST1H3E /// HIST1H3F /// HIST1H3G /// HIST1H3H /// HIST1H3I /// HIST1H3J	1	0.0357	-0.248509
SLC6A16	1	0.0358	0.53422
LMBRD1	1	0.0358	0.407143
LOC100129447	1	0.0358	0.284033
DKFZP434H168	1	0.0358	-0.119324
HERC2	1	0.0359	0.237349
FAM78A /// LOC101927137	1	0.0359	-0.430952
JAKMIP2	1	0.036	0.270811
FBXO10	1	0.036	0.15428
MRI1	1	0.036	0.121071
FARP2	1	0.036	0.097252
LOC100507540	1	0.036	-0.177075
KDM1A	1	0.0361	-0.166223
PARD3-AS1	1	0.0362	-0.100584
LRG1	1	0.0362	-0.370922
GOLGA8A	1	0.0363	0.631767
CBR4	1	0.0363	0.591202
P2RX5	1	0.0363	0.526235
NCAM1	1	0.0363	0.375582
LUC7L	1	0.0363	0.24536
USP2	1	0.0363	0.129967
GTPBP3	1	0.0363	0.114403
ADRA2A	1	0.0363	-0.164202
MAPRE2	1	0.0364	0.228817
LOC730098	1	0.0364	-0.135545
WRAP73	1	0.0365	0.243638
CYR61	1	0.0365	-0.0977289
PDZD11	1	0.0365	-0.119503
HDX	1	0.0365	-0.16596
MTX2	1	0.0365	-0.196374
CD47	1	0.0366	0.48607
XPR1	1	0.0366	0.36533
ASNS	1	0.0366	0.27025
GALNT3	1	0.0366	0.215559
GSTA4	1	0.0366	0.212813
LOC100128343	1	0.0366	0.152148
DDX54	1	0.0366	0.101774
IMPA2	1	0.0366	-0.25378
SNRNP200	1	0.0367	0.300316
VPS52	1	0.0367	0.206256
NT5C1B /// NT5C1B-RDH14	1	0.0367	0.10098
CCDC169	1	0.0368	0.0971654
DCTN5	1	0.0369	0.30292
LINC01128	1	0.0369	0.249721
LOC102725188 /// LOC727820	1	0.037	0.634212
SFXN4	1	0.037	0.226729
LUZP6 /// MTPN	1	0.037	-0.200141
EGF	1	0.037	-0.448924
RP11-307L14.1 /// RP11-307L14.2	1	0.0371	0.114438
LINC00907	1	0.0371	0.11281
LOC727916	1	0.0371	-0.10787
LIPH	1	0.0371	-0.139141
SLC22A3	1	0.0372	0.341717
ZNF304	1	0.0372	0.285951
ENOSF1	1	0.0372	0.285485
EXOSC2	1	0.0372	0.105137
TMEM163	1	0.0372	-0.196748
ZNF614	1	0.0373	0.14316
HTATSF1	1	0.0373	-0.165454
GXYLT1	1	0.0374	0.153562
PEF1	1	0.0374	-0.261091
TUBB2A	1	0.0374	-0.501556
LOC151657	1	0.0375	0.266436
FBLIM1	1	0.0375	0.237969
CCNB1IP1	1	0.0375	0.128586
ZBTB49	1	0.0375	0.116764
MACROD2	1	0.0376	0.787037
SOX6	1	0.0376	0.279931
HMBOX1	1	0.0376	0.263785
TRIM27	1	0.0376	0.15201
EP400	1	0.0376	0.127762
DNAH17	1	0.0376	0.126651
AK056982	1	0.0376	0.105985
IGHD3-16 /// IGHD3-16 /// IGHG1 /// SKAP2	1	0.0376	-0.135077
PPIF	1	0.0376	-0.301687
TMEM261	1	0.0377	0.266505
ZNF26	1	0.0378	0.283958
MICAL3	1	0.0378	0.206821
TOB2	1	0.0378	0.202327
LRRC8D	1	0.0378	-0.153912
HOXA5	1	0.0378	-0.324291
GZMB	1	0.0379	0.310694
DPP9	1	0.0379	0.169818
KREMEN2	1	0.0379	-0.156381
GK	1	0.0379	-0.294507
ADD3	1	0.038	0.126528
CDHR2	1	0.038	-0.0964618
LOC101928559	1	0.038	-0.104479
RDH5	1	0.0381	0.301651
RP4-635E18.8	1	0.0382	0.427846
FNTA	1	0.0382	0.240043
SERINC1	1	0.0382	-0.317243
DGCR5 /// LOC100287576	1	0.0384	-0.135404
SLC31A2	1	0.0384	-0.264808
RP11-728F11.4	1	0.0385	0.407821
GTDC1	1	0.0385	0.192853
PDCD11	1	0.0385	0.15325
LOC101928762	1	0.0385	0.152013
AV2S1A1 /// TRAV12-2 /// TRAV12-2 /// YME1L1	1	0.0386	-0.248094
ANKRD35	1	0.0387	-0.262446
CCL2	1	0.0387	-0.423278
MRPL30	1	0.0388	0.363031
RAB40C	1	0.0388	0.115784
TMED3	1	0.0388	0.106408
ALOX12	1	0.0388	-0.487445
ZNF432	1	0.0389	0.263592
SHMT2	1	0.039	0.22152
AK074476	1	0.039	0.106829
ZNF660	1	0.0391	0.166684
Y16709	1	0.0391	0.125503
LRRC69	1	0.0392	0.370339
LSG1	1	0.0392	0.176299
RP11-257I14.1	1	0.0392	0.0763668
HAUS4 /// MIR4707	1	0.0392	-0.208162
TBRG1	1	0.0393	0.556654
GPR18	1	0.0394	0.351354
PGAP1	1	0.0394	0.319683
ZNF625 /// ZNF625-ZNF20	1	0.0394	0.228085
C3orf17	1	0.0394	0.194114
DKFZP586I1420	1	0.0394	0.180158
RP5-892K4.1	1	0.0394	-0.125987
METRNL	1	0.0394	-0.29154
EFHC1	1	0.0396	0.3738
CCNG2	1	0.0396	0.149614
TMSB15A /// TMSB15B	1	0.0397	0.264083
POTEM	1	0.0397	0.117881
TTC7B	1	0.0397	-0.380029
BANK1	1	0.0398	0.554842
LPHN1	1	0.0398	0.161848
GNRH1	1	0.0399	0.383135
SPPL3	1	0.0399	0.300997
SRBD1	1	0.0399	-0.177675
PABPC1L	1	0.04	0.316463
WDR4	1	0.04	0.309589
C12orf66	1	0.04	0.218233
PDK3	1	0.04	0.203555
ZNF180	1	0.04	0.199838
PHF20	1	0.04	0.187262
LACRT	1	0.0401	-0.109597
RP11-67L3.4	1	0.0401	-0.148797
SOCS6	1	0.0401	-0.181562
PTRH1	1	0.0402	0.101504
AAMP	1	0.0402	-0.13122
RTCA	1	0.0403	-0.0958158
AQP7 /// LOC100509620 /// LOC101930168	1	0.0404	-0.139154
DNAJB6	1	0.0404	-0.210988
SLC38A1	1	0.0405	0.323364
SAAL1	1	0.0405	-0.159495
AF520793	1	0.0406	0.325591
ACCS	1	0.0406	0.302558
PATZ1	1	0.0406	0.176925
HHEX	1	0.0407	0.232367
LOC101060181 /// ZNF44	1	0.0408	0.259386
LZTR1	1	0.0409	0.153229
KPNB1	1	0.041	0.167651
BLK	1	0.0411	0.560562
SNORA5B /// TBRG4	1	0.0411	0.171874
C9orf78	1	0.0411	-0.0858125
LOC388692	1	0.0412	0.473434
ZNF248	1	0.0412	0.299818
COLEC11	1	0.0412	-0.119077
PPP2R5C	1	0.0413	0.341168
UBE4B	1	0.0413	0.186698
ZNF23	1	0.0413	0.186368
AP1S3	1	0.0413	0.112283
LOC102725451 /// TPTEP1	1	0.0413	-0.14345
LOC100507535	1	0.0413	-0.169931
SIRPD	1	0.0413	-0.223129
TMEM59	1	0.0414	0.439567
LRP5	1	0.0414	0.161009
CRYBB2 /// CRYBB2P1	1	0.0414	-0.375775
PRR13	1	0.0415	-0.24386
EMP3	1	0.0415	-0.246817
GGA2	1	0.0416	0.18677
SECISBP2	1	0.0416	0.159418
C9orf37	1	0.0416	-0.137499
ZNF440	1	0.0417	0.238727
TOM1L2	1	0.0417	0.145556
TBR1	1	0.0417	0.113086
CTD-2619J13.17	1	0.0418	0.179909
IER5L	1	0.0419	0.161464
FAM201B /// LOC648761	1	0.0419	0.149668
NDST2	1	0.0419	0.137856
PRSS21	1	0.0419	-0.301067
VPS13C	1	0.042	0.600533
PTGES3L	1	0.042	-0.116766
IL5	1	0.042	-0.120276
BUB3	1	0.0421	0.25774
FCN1	1	0.0421	-0.243173
FLT1	1	0.0422	0.268141
MON1B	1	0.0422	0.225544
FRG1B	1	0.0422	0.224457
RNF125	1	0.0422	0.200185
LOC101060609	1	0.0422	0.166925
CA5A	1	0.0422	-0.156176
VPS13B	1	0.0423	0.262089
TRIQK	1	0.0423	0.140422
MEP1B	1	0.0423	-0.109826
SUDS3	1	0.0423	-0.13714
C5orf56	1	0.0424	0.34492
FAM208A	1	0.0424	0.141238
PPP2CB	1	0.0424	-0.107762
IGHG1 /// IGHG2 /// IGHM /// IGHV4-31 /// MIR8071-1 /// MIR8071-2	1	0.0425	0.812607
IGIP	1	0.0425	0.258113
TAPT1	1	0.0425	0.244114
BEST4	1	0.0425	0.137698
C9orf50	1	0.0425	-0.135119
TM2D1	1	0.0426	0.453819
COX7A2	1	0.0426	0.09451
HHAT	1	0.0426	-0.172851
FCRL1	1	0.0427	0.725697
STAG3L2 /// STAG3L3 /// TRIM73	1	0.0427	0.252204
ZNF658	1	0.0427	0.250762
CAPN1	1	0.0428	0.257514
ZC3H14	1	0.0428	0.186798
PCDH8	1	0.043	0.0730225
CRYL1	1	0.043	-0.155772
JADE2	1	0.0431	0.277845
C17orf47	1	0.0431	0.182852
ESRG /// MIR4454	1	0.0431	0.103499
NLRC3	1	0.0432	0.36676
CINP	1	0.0432	0.199974
PRRG1	1	0.0432	-0.246628
LOC100132686	1	0.0434	0.316162
RP9P	1	0.0434	0.113474
PRDX1	1	0.0434	-0.178276
MLLT3	1	0.0435	0.481768
RBM6	1	0.0435	0.481419
PDE12	1	0.0435	0.123493
CLDN18	1	0.0435	0.111298
HAGH	1	0.0435	-0.159888
MIR631 /// NEIL1	1	0.0436	0.157956
FANCM	1	0.0436	0.155458
ZNF286A	1	0.0437	0.224073
MFAP3	1	0.0437	0.151464
KLF11	1	0.0437	-0.238788
RP11-111M22.3	1	0.0437	-0.245212
CLEC4D	1	0.0437	-0.406146
SLC45A1	1	0.0438	-0.141585
TEX30	1	0.0438	-0.222568
LOC100996717 /// LOC100996763 /// LOC101929796 /// NOTCH2 /// NOTCH2NL	1	0.0438	-0.262037
PTPRK	1	0.0439	0.608619
ZFP82	1	0.0439	0.343032
DCDC2	1	0.0439	0.0811467
SNX30	1	0.0439	-0.172572
GABRB1	1	0.044	0.0886138
TRH	1	0.044	-0.188164
ZNF302	1	0.0441	0.410269
SRRD	1	0.0441	0.177507
RP11-53O19.3	1	0.0441	0.152668
HSD17B11	1	0.0441	-0.152053
BRINP2	1	0.0441	-0.17352
UBR4	1	0.0442	0.201382
LOC151121	1	0.0442	0.127104
KRTAP4-11	1	0.0442	-0.0925128
SETD5	1	0.0443	0.40716
MYH7B	1	0.0443	0.109877
DCUN1D4	1	0.0444	0.23633
MT1G	1	0.0444	-0.135612
LOC101929154	1	0.0445	-0.128994
FCGR3B	1	0.0445	-0.348872
CBLL1	1	0.0446	0.247257
ZNF764	1	0.0446	0.234046
DNAH1	1	0.0447	0.239157
SPOP	1	0.0447	0.223453
ASMTL-AS1	1	0.0447	0.202672
ZDHHC8	1	0.0447	0.0966486
DGKE	1	0.0448	0.255557
METTL20	1	0.0448	0.11672
SMIM14	1	0.0449	0.339908
AKT3	1	0.0449	0.313304
OR2L2	1	0.0449	0.137633
SMS	1	0.045	-0.334365
DNAJB13	1	0.0451	-0.128811
C4orf19	1	0.0452	0.119974
BEND4	1	0.0453	0.394864
CHD1	1	0.0453	0.137748
C12orf4	1	0.0453	0.137059
TAF2	1	0.0453	0.112831
CTD-3203P2.1 /// KDM8	1	0.0454	0.220428
FRMD4B	1	0.0454	0.089541
DNAJB8	1	0.0454	-0.108155
PCMTD2	1	0.0455	0.326723
MSS51	1	0.0455	0.30477
RLIM	1	0.0455	0.22098
RP11-981G7.6	1	0.0455	0.115765
TP53AIP1	1	0.0455	0.0886902
FAM127B	1	0.0455	-0.152878
FDFT1	1	0.0456	0.404854
WDR90	1	0.0456	0.150709
MIR3656 /// TRAPPC4	1	0.0456	0.15064
RNF169	1	0.0456	0.130547
RP1-181J22.1	1	0.0456	-0.113455
CHMP1B	1	0.0456	-0.187536
RP11-138A9.1	1	0.0457	0.466588
CELF1	1	0.0457	0.213088
STXBP5	1	0.0457	0.200477
CORO6	1	0.0457	0.15738
KLB	1	0.0457	0.120017
PDE8A	1	0.0458	0.172661
SNHG22	1	0.0458	0.12731
ALDH1A1	1	0.0458	-0.503525
PRKAR2B	1	0.0458	-0.512105
ZNF572	1	0.0459	0.164302
IVD	1	0.0459	0.129377
FBXL8	1	0.0459	-0.206973
WDR11	1	0.046	0.60133
C22orf29 /// GNB1L	1	0.046	0.192573
IMP3	1	0.046	-0.187667
MIAT	1	0.0461	0.464541
CRIPT	1	0.0461	0.406629
JMJD7-PLA2G4B /// PLA2G4B	1	0.0461	0.180094
SOHLH2	1	0.0461	0.162292
LY6G5C	1	0.0461	-0.157635
CD2AP	1	0.0461	-0.161711
CEP78	1	0.0463	0.302427
RAB3IP	1	0.0463	0.207579
CDKL3	1	0.0463	0.125431
PRR14L	1	0.0464	0.302399
ETFA	1	0.0464	-0.334354
RP11-388M20.1	1	0.0465	-0.136425
PDZD8	1	0.0465	-0.170671
ALDH18A1	1	0.0466	0.252021
PXYLP1	1	0.0466	0.157325
COL14A1	1	0.0466	0.116229
IPO8	1	0.0466	0.109238
FLJ33360	1	0.0466	0.101229
RNF213	1	0.0468	0.357661
SAP30L	1	0.0468	0.335083
HMGN3-AS1	1	0.0468	0.100261
GRAPL	1	0.0469	0.131664
ENTPD1-AS1	1	0.0471	0.190846
FAM160B1	1	0.0471	0.171495
QRSL1	1	0.0472	0.381832
ZNF286A /// ZNF286B	1	0.0472	0.222484
NUFIP2	1	0.0472	0.212499
AC018462.2 /// BC071802	1	0.0472	0.203044
IRF8	1	0.0472	0.171306
RP11-182L21.5	1	0.0473	0.393055
ID3	1	0.0473	0.346779
TRIM32	1	0.0473	0.194082
SNTB2	1	0.0474	0.223224
LINC00589	1	0.0474	0.201945
RP11-5C23.2	1	0.0474	0.133352
BCHE	1	0.0474	-0.10324
KLHL3	1	0.0475	0.291761
LOC100289333	1	0.0475	0.264802
LL0XNC01-7P3.1	1	0.0475	0.155452
ARHGAP9	1	0.0475	0.144399
ANKEF1	1	0.0475	0.143916
LOC101927907	1	0.0475	-0.094035
SEL1L3	1	0.0476	0.358199
WDPCP	1	0.0476	0.240282
WDTC1	1	0.0476	0.13706
TMEM140	1	0.0476	-0.236686
SEPT1	1	0.0476	-0.23978
PPP2R2D	1	0.0477	0.174925
SDR42E1	1	0.0478	0.187015
ZDHHC18	1	0.0478	0.143727
FRMD3	1	0.0478	-0.347683
LOC100128288	1	0.048	0.171887
RBMS3	1	0.048	0.166912
MGC40069 /// TRAC /// TRAJ17 /// TRAV20 /// TRDV2 /// YME1L1	1	0.0481	-0.430813
UNK	1	0.0482	0.289974
SENP2	1	0.0482	0.107392
C19orf68	1	0.0482	-0.187352
EGR3	1	0.0483	-1.19172
PON2	1	0.0483	0.270411
DUSP18	1	0.0483	0.183284
GLMN	1	0.0483	0.17101
PLCG2	1	0.0484	0.2338
RAVER1	1	0.0484	-0.200186
SSTR5-AS1	1	0.0485	0.117546
MCM5	1	0.0486	0.13075
ASS1	1	0.0486	0.110344
KIAA1244	1	0.0486	0.0856545
MORN2	1	0.0486	-0.468549
MIR6840 /// PILRB /// STAG3L5P-PVRIG2P-PILRB	1	0.0487	0.371021
NDE1	1	0.0487	0.182013
MORN3	1	0.0487	-0.149081
SIAH2	1	0.0488	-0.26816
PYGL	1	0.0488	-0.268624
KCNK13	1	0.0489	-0.131752
GIMAP1-GIMAP5 /// GIMAP5	1	0.049	0.230495
SDHAF1	1	0.049	0.139643
LOXL4	1	0.049	0.131394
FKBP1B	1	0.049	-0.294463
XPO7	1	0.0491	0.48384
MTA1	1	0.0491	0.302185
SLC16A4	1	0.0491	0.176145
LINC00535	1	0.0491	0.0923377
TAF1D	1	0.0492	0.341469
AK2	1	0.0492	0.259474
DNHD1	1	0.0492	0.1597
NUDCD3	1	0.0492	0.153198
ST3GAL2	1	0.0492	0.0719712
PCP2	1	0.0492	-0.169398
DENR	1	0.0493	0.326707
TACR3	1	0.0493	0.122037
PFKFB2	1	0.0493	0.110549
LOC100289473	1	0.0493	-0.131778
PRDX5	1	0.0493	-0.139535
CLDN10	1	0.0493	-0.157886
TRIM73 /// TRIM74	1	0.0494	0.164063
PDIA4	1	0.0494	0.0982908
CTB-43E15.1	1	0.0494	-0.0882999
IGHA1 /// IGHG1 /// IGHG3 /// IGHM /// IGHV4-31	1	0.0494	-0.122494
PCA3	1	0.0495	0.103665
HLA-F	1	0.0496	0.322377
ASXL1	1	0.0497	0.251789
C17orf104	1	0.0497	0.24901
CAMKK1	1	0.0497	0.143121
PDE10A	1	0.0497	0.133174
LOC158402	1	0.0497	-0.262766
IFI44L	1	0.0497	-0.725732
TXK	1	0.0498	0.357533
OR3A3	1	0.0498	-0.167121
KGFLP2	1	0.0499	-0.124869
PBRM1	1	0.05	0.314518
CYB5R2	1	0.05	-0.169528
CXCL1	1	0.05	-0.591779
IFI6	1	0.05	-0.727648
LINC00482	1	0.0501	0.135675
STARD7	1	0.0501	0.0857405
LOC100996412	1	0.0502	0.639587
EFCAB14	1	0.0502	0.446847
ORC5	1	0.0502	0.213571
NEUROG3	1	0.0502	-0.136018
LOC90784 /// POLR1A	1	0.0503	0.151978
ODAM	1	0.0503	0.113067
RP11-231E19.1	1	0.0503	-0.0963915
HIST1H3C	1	0.0503	-0.104965
SYCE3	1	0.0503	-0.120089
CTD-3028N15.1	1	0.0503	-0.176899
ATL1	1	0.0503	-0.256767
CTC-471J1.2	1	0.0504	0.225022
EXOSC8	1	0.0504	0.147046
SLC26A1	1	0.0504	0.134596
LINC01362	1	0.0504	0.114072
TMEM110 /// TMEM110-MUSTN1	1	0.0504	-0.10931
IFIT2	1	0.0504	-0.459661
C7orf25 /// PSMA2	1	0.0506	0.251238
ELF3	1	0.0506	0.116115
GORAB	1	0.0507	0.171018
ATP5A1	1	0.0507	0.142618
THAP11	1	0.0507	0.106825
CYB5D2	1	0.0509	-0.199072
PINLYP	1	0.0509	-0.207299
ZNF300	1	0.051	0.257016
TSC1	1	0.051	0.181973
BTBD7	1	0.051	0.173646
PPP1R13B	1	0.051	0.15039
TGS1	1	0.051	0.126062
ENTPD4	1	0.0511	0.107725
MORC2	1	0.0512	0.223564
CELA3B	1	0.0512	0.108338
ERGIC2	1	0.0512	0.108055
CCDC90B	1	0.0513	0.418944
B4GALT7	1	0.0513	0.109948
ANAPC4	1	0.0514	0.224719
CDK11A /// CDK11B	1	0.0514	0.149429
MIR3658 /// UCK2	1	0.0515	0.131978
ZC3H4	1	0.0515	0.102477
PEX1	1	0.0516	0.181373
MEDAG	1	0.0516	0.135022
OTX2-AS1	1	0.0516	-0.0854124
mir-223	1	0.0516	-0.329142
SPATS1	1	0.0517	-0.106259
RSU1	1	0.0518	0.225029
FLYWCH1	1	0.0518	0.132044
NAV2-IT1	1	0.0519	-0.100688
ZNF672	1	0.052	0.145265
BMP1	1	0.052	0.144365
PLGRKT	1	0.052	-0.343223
HELQ	1	0.0521	0.160242
AGBL1	1	0.0521	-0.0958126
KAT2A	1	0.0522	0.13285
LOC100996579	1	0.0523	0.425961
LOC731424	1	0.0523	-0.127149
HES4	1	0.0523	-0.224793
HOGA1	1	0.0524	0.116346
IFIT3	1	0.0524	-0.493619
P2RX4	1	0.0525	-0.245295
SIGLEC1	1	0.0525	-0.432802
RAB30-AS1	1	0.0526	0.325443
RP5-944M2.2	1	0.0526	0.0954876
HIST1H2BG /// HIST1H2BJ	1	0.0527	-0.362142
PRKAB2	1	0.053	0.186261
NDUFAF1	1	0.053	-0.170929
ZNF419	1	0.0531	0.211776
CRBN	1	0.0531	0.111557
CYTH4	1	0.0532	0.148726
DUS2	1	0.0532	0.137187
RAB36	1	0.0532	0.119502
LOC285819	1	0.0532	-0.113256
AC114752.3	1	0.0532	-0.229163
CD22	1	0.0533	0.397568
EIF2AK3	1	0.0533	0.192321
TNF	1	0.0533	-0.516565
MROH8	1	0.0534	0.139162
CD200	1	0.0535	0.655584
MXRA7	1	0.0536	0.423395
BMS1	1	0.0536	0.202524
NFRKB	1	0.0536	0.185249
STK11IP	1	0.0536	0.135952
GALR2	1	0.0536	-0.115256
FGFR1OP2	1	0.0537	0.542823
RRAS2	1	0.0537	0.403512
CYSLTR1	1	0.0537	0.401564
IQCJ-SCHIP1 /// SCHIP1	1	0.0537	0.248171
LNPEP	1	0.0537	0.13879
ST20	1	0.0538	0.243423
EFCAB4B	1	0.0538	0.177327
CLDN14	1	0.0538	-0.129366
TFRC	1	0.0539	0.118123
LINC01300	1	0.0539	-0.0820594
CCNDBP1	1	0.0539	-0.248899
FLJ21369	1	0.054	0.129683
TRMT61B	1	0.054	0.123703
ZNF362	1	0.054	0.109193
LOC100294362	1	0.054	0.100245
MAD2L2	1	0.054	-0.174116
MMRN1	1	0.054	-0.594008
DND1	1	0.0541	0.231773
CCDC14	1	0.0541	0.206303
PRKAB1	1	0.0541	0.130698
NKX2-2	1	0.0541	0.0819893
KLF12	1	0.0543	0.693308
LIG3	1	0.0543	0.27064
RP11-111J6.2	1	0.0543	0.117821
SRRM4	1	0.0543	0.0947302
SNX14	1	0.0544	0.251164
GOLGA2P5	1	0.0544	0.231646
SPATA9	1	0.0544	0.126247
GNAI2	1	0.0544	-0.20127
CCDC122	1	0.0545	0.111193
SERPINB2	1	0.0547	-0.501603
AP3M1	1	0.0548	0.130535
TCF24	1	0.0548	0.0793104
SLAMF9	1	0.0548	-0.115906
YRDC	1	0.0548	-0.150686
ANKRD44	1	0.0549	0.142652
USP35	1	0.0549	0.137634
PPP1R16A	1	0.0549	-0.142149
PCDH9	1	0.055	0.635337
FAM111B	1	0.055	0.335316
SLC4A8	1	0.055	0.185296
GSPT1	1	0.055	0.148635
CTA-250D10.23	1	0.0551	0.822309
CCDC160	1	0.0551	-0.0946512
C1orf233	1	0.0551	-0.139748
SDPR	1	0.0551	-0.573926
ZADH2	1	0.0552	0.290691
METTL14	1	0.0552	0.200887
PCNXL4	1	0.0552	0.099215
SLC25A45	1	0.0553	0.251089
C2orf70	1	0.0553	-0.104164
PNMA3	1	0.0554	0.219723
RP11-3L8.3	1	0.0554	-0.10807
RGPD3 /// RGPD4 /// RGPD5 /// RGPD6 /// RGPD8	1	0.0555	0.273258
LAMA3	1	0.0555	0.119343
FOXO4	1	0.0555	-0.162148
MAPKAPK5	1	0.0555	-0.174794
GPATCH4	1	0.0556	0.234964
ECHDC2	1	0.0557	0.290823
[truncated: 21,519 more rows]
