# Supplementary material for: Integrative Bioinformatics–Gene Network Approach Reveals Linkage between Estrogenic Endocrine Disruptors and Vascular Remodeling in Peripheral Arterial Disease
Source: Int J Mol Sci. 2024 Apr 19;25(8):4502. doi: 10.3390/ijms25084502 (PMC11049860; doi:10.3390/ijms25084502)
Supplement: Supplementary file 1 [file ijms-25-04502-s001.zip › Supplementary file_S5.xlsx]

## Sheet: Venn diagram analysis
EstrogenInteracting Genes_EED Interacting Genes_PADVascular Remolding Genes_intersect
ABCB11
ABCC3
ABHD2
ACAA2
ACOX1
ACSL5
ACTA1
ADIPOQ
ADORA1
AFP
AHR
AKAP12
AKT1
ALAD
ALCAM
ALDH2
ALDOA
ALPL
ANP32A
ANXA3
APEX1
APOE
AR
AREG
ARG1
ARPC1B
ATF3
ATF4
ATP1B1
ATP1B3
B2M
BACE2
BAX
BCAT1
BCL2
BDNF
BHLHE40
BNIP3L
BTG1
BTG2
BUB1B
C1S
C3
CADM1
CASP1
CASP3
CASP8
CAV1
CBFA2T3
CCL2
CCNA2
CCNB1
CCND1
CCNE1
CCNG1
CCR2
CD151
CD36
CD44
CD55
CD81
CD82
CD9
CD99L2
CDC20
CDC25C
CDC42SE1
CDH1
CDH2
CDK1
CDK2
CDK4
CDKN1A
CEBPA
CEBPB
CEBPD
CELF2
CHAC2
CHRM3
CITED2
CKB
CKS1B
CKS2
CLCA1
CLU
COMT
CP
CRABP2
CREBBP
CRISPLD2
CRYAB
CTNNB1
CTNND1
CTSB
CTSC
CTSD
CTSH
CTSL
CXCL10
CXCL12
CYCS
CYP11A1
CYP17A1
CYP19A1
CYP1A1
CYP1A2
CYP1B1
CYP2A4
CYP2B6
CYP2E1
CYP3A4
CYR61
DCN
DDAH1
DDIT3
DDIT4L
DNMT1
DNMT3A
DNMT3B
DPYD
DUSP1
DUSP6
DYRK2
E2F8
ECM1
EEF2
EFNA1
EGF
EGFR
EGR1
EGR2
EHD4
EIF2S2
ELL2
EMP1
ENC1
ENO1
EP300
EPHX1
ERBB2
ESR1
ESR2
ESRRA
ETF1
EVI2A
EZH2
EZR
FABP3
FABP4
FABP5
FADD
FAM102A
FAM107A
FAS
FBXO30
FCGBP
FCGR2B
FDPS
FERMT2
FHL2
FILIP1L
FKBP4
FMO1
FOS
FSHB
FXYD4
G0S2
G3BP1
GADD45A
GADD45G
GAS6
GATA3
GCK
GCLC
GDF10
GDF15
GJA1
GJB2
GLRX
GNG12
GPX1
GPX3
GPX4
GSR
GSS
GSTA2
GSTM1
GSTM3
GSTO1
GSTP1
GSTT2
H2AFX
H2AFZ
HDAC2
HES1
HIPK2
HMOX1
HNF1A
HPGD
HSD11B1
HSD11B2
HSD17B1
HSD17B10
HSD17B11
HSD17B7
HSD3B1
HSP90AA1
HSP90AB1
HSP90B1
HSPA1A
HSPA9
HSPB1
HSPE1
HSPH1
ICAM1
ID2
ID3
IER3
IFIT1
IFNG
IGF1
IGF1R
IGFBP1
IGFBP2
IL1A
IL1R2
IL6
INHBA
INS
INS1
IRF7
IRS1
ITPK1
IVNS1ABP
JAK2
JUN
KCNJ5
KCNK2
KISS1
KLF4
KLF9
KRT13
KRT18
KRT19
KRT8
LAMP3
LCN2
LDHA
LEF1
LEP
LHB
LPL
LRG1
LSR
LY6E
MAOA
MAOB
MAP2K1
MAP3K1
MAPK1
MAPK3
MAPK8
MAPKAPK2
MARCKS
MBD2
MCM5
MCM6
MDM2
MEX3B
MFAP4
MFHAS1
MFSD2A
MGP
MGST3
MICAL2
MKI67
MLH1
MMP11
MMP2
MT1
MXD4
MYC
MYH10
NAMPT
NCOA1
NEDD9
NEXN
NFE2L2
NFKB1
NME2
NPM1
NPPA
NQO1
NR1I2
NR1I3
NR5A2
NREP
NRG1
NRP1
NUP50
NUPR1
ODC1
OLFM1
PAPSS2
PCNA
PDGFA
PDGFRA
PDGFRL
PEPD
PGR
PHGDH
PIK3IP1
PLCB1
PLOD1
PPARG
PRKCA
PRL
PRLR
PRSS23
PSMB3
PSMB5
PTEN
PTGES
PTP4A1
PTTG1
PVALB
QPCT
RAB4A
RASSF4
RELA
RND3
RNF19B
RORA
RPS15A
RPS27L
RPSA
RRM1
S100A6
S100A8
SAT1
SCARB2
SCX
SDC2
SELENBP1
SFN
SGK1
SHBG
SLC25A30
SLC2A1
SLC2A2
SLC3A2
SLC40A1
SLC6A6
SLC7A11
SLC7A6
SMC2
SOCS1
SOCS2
SOD2
SOX2
SP1
SPP1
SRC
SREBF1
STAR
STAT2
STAT3
STC2
STMN1
SULT1A1
SULT1E1
SULT2A1
TBC1D1
TCF4
TFF1
TFPI
TGFA
TGFB1
TGFB3
TH
THBS1
THRA
THRB
THY1
TIA1
TIMP1
TIPARP
TMEM106A
TNF
TNFRSF21
TNNT2
TOP2A
TP53
TPPP3
TRIB3
TRP53
TSC22D1
TSPO
TUBB2B
UBE2C
UBE2F
UGT1A1
UGT2B1
VEGFA
VIM
VNN1
VSNL1
WNT11
WNT4
WNT5A
XDH
XPC
ZEB2
ZFP36L1

## Sheet: Common genes between CTD and DE
ADIPOQ
BHLHE40
CBFA2T3
CCL2
CCNA2
CD55
CDKN1A
CHAC2
CHRM3
CKS1B
CRABP2
CXCL10
CYR61
EGF
FAS
FOS
G0S2
G3BP1
GADD45A
GSTT2
HSD17B11
ID3
IFIT1
LRG1
LY6E
MCM5
NAMPT
NEXN
NREP
SLC7A6
TGFB3
TIA1
VEGFA

## Sheet: IPA network analysis
© 2000-2024 QIAGEN. All rights reserved.
ID	Molecules in Network	Score	Focus Molecules	Top Diseases and Functions
1	26S proteasome,Actin,caspase,CCL2,CHRM3,collagen type i (family),EGF,FAS,FOS,Histone h3,Histone h4,IFIT1,IKK (complex),Interferon alpha,MAP2K1/2,MTORC2,NEXN,Nfat (family),Notch,NREP,p85 (pik3r),PI3K (complex),Pkc(s),RAS,Ras homolog,RNA polymerase II,Sapk,Sfk,SLC7A6,Smad2/3,SRC (family),STAT,TIA1,Ubiquitin,Vegf	24	10	[Developmental Disorder, Organismal Injury and Abnormalities, Renal and Urological Disease]
2	Akt,Ap2,APH-1,CCNA2,Cdc2,Cdk (family),CDKN1A,CKS1B,CRABP2,Cyclin A,Cyclin D,Cyclin E/A:CDK2:CDKN1A,CDKN1B:CUL1:SKP1:SKP2:CKS1B,Cyclin E/A:CDK2:CDKN1A,CDKN1B:CUL1:SKP1:SKP2:CKS1B:3xubiquitin,E2f,estrogen receptor,GADD45,GADD45A,growth factor,Hdac,HISTONE,Histone H1,Hsp27,JUN/JUNB/JUND,MCM5,N-Cadherin,N-CoR,Osteocalcin,PDGF-BB,Rar,Rb,ROCK,Rxr,RXR/VDR/vitamin D3,SMAD,STAT3/STAT3	13	6	[Cell Cycle, Cellular Development, Cellular Growth and Proliferation]
3	ACAC,Activin (family),ADIPOQ,ADRB,Alp,Angiotensin II receptor type 1,c-Src,calpain,CCN1,CD55,Collagen type IV,Collagen(s),Cpla2,ERK1/2,FcER1,G protein alpha i,Growth hormone,HDL,Ifn,Integrin,JAK,LRG1,Mmp,Muscarinic cholinergic receptor,NADPH oxidase,NFkB (family),PDGF (complex),PI3K (family),PLA2,Platelet alpha granule contents,PLC,Pro-inflammatory Cytokine,SAA,TGFB3,VEGFA	13	6	[Cancer, Cellular Development, Organismal Injury and Abnormalities]
4	3,4-epoxy-1-butene,5-androstene-3,17-dione,5-oxo-6-8-11-14-(e,z,z,z)-eicosatetraenoic acid,aflatoxin B1-2,3-oxide,alkyl halide,APP,CHAC2,cyclic AMP,DHRSX,epoxide,G3BP1,ganglioside GD1b,glutathione,GPR6,GSTT2/GSTT2B,HSD17B11,ID3,Laminin (complex),LINC00472,miR-191-5p (and other miRNAs w/seed AACGGAA),MPV17L,OR51E1,PDZD9,POMZP3,PPP1R17,PRKAA,PUS7L,selenomethionine,STOML3,SYCP2L,TP53,Ttf1,TTLL6,ZNF3…	10	5	[Cell Death and Survival, Connective Tissue Disorders, Organismal Injury and Abnormalities]
5	ADCY,Ap1,Calmodulin,CBFA2T3,CG,chemokine,CK2,collagenase,Creb,CXCL10,cytokine,FSH,G0S2,Gpcr,Gsk3,IFN alpha/beta,IFN Beta,IFN gamma,IgM,IL1,IL12 (complex),IL12 (family),Immunoglobulin,LDL,LH,Mlc,NFkB (complex),Ngf,Nos,P glycoprotein,PKA,Tgf beta,Tlr,Tnf (family),trypsin	6	3	[Cellular Development, Cellular Growth and Proliferation, Hematological System Development and Function]
6	AMPK,BCR (complex),BHLHE40,CD3,Cofilin,Collagen Alpha1,Collagen type I (complex),cytochrome C,ERK,Fc gamma receptor,Focal adhesion kinase,Hsp90 (family),IgE,IgG,IgG1,IgG3,Ikb,Insulin,Jnk,LY6E,Mapk,Mek,NAMPT,P38 MAPK,p70 S6k,PARP,PLD,PP2A,Ppp2c,Rac,Raf,Rsk,Sos,STAT5a/b,TCR	6	3	[Cell-To-Cell Signaling and Interaction, Cellular Compromise, Nervous System Development and Function]

## Sheet: Significant pathway analysis
© 2000-2024 QIAGEN. All rights reserved.
Ingenuity Canonical Pathways	-log(p-value)	Ratio	z-score	Molecules
Aryl Hydrocarbon Receptor Signaling	7.15	0.0377	#NUM!	CCNA2,CDKN1A,FAS,FOS,GSTT2/GSTT2B,TGFB3
Tumor Microenvironment Pathway	6.85	0.0335	#NUM!	CCL2,EGF,FAS,FOS,TGFB3,VEGFA
Hepatic Fibrosis / Hepatic Stellate Cell Activation	5.2	0.0258	#NUM!	CCL2,EGF,FAS,TGFB3,VEGFA
ID1 Signaling Pathway	5.13	0.0249	#NUM!	BHLHE40,CDKN1A,EGF,TGFB3,VEGFA
Role of Tissue Factor in Cancer	5.07	0.0242	#NUM!	CCN1,EGF,FOS,TGFB3,VEGFA
Pathogen Induced Cytokine Storm Signaling Pathway	5.01	0.0162	#NUM!	BHLHE40,CCL2,CXCL10,FOS,TGFB3,VEGFA
Interleukin-4 and Interleukin-13 signaling	4.82	0.0364	#NUM!	CCL2,CDKN1A,FOS,VEGFA
RAR Activation	4.65	0.014	#NUM!	CDKN1A,CRABP2,EGF,FOS,TGFB3,VEGFA
Pancreatic Adenocarcinoma Signaling	4.59	0.0317	#NUM!	CDKN1A,EGF,TGFB3,VEGFA
TP53 Regulates Transcription of Cell Cycle Genes	4.39	0.0612	#NUM!	CCNA2,CDKN1A,GADD45A
Cell Cycle: G2/M DNA Damage Checkpoint Regulation	4.34	0.0588	#NUM!	CDKN1A,CKS1B,GADD45A
Neuroinflammation Signaling Pathway	4.18	0.0158	#NUM!	CCL2,CXCL10,FAS,FOS,TGFB3
GADD45 Signaling	4.12	0.05	#NUM!	CDKN1A,GADD45A,TGFB3
IL-17 Signaling	3.92	0.0214	#NUM!	CCL2,FOS,TGFB3,VEGFA
Molecular Mechanisms of Cancer	3.89	0.00818	#NUM!	CDKN1A,CHRM3,EGF,FAS,FOS,TGFB3,VEGFA
Senescence-Associated Secretory Phenotype (SASP)	3.87	0.0411	#NUM!	CCNA2,CDKN1A,FOS
VDR/RXR Activation	3.78	0.0385	#NUM!	CDKN1A,CXCL10,GADD45A
Role of JAK family kinases in IL-6-type Cytokine Signaling	3.77	0.038	#NUM!	FOS,TGFB3,VEGFA
Cyclins and Cell Cycle Regulation	3.66	0.0349	#NUM!	CCNA2,CDKN1A,TGFB3
FOXO-mediated transcription of cell cycle genes	3.61	0.118	#NUM!	CDKN1A,GADD45A
p53 Signaling	3.49	0.0306	#NUM!	CDKN1A,FAS,GADD45A
S Phase	3.47	0.03	#NUM!	CCNA2,CDKN1A,CKS1B
Wound Healing Signaling Pathway	3.43	0.0159	#NUM!	EGF,FOS,TGFB3,VEGFA
Sleep REM Signaling Pathway	3.33	0.027	#NUM!	CHRM3,FOS,TGFB3
Colorectal Cancer Metastasis Signaling	3.31	0.0148	#NUM!	EGF,FOS,TGFB3,VEGFA
Bladder Cancer Signaling	3.28	0.0259	#NUM!	CDKN1A,EGF,VEGFA
Chronic Myeloid Leukemia Signaling	3.27	0.0144	#NUM!	CDKN1A,FAS,FOS,TGFB3
S100 Family Signaling Pathway	3.26	0.00777	#NUM!	CDKN1A,CHRM3,EGF,FOS,TGFB3,VEGFA
IL-17A Signaling in Gastric Cells	3.24	0.0769	#NUM!	CXCL10,FOS
Estrogen-mediated S-phase Entry	3.24	0.0769	#NUM!	CCNA2,CDKN1A
BMAL1:CLOCK,NPAS2 activates circadian gene expression	3.21	0.0741	#NUM!	BHLHE40,NAMPT
ROBO SLIT Signaling Pathway	3.16	0.0236	#NUM!	CDKN1A,FOS,VEGFA
Senescence Pathway	3.15	0.0134	#NUM!	BHLHE40,CDKN1A,GADD45A,TGFB3
Mitotic G1 phase and G1/S transition	3.12	0.0229	#NUM!	CCNA2,CDKN1A,CKS1B
Response to elevated platelet cytosolic Ca2+	3.11	0.0227	#NUM!	EGF,TGFB3,VEGFA
STAT3 Pathway	3.08	0.0222	#NUM!	CDKN1A,EGF,VEGFA
CGAS-STING Signaling Pathway	3.04	0.0214	#NUM!	CCL2,CDKN1A,TGFB3
Airway Inflammation in Asthma	3.03	0.0606	#NUM!	CCL2,TGFB3
Role of Chondrocytes in Rheumatoid Arthritis Signaling Pathway	3.03	0.0213	#NUM!	CCL2,FOS,VEGFA
Transcriptional Regulation by NPAS4	2.98	0.0571	#NUM!	FOS,NAMPT
Glucocorticoid Receptor Signaling	2.97	0.00859	#NUM!	CCL2,CDKN1A,EGF,FOS,TGFB3
Transcriptional regulation by the AP-2 (TFAP2) family of transcription factors	2.96	0.0556	#NUM!	CDKN1A,VEGFA
NAD Signaling Pathway	2.94	0.0199	#NUM!	EGF,NAMPT,VEGFA
IL-10 Signaling	2.92	0.0195	#NUM!	BHLHE40,CDKN1A,FOS
NGF-stimulated transcription	2.89	0.0513	#NUM!	FOS,ID3
HEY1 Signaling Pathway	2.86	0.0186	#NUM!	CDKN1A,TGFB3,VEGFA
HMGB1 Signaling	2.82	0.018	#NUM!	CCL2,FOS,TGFB3
Ribonucleotide Reductase Signaling Pathway	2.79	0.0175	#NUM!	CDKN1A,FOS,VEGFA
Interleukin-10 signaling	2.76	0.0444	#NUM!	CCL2,CXCL10
Role of IL-17F in Allergic Inflammatory Airway Diseases	2.73	0.0426	#NUM!	CCL2,CXCL10
MicroRNA Biogenesis Signaling Pathway	2.68	0.016	#NUM!	EGF,TGFB3,VEGFA
NOD1/2 Signaling Pathway	2.67	0.0159	#NUM!	CCL2,FOS,TGFB3
Estrogen Receptor Signaling	2.65	0.00978	#NUM!	CDKN1A,EGF,FOS,VEGFA
Regulation of the Epithelial Mesenchymal Transition by Growth Factors Pathway	2.65	0.0156	#NUM!	EGF,FOS,TGFB3
Pulmonary Healing Signaling Pathway	2.6	0.0151	#NUM!	EGF,TGFB3,VEGFA
Hepatic Fibrosis Signaling Pathway	2.6	0.00946	#NUM!	CCL2,FOS,TGFB3,VEGFA
CSDE1 Signaling Pathway	2.58	0.0357	#NUM!	CCL2,FOS
DNA Damage/Telomere Stress Induced Senescence	2.58	0.0357	#NUM!	CCNA2,CDKN1A
Folate Signaling Pathway	2.58	0.0357	#NUM!	CCNA2,CDKN1A
EGF Signaling	2.58	0.0357	#NUM!	EGF,FOS
HIF1α Signaling	2.54	0.0144	#NUM!	CDKN1A,EGF,VEGFA
Autophagy	2.5	0.0138	#NUM!	EGF,FOS,VEGFA
Activin Inhibin Signaling Pathway	2.49	0.0138	#NUM!	CDKN1A,FOS,TGFB3
Role of JAK2 in Hormone-like Cytokine Signaling	2.49	0.0323	#NUM!	FOS,VEGFA
HER-2 Signaling in Breast Cancer	2.44	0.0132	#NUM!	CDKN1A,EGF,FOS
Cell Cycle: G1/S Checkpoint Regulation	2.4	0.029	#NUM!	CDKN1A,TGFB3
Osteoarthritis Pathway	2.39	0.0127	#NUM!	ADIPOQ,NAMPT,VEGFA
AMPK Signaling	2.36	0.0124	#NUM!	ADIPOQ,CCNA2,CDKN1A
Extra-nuclear estrogen signaling	2.35	0.0274	#NUM!	EGF,FOS
ERK5 Signaling	2.34	0.027	#NUM!	EGF,FOS
Caveolar-mediated Endocytosis Signaling	2.33	0.0267	#NUM!	CD55,EGF
Docosahexaenoic Acid (DHA) Signaling	2.32	0.012	#NUM!	EGF,FAS,VEGFA
Renal Cell Carcinoma Signaling	2.28	0.0253	#NUM!	FOS,VEGFA
Role of MAPK Signaling in Inhibiting the Pathogenesis of Influenza	2.28	0.0253	#NUM!	CCL2,CXCL10
Role of BRCA1 in DNA Damage Response	2.27	0.025	#NUM!	CDKN1A,GADD45A
Chemokine Signaling	2.26	0.0247	#NUM!	CCL2,FOS
Estrogen-Dependent Breast Cancer Signaling	2.25	0.0244	#NUM!	FOS,HSD17B11
JAK/STAT Signaling	2.25	0.0244	#NUM!	CDKN1A,FOS
BEX2 Signaling Pathway	2.25	0.0244	#NUM!	CDKN1A,VEGFA
Role of MAPK Signaling in the Pathogenesis of Influenza	2.23	0.0238	#NUM!	CCL2,CXCL10
VEGF Family Ligand-Receptor Interactions	2.23	0.0238	#NUM!	FOS,VEGFA
Cell Cycle Checkpoints	2.22	0.011	#NUM!	CCNA2,CDKN1A,MCM5
Role of Hypercytokinemia/hyperchemokinemia in the Pathogenesis of Influenza	2.21	0.0233	#NUM!	CCL2,CXCL10
IL-17A Signaling in Fibroblasts	2.2	0.023	#NUM!	CCL2,FOS
Regulation of Cellular Mechanics by Calpain Protease	2.17	0.0222	#NUM!	CCNA2,EGF
FasL/ CD95L signaling	2.17	0.2	#NUM!	FAS
ABRA Signaling Pathway	2.15	0.0217	#NUM!	FOS,VEGFA
ERBB Signaling	2.15	0.0215	#NUM!	EGF,FOS
TGF-β Signaling	2.12	0.0208	#NUM!	FOS,TGFB3
NAD Biosynthesis III	2.09	0.167	#NUM!	NAMPT
ATM Signaling	2.08	0.02	#NUM!	CDKN1A,GADD45A
Integration of energy metabolism	2.06	0.0194	#NUM!	ADIPOQ,CHRM3
Sumoylation Pathway	2.06	0.0194	#NUM!	FAS,FOS
IGF-1 Signaling	2.04	0.019	#NUM!	CCN1,FOS
Class A/1 (Rhodopsin-like receptors)	2.04	0.00946	#NUM!	CCL2,CHRM3,CXCL10
Telomerase Signaling	2.02	0.0185	#NUM!	CDKN1A,EGF
Role of Macrophages, Fibroblasts and Endothelial Cells in Rheumatoid Arthritis	1.98	0.00901	#NUM!	CCL2,FOS,VEGFA
Airway Pathology in Chronic Obstructive Pulmonary Disease	1.95	0.0169	#NUM!	CCL2,TGFB3
Synthesis of DNA	1.94	0.0168	#NUM!	CCNA2,MCM5
p38 MAPK Signaling	1.93	0.0167	#NUM!	FAS,TGFB3
Renin-Angiotensin Signaling	1.93	0.0165	#NUM!	CCL2,FOS
Pathogenesis of Multiple Sclerosis	1.91	0.111	#NUM!	CXCL10
Glioma Signaling	1.9	0.016	#NUM!	CDKN1A,EGF
TR/RXR Activation	1.88	0.0156	#NUM!	CCNA2,VEGFA
IL-6 Signaling	1.87	0.0155	#NUM!	FOS,VEGFA
Ferroptosis Signaling Pathway	1.86	0.0153	#NUM!	CDKN1A,G3BP1
HGF Signaling	1.85	0.0152	#NUM!	CDKN1A,FOS
Role of PKR in Interferon Induction and Antiviral Response	1.83	0.0147	#NUM!	FAS,FOS
PIP3 activates AKT signaling	1.81	0.0143	#NUM!	CDKN1A,EGF
MSP-RON Signaling in Cancer Cells Pathway	1.81	0.0143	#NUM!	FOS,VEGFA
Apelin Endothelial Signaling Pathway	1.8	0.0142	#NUM!	CCL2,FOS
Hereditary Breast Cancer Signaling	1.79	0.0141	#NUM!	CDKN1A,GADD45A
γ-glutamyl Cycle	1.79	0.0833	#NUM!	CHAC2
Endocannabinoid Cancer Inhibition Pathway	1.77	0.0136	#NUM!	CDKN1A,VEGFA
Corticotropin Releasing Hormone Signaling	1.74	0.0132	#NUM!	FOS,VEGFA
Relaxin Signaling	1.72	0.0129	#NUM!	FOS,VEGFA
eNOS Signaling	1.72	0.0128	#NUM!	CCNA2,VEGFA
Ovarian Cancer Signaling	1.71	0.0127	#NUM!	EGF,VEGFA
Caspase activation via Death Receptors in the presence of ligand	1.66	0.0625	#NUM!	FAS
Glioblastoma Multiforme Signaling	1.64	0.0117	#NUM!	CDKN1A,EGF
Erythropoietin Signaling Pathway	1.62	0.0114	#NUM!	FOS,TGFB3
Differential Regulation of Cytokine Production in Macrophages and T Helper Cells by IL-17A and IL-17F	1.61	0.0556	#NUM!	CCL2
Tight Junction Signaling	1.6	0.0111	#NUM!	FOS,TGFB3
IL-33 Signaling Pathway	1.58	0.0108	#NUM!	CCL2,FOS
Acute Phase Response Signaling	1.58	0.0108	#NUM!	CRABP2,FOS
FXR/RXR Activation	1.57	0.0107	#NUM!	GSTT2/GSTT2B,TGFB3
Macrophage Classical Activation Signaling Pathway	1.56	0.0106	#NUM!	CXCL10,TGFB3
Granulocyte Adhesion and Diapedesis	1.56	0.0106	#NUM!	CCL2,CXCL10
Macrophage Alternative Activation Signaling Pathway	1.56	0.0105	#NUM!	FOS,TGFB3
PPARα/RXRα Activation	1.54	0.0103	#NUM!	ADIPOQ,TGFB3
Regulation of the Epithelial-Mesenchymal Transition Pathway	1.54	0.0103	#NUM!	EGF,TGFB3
Mitotic G2-G2/M phases	1.52	0.0101	#NUM!	CCNA2,CDKN1A
Human Embryonic Stem Cell Pluripotency	1.51	0.00995	#NUM!	ID3,TGFB3
ILK Signaling	1.51	0.00995	#NUM!	FOS,VEGFA
Differential Regulation of Cytokine Production in Intestinal Epithelial Cells by IL-17A and IL-17F	1.51	0.0435	#NUM!	CCL2
Apelin Cardiac Fibroblast Signaling Pathway	1.51	0.0435	#NUM!	TGFB3
CDX Gastrointestinal Cancer Signaling Pathway	1.51	0.0099	#NUM!	FOS,TGFB3
Ephrin Receptor Signaling	1.51	0.0099	#NUM!	EGF,VEGFA
Coronavirus Pathogenesis Pathway	1.5	0.0098	#NUM!	CCL2,FOS
Tumoricidal Function of Hepatic Natural Killer Cells	1.49	0.0417	#NUM!	FAS
Clathrin-mediated Endocytosis Signaling	1.49	0.00962	#NUM!	EGF,VEGFA
IL-8 Signaling	1.48	0.00952	#NUM!	FOS,VEGFA
Agranulocyte Adhesion and Diapedesis	1.48	0.00952	#NUM!	CCL2,CXCL10
ATF4 activates genes in response to endoplasmic reticulum stress	1.44	0.037	#NUM!	CCL2
Apelin Liver Signaling Pathway	1.44	0.037	#NUM!	FAS
Multiple Sclerosis Signaling Pathway	1.43	0.00901	#NUM!	FAS,TGFB3
Glutathione Redox Reactions I	1.43	0.0357	#NUM!	GSTT2/GSTT2B
NAFLD Signaling Pathway	1.42	0.00885	#NUM!	FOS,TGFB3
IL-12 Signaling and Production in Macrophages	1.39	0.00851	#NUM!	FOS,TGFB3
Sertoli Cell-Germ Cell Junction Signaling Pathway (Enhanced)	1.39	0.00847	#NUM!	FOS,TGFB3
NRF2-mediated Oxidative Stress Response	1.38	0.00844	#NUM!	FOS,GSTT2/GSTT2B
RIPK1-mediated regulated necrosis	1.37	0.0312	#NUM!	FAS
TNFR2 Signaling	1.37	0.0312	#NUM!	FOS
Role of Osteoblasts in Rheumatoid Arthritis Signaling Pathway	1.36	0.0082	#NUM!	TGFB3,VEGFA
MAPK targets/ Nuclear events mediated by MAP kinases	1.36	0.0303	#NUM!	FOS
Activation of the pre-replicative complex	1.36	0.0303	#NUM!	MCM5
Pancreatic Secretion Signaling Pathway	1.35	0.0081	#NUM!	CHRM3,EGF
Inhibition of Angiogenesis by TSP1	1.34	0.0294	#NUM!	VEGFA
Metabolism of steroid hormones	1.33	0.0286	#NUM!	HSD17B11
Breast Cancer Regulation by Stathmin1	1.33	0.00505	#NUM!	CHRM3,EGF,VEGFA
Interferon Signaling	1.32	0.0278	#NUM!	IFIT1
CREB Signaling in Neurons	1.31	0.00494	#NUM!	CHRM3,EGF,VEGFA
Complement System	1.31	0.027	#NUM!	CD55
Glutathione-mediated Detoxification	1.3	0.0263	#NUM!	GSTT2/GSTT2B
Regulation of TP53 Expression and Degradation	1.28	0.0256	#NUM!	CCNA2
FAK Signaling	1.28	0.00384	#NUM!	CHRM3,EGF,FOS,TGFB3
April Mediated Signaling	1.25	0.0238	#NUM!	FOS
Systemic Lupus Erythematosus in T Cell Signaling Pathway	1.25	0.00467	#NUM!	FAS,FOS,GADD45A
B Cell Activating Factor Signaling	1.24	0.0233	#NUM!	FOS
CLEAR Signaling Pathway	1.24	0.00702	#NUM!	EGF,VEGFA
Elastic fibre formation	1.23	0.0227	#NUM!	TGFB3
Signaling by Retinoic Acid	1.23	0.0227	#NUM!	CRABP2
TP53 Regulates Transcription of Cell Death Genes	1.23	0.0227	#NUM!	FAS
MIF Regulation of Innate Immunity	1.23	0.0227	#NUM!	FOS
Sirtuin Signaling Pathway	1.22	0.00687	#NUM!	GADD45A,NAMPT
Estrogen Biosynthesis	1.21	0.0217	#NUM!	HSD17B11
DNA damage-induced 14-3-3σ Signaling	1.21	0.0217	#NUM!	CDKN1A
iNOS Signaling	1.21	0.0213	#NUM!	FOS
PFKFB4 Signaling Pathway	1.19	0.0204	#NUM!	TGFB3
Autism Signaling Pathway	1.18	0.00649	#NUM!	CCL2,TGFB3
Signaling by ERBB2	1.18	0.02	#NUM!	EGF
Signaling by EGFR	1.18	0.02	#NUM!	EGF
Signaling by NOTCH3	1.18	0.02	#NUM!	EGF
Melanoma Signaling	1.18	0.02	#NUM!	CDKN1A
MYC Mediated Apoptosis Signaling	1.18	0.02	#NUM!	FAS
FAT10 Cancer Signaling Pathway	1.18	0.02	#NUM!	TGFB3
Transcriptional regulation by RUNX2	1.17	0.0196	#NUM!	CDKN1A
Transcriptional regulation of granulopoiesis	1.17	0.0196	#NUM!	CDKN1A
TNFR1 Signaling	1.17	0.0196	#NUM!	FOS
UVC-Induced MAPK Signaling	1.17	0.0196	#NUM!	FOS
UVB-Induced MAPK Signaling	1.16	0.0192	#NUM!	FOS
Signaling by TGF-beta Receptor Complex	1.16	0.0189	#NUM!	TGFB3
Signaling by PTK6	1.14	0.0182	#NUM!	EGF
Pulmonary Fibrosis Idiopathic Signaling Pathway	1.14	0.00613	#NUM!	FOS,TGFB3
Cell Cycle Control of Chromosomal Replication	1.13	0.0179	#NUM!	MCM5
CD27 Signaling in Lymphocytes	1.12	0.0175	#NUM!	FOS
Role of IL-17A in Arthritis	1.12	0.0175	#NUM!	CCL2
Role of CHK Proteins in Cell Cycle Checkpoint Control	1.12	0.0172	#NUM!	CDKN1A
MSP-RON Signaling Pathway	1.12	0.0172	#NUM!	CCL2
Signaling by ERBB4	1.11	0.0169	#NUM!	EGF
Polyamine Regulation in Colon Cancer	1.11	0.0169	#NUM!	FOS
Retinoic acid Mediated Apoptosis Signaling	1.1	0.0167	#NUM!	CRABP2
IL-2 Signaling	1.09	0.0161	#NUM!	FOS
Thrombopoietin Signaling	1.08	0.0159	#NUM!	FOS
Induction of Apoptosis by HIV1	1.07	0.0154	#NUM!	FAS
CD40 Signaling	1.06	0.0149	#NUM!	FOS
Cachexia Signaling Pathway	1.05	0.00543	#NUM!	CCL2,TGFB3
TP53 Regulates Transcription of DNA Repair Genes	1.04	0.0143	#NUM!	FOS
ISG15 antiviral mechanism	1.03	0.0141	#NUM!	IFIT1
Interferon alpha/beta signaling	1.03	0.0141	#NUM!	IFIT1
Growth Hormone Signaling	1.03	0.0141	#NUM!	FOS
Telomere Maintenance	1.02	0.0137	#NUM!	CCNA2
Signaling by FGFR2	1.02	0.0137	#NUM!	TIA1
Cellular response to hypoxia	1.01	0.0133	#NUM!	VEGFA
GDNF Family Ligand-Receptor Interactions	1.01	0.0132	#NUM!	FOS
Hypoxia Signaling in the Cardiovascular System	1.01	0.0132	#NUM!	VEGFA
Macropinocytosis Signaling	1.01	0.0132	#NUM!	EGF
TREM1 Signaling	1	0.013	#NUM!	CCL2
Antiproliferative Role of Somatostatin Receptor 2	1	0.013	#NUM!	CDKN1A
Toll-like Receptor Signaling	0.995	0.0128	#NUM!	FOS
Neurotrophin/TRK Signaling	0.995	0.0128	#NUM!	FOS
IL-3 Signaling	0.989	0.0127	#NUM!	FOS
Maturity Onset Diabetes of Young (MODY) Signaling	0.989	0.0127	#NUM!	ADIPOQ
Thyroid Cancer Signaling	0.989	0.0127	#NUM!	FOS
Transcriptional regulation of white adipocyte differentiation	0.964	0.0119	#NUM!	ADIPOQ
PEDF Signaling	0.964	0.0119	#NUM!	FAS
LPS-stimulated MAPK Signaling	0.959	0.0118	#NUM!	FOS
BAG2 Signaling Pathway	0.959	0.0118	#NUM!	CDKN1A
Oxidative Stress Induced Senescence	0.954	0.0116	#NUM!	FOS
PDGF Signaling	0.95	0.0115	#NUM!	FOS
Xenobiotic Metabolism AHR Signaling Pathway	0.95	0.0115	#NUM!	GSTT2/GSTT2B
Regulation of mitotic cell cycle	0.945	0.0114	#NUM!	CCNA2
Antiproliferative Role of TOB in T Cell Signaling	0.941	0.00469	#NUM!	CCNA2,TGFB3
Immunogenic Cell Death Signaling Pathway	0.936	0.0111	#NUM!	CXCL10
KEAP1-NFE2L2 pathway	0.931	0.011	#NUM!	CDKN1A
Ceramide Signaling	0.931	0.011	#NUM!	FOS
Crosstalk between Dendritic Cells and Natural Killer Cells	0.931	0.011	#NUM!	FAS
RANK Signaling in Osteoclasts	0.931	0.011	#NUM!	FOS
Apelin Adipocyte Signaling Pathway	0.931	0.011	#NUM!	GSTT2/GSTT2B
Regulation of TP53 Activity through Phosphorylation	0.922	0.0108	#NUM!	CCNA2
Non-Small Cell Lung Cancer Signaling	0.918	0.0106	#NUM!	EGF
Prolactin Signaling	0.914	0.0105	#NUM!	FOS
Class B/2 (Secretin family receptors)	0.91	0.0104	#NUM!	CD55
Transcriptional regulation by RUNX3	0.91	0.0104	#NUM!	CDKN1A
Small Cell Lung Cancer Signaling	0.91	0.0104	#NUM!	CKS1B
IL-1 Signaling	0.91	0.0104	#NUM!	FOS
Death Receptor Signaling	0.91	0.0104	#NUM!	FAS
DNA Methylation and Transcriptional Repression Signaling	0.901	0.0102	#NUM!	GADD45A
UVA-Induced MAPK Signaling	0.901	0.0102	#NUM!	FOS
VEGF Signaling	0.897	0.0101	#NUM!	VEGFA
Neuropathic Pain Signaling in Dorsal Horn Neurons	0.889	0.0099	#NUM!	FOS
COPI-mediated anterograde transport	0.885	0.0098	#NUM!	CD55
Regulation of IL-2 Expression in Activated and Anergic T Lymphocytes	0.883	0.00433	#NUM!	FOS,TGFB3
Transport of inorganic cations/anions and amino acids/oligopeptides	0.877	0.00962	#NUM!	SLC7A6
DNA Replication Pre-Initiation	0.877	0.00962	#NUM!	MCM5
Mouse Embryonic Stem Cell Pluripotency	0.877	0.00962	#NUM!	ID3
Apoptosis Signaling	0.877	0.00962	#NUM!	FAS
Serotonin Receptor Signaling	0.873	0.00426	#NUM!	ADIPOQ,TGFB3
Extracellular matrix organization	0.869	0.00943	#NUM!	TGFB3
Cargo recognition for clathrin-mediated endocytosis	0.866	0.00935	#NUM!	EGF
Post-translational protein phosphorylation	0.866	0.00935	#NUM!	CCN1
PPAR Signaling	0.866	0.00935	#NUM!	FOS
PD-1, PD-L1 cancer immunotherapy pathway	0.866	0.00935	#NUM!	TGFB3
Neutrophil degranulation	0.862	0.0042	#NUM!	CD55,LRG1
Signaling by VEGF	0.862	0.00926	#NUM!	VEGFA
HDR through Homologous Recombination (HRR) or Single Strand Annealing (SSA)	0.847	0.00893	#NUM!	CCNA2
Prostate Cancer Signaling	0.84	0.00877	#NUM!	CDKN1A
IL-13 Signaling Pathway	0.833	0.00862	#NUM!	TGFB3
Amyotrophic Lateral Sclerosis Signaling	0.833	0.00862	#NUM!	VEGFA
Neuregulin Signaling	0.83	0.00855	#NUM!	EGF
CCR5 Signaling in Macrophages	0.829	0.00401	#NUM!	FAS,FOS
ESR-mediated signaling	0.826	0.00847	#NUM!	FOS
Virus Entry via Endocytic Pathways	0.826	0.00847	#NUM!	CD55
Regulation of lipid metabolism by PPARalpha	0.823	0.0084	#NUM!	G0S2
Cholecystokinin/Gastrin-mediated Signaling	0.823	0.0084	#NUM!	FOS
MSP-RON Signaling in Macrophages Pathway	0.823	0.0084	#NUM!	FOS
Nitric Oxide Signaling in the Cardiovascular System	0.819	0.00833	#NUM!	VEGFA
Axonal Guidance Signaling	0.814	0.00392	#NUM!	EGF,VEGFA
LXR/RXR Activation	0.809	0.00813	#NUM!	CCL2
Regulation of Insulin-like Growth Factor (IGF) transport and uptake by IGFBPs	0.806	0.00806	#NUM!	CCN1
Gαs Signaling	0.8	0.00794	#NUM!	CHRM3
14-3-3-mediated Signaling	0.797	0.00787	#NUM!	FOS
Clathrin-mediated endocytosis	0.787	0.00769	#NUM!	EGF
Atherosclerosis Signaling	0.778	0.00752	#NUM!	CCL2
P2Y Purigenic Receptor Signaling Pathway	0.778	0.00752	#NUM!	FOS
Complement cascade	0.772	0.00741	#NUM!	CD55
Iron homeostasis signaling pathway	0.764	0.00725	#NUM!	EGF
White Adipose Tissue Browning Pathway	0.764	0.00725	#NUM!	VEGFA
Xenobiotic Metabolism General Signaling Pathway	0.75	0.00699	#NUM!	GSTT2/GSTT2B
T Cell Exhaustion Signaling Pathway	0.743	0.00353	#NUM!	FOS,VEGFA
IL-4 Signaling	0.731	0.00347	#NUM!	FAS,TGFB3
TEC Kinase Signaling	0.73	0.00346	#NUM!	FAS,FOS
PTEN Signaling	0.728	0.00662	#NUM!	CDKN1A
Factors Promoting Cardiogenesis in Vertebrates	0.723	0.00654	#NUM!	TGFB3
Type II Diabetes Mellitus Signaling	0.723	0.00654	#NUM!	ADIPOQ
Necroptosis Signaling Pathway	0.718	0.00645	#NUM!	FAS
Role of Pattern Recognition Receptors in Recognition of Bacteria and Viruses	0.716	0.00641	#NUM!	TGFB3
Epithelial Adherens Junction Signaling	0.711	0.00633	#NUM!	EGF
Inhibition of ARE-Mediated mRNA Degradation Pathway	0.698	0.00613	#NUM!	TIA1
HOTAIR Regulatory Pathway	0.698	0.00613	#NUM!	CDKN1A
CTLA4 Signaling in Cytotoxic T Lymphocytes	0.696	0.00329	#NUM!	FOS,TGFB3
Transcriptional Regulatory Network in Embryonic Stem Cells	0.696	0.0061	#NUM!	TGFB3
CXCR4 Signaling	0.687	0.00595	#NUM!	FOS
Germ Cell-Sertoli Cell Junction Signaling	0.682	0.00588	#NUM!	TGFB3
Gαq Signaling	0.682	0.00588	#NUM!	CHRM3
G alpha (q) signalling events	0.673	0.00575	#NUM!	CHRM3
WNT/β-catenin Signaling	0.673	0.00575	#NUM!	TGFB3
GNRH Signaling	0.637	0.00524	#NUM!	FOS
Production of Nitric Oxide and Reactive Oxygen Species in Macrophages	0.637	0.00524	#NUM!	FOS
Acetylcholine Receptor Signaling Pathway	0.631	0.00515	#NUM!	CHRM3
Endothelin-1 Signaling	0.631	0.00515	#NUM!	FOS
Xenobiotic Metabolism CAR Signaling Pathway	0.631	0.00515	#NUM!	GSTT2/GSTT2B
Xenobiotic Metabolism PXR Signaling Pathway	0.629	0.00513	#NUM!	GSTT2/GSTT2B
Adrenomedullin signaling pathway	0.622	0.00503	#NUM!	FOS
Adrenergic Receptor Signaling Pathway (Enhanced)	0.62	0.005	#NUM!	TGFB3
PI3K/AKT Signaling	0.62	0.005	#NUM!	CDKN1A
Gustation Pathway	0.616	0.00495	#NUM!	CHRM3
Fc epsilon receptor (FCERI) signaling	0.609	0.00485	#NUM!	FOS
G-Protein Coupled Receptor Signaling	0.603	0.00284	#NUM!	CHRM3,FOS
Cell surface interactions at the vascular wall	0.6	0.00474	#NUM!	SLC7A6
mTOR Signaling	0.594	0.00467	#NUM!	VEGFA
ERK/MAPK Signaling	0.593	0.00465	#NUM!	FOS
Systemic Lupus Erythematosus in B Cell Signaling Pathway	0.586	0.00277	#NUM!	FOS,TGFB3
Hepatic Cholestasis	0.579	0.00448	#NUM!	TGFB3
Role of NFAT in Cardiac Hypertrophy	0.577	0.00446	#NUM!	TGFB3
Thrombin Signaling	0.576	0.00444	#NUM!	EGF
Role of Osteoblasts, Osteoclasts and Chondrocytes in Rheumatoid Arthritis	0.571	0.00439	#NUM!	FOS
EIF2 Signaling	0.567	0.00435	#NUM!	VEGFA
Neurovascular Coupling Signaling Pathway	0.564	0.00431	#NUM!	CHRM3
cAMP-mediated signaling	0.558	0.00424	#NUM!	CHRM3
Orexin Signaling Pathway	0.555	0.0042	#NUM!	ADIPOQ
Sertoli Cell-Sertoli Cell Junction Signaling	0.547	0.00412	#NUM!	TGFB3
Actin Cytoskeleton Signaling	0.546	0.0041	#NUM!	EGF
Neddylation	0.543	0.00407	#NUM!	CDKN1A
LPS/IL-1 Mediated Inhibition of RXR Function	0.527	0.00389	#NUM!	GSTT2/GSTT2B
G alpha (i) signalling events	0.525	0.00388	#NUM!	CXCL10
Cardiac Hypertrophy Signaling	0.521	0.00383	#NUM!	TGFB3
RAF/MAP kinase cascade	0.52	0.00382	#NUM!	EGF
Deubiquitination	0.518	0.0038	#NUM!	CCNA2
Signaling by Rho Family GTPases	0.513	0.00375	#NUM!	FOS
Circadian Rhythm Signaling	0.511	0.00373	#NUM!	BHLHE40
Insulin Secretion Signaling Pathway	0.502	0.00364	#NUM!	CHRM3
Opioid Signaling Pathway	0.496	0.00357	#NUM!	FOS
Eicosanoid Signaling	0.496	0.00357	#NUM!	VEGFA
Oxytocin Signaling Pathway	0.493	0.00355	#NUM!	FOS
Huntington's Disease Signaling	0.491	0.00352	#NUM!	EGF
Xenobiotic Metabolism Signaling	0.478	0.0034	#NUM!	GSTT2/GSTT2B
Role of Osteoclasts in Rheumatoid Arthritis Signaling Pathway	0.462	0.00325	#NUM!	FOS
Glutaminergic Receptor Signaling Pathway (Enhanced)	0.443	0.00308	#NUM!	TGFB3
Gap Junction Signaling	0.443	0.00308	#NUM!	EGF
Myelination Signaling Pathway	0.441	0.00306	#NUM!	FOS
Mitochondrial Dysfunction	0.424	0.00291	#NUM!	GSTT2/GSTT2B
Protein Kinase A Signaling	0.364	0.00243	#NUM!	TGFB3
Cytotoxic T Lymphocyte-mediated Apoptosis of Target Cells	0.353	0.00235	#NUM!	FAS
Graft-versus-Host Disease Signaling	0.338	0.00224	#NUM!	FAS
Autoimmune Thyroid Disease Signaling	0.329	0.00218	#NUM!	FAS
G Protein Signaling Mediated by Tubby	0.323	0.00214	#NUM!	NAMPT
Allograft Rejection Signaling	0.31	0.00205	#NUM!	FAS
BBSome Signaling Pathway	0.309	0.00204	#NUM!	CHRM3
SAPK/JNK Signaling	0.301	0.00199	#NUM!	GADD45A
Type I Diabetes Mellitus Signaling	0.297	0.00196	#NUM!	FAS
CD28 Signaling in T Helper Cells	0.292	0.00193	#NUM!	FOS
Cardiac Hypertrophy Signaling (Enhanced)	0.278	0.00185	#NUM!	TGFB3
PKCθ Signaling in T Lymphocytes	0.27	0.00179	#NUM!	FOS
NF-κB Signaling	0.263	0.00175	#NUM!	EGF
CDC42 Signaling	0.26	0.00174	#NUM!	FOS
PI3K Signaling in B Lymphocytes	0.254	0.0017	#NUM!	FOS
T Cell Receptor Signaling	0.241	0.00162	#NUM!	FOS
Phagosome Formation	0.208	0.00144	#NUM!	CHRM3
Role of NFAT in Regulation of the Immune Response	0	0.000967	#NUM!	FOS
Communication between Innate and Adaptive Immune Cells	0	0.00107	#NUM!	CXCL10
Systemic Lupus Erythematosus Signaling	0	0.000938	#NUM!	FOS
Altered T Cell and B Cell Signaling in Rheumatoid Arthritis	0	0.00107	#NUM!	FAS
